# Supplementary material for: Bis(oxotremorine) fumarate bis­(fumaric acid)
Source: IUCrdata. 2022 Apr 7;7(Pt 4):x220364. doi: 10.1107/S2414314622003649 (PMC9462024; doi:10.1107/S2414314622003649)
Supplement: Supplementary file 1 [file x-07-x220364-sup1.cif]

##############################################################################
#                                                                            #
# This CIF contains the data for a data article accepted for                 #
# publication in IUCrData. It conforms to the requirements of                #
# Notes for Authors for IUCrData, and has been                               #
# peer reviewed under the auspices of IUCrData.                              #
#                                                                            #
# Full details of the Crystallographic Information File format               #
# are given in the paper "The Crystallographic Information File (CIF):       #
# a New Standard Archive File for Crystallography" by S. R. Hall, F. H.      #
# Allen and I. D. Brown [Acta Cryst. (1991), A47, 655-685].                  #
#                                                                            #
# The current version of the core CIF dictionary is obtainable from          #
# ftp://ftp.iucr.org/pub/cif_core.dic.                                       #
#                                                                            #
# Software is freely available for graphical display of the structure(s)     #
# in this CIF. For information consult the CIF software page                 #
# http://www.iucr.org/resources/cif/software.                                #
#                                                                            #
# This file may be used for bona fide research purposes within the           #
# scientific community so long as proper attribution is given to the data    # 
# article from which it was obtained.                                        #
#                                                                            #
##############################################################################
data_I
_audit_creation_method
;
Olex2 1.3
(compiled 2020.11.12 svn.r5f609507 for OlexSys, GUI svn.r6408)
;
_journal_date_recd_electronic     2022-03-28
_journal_date_accepted     2022-04-01
_journal_name_full     'IUCrData'
_journal_year     2022
_journal_volume     7
_journal_issue      4
_journal_page_first     0
_journal_page_last     0
_journal_paper_category     HO
_journal_paper_doi     10.1107/S2414314622003649
_journal_coeditor_code     ZL4049
_publ_contact_author_name     'David R. Manke'
_publ_contact_author_address
;
University of Massachusetts Dartmouth
285 Old Westport Road
North Dartmouth, MA 02747
USA
;
_publ_contact_author_email     'dmanke@umassd.edu'
_publ_contact_author_fax     '(508)999-9167'
_publ_contact_author_phone     '(508)910-6554'
_publ_section_title
;
Bis(oxotremorine) fumarate bis(fumaric acid)
;
loop_
    _publ_author_name
    _publ_author_footnote
    _publ_author_address
    'Naeem, Marilyn' .
;
University of Massachusetts Dartmouth
285 Old Westport Road
North Dartmouth, MA 02747
USA
;
    'Chadeayne, Andrew R.' .
;
CaaMTech, Inc.
58 East Sunset Way, Suite 209
Issaquah, WA 98027
USA
;
    'Golen, James A.' .
;
University of Massachusetts Dartmouth
285 Old Westport Road
North Dartmouth, MA 02747
USA
;
    'Manke, David R.' .
;
University of Massachusetts Dartmouth
285 Old Westport Road
North Dartmouth, MA 02747
USA
;
_publ_section_synopsis
;
In the title molecular salt,
2C~12~H~19~N~2~O^+^\\cdotC~4~H~2~O~4~^2-^\\cdot2C~4~H~4~O~4~, the components
are held together by N---H...O and O---H...O hydrogen bonds, forming  chains
along [001].
;
_chemical_name_systematic
;
1-[4-(2-Oxopyrrolidin-1-yl)but-2-ynyl]pyrrolidinium
(2<i>E</i>)-but-2-enedioate bis[(2<i>E</i>)-but-2-enedioic acid]
;
_chemical_name_common
;
Bis(oxotremorine) fumarate bis(fumaric acid)
;
_chemical_formula_moiety     '2(C12 H19 N2 O +), C4 H2 O4 2-, 2(C4 H4 O4)'
_chemical_formula_sum     'C36 H48 N4 O14'
_chemical_formula_iupac     '2C12 H19 N2 O +, C4 H2 O4 2-, 2C4 H4 O4'
_chemical_formula_weight     760.78
_chemical_melting_point     ?
_space_group_crystal_system     triclinic
_space_group_name_H-M_alt     'P -1'
_space_group_name_Hall     '-P 1'
loop_
    _space_group_symop_operation_xyz
    'x, y, z'
    '-x, -y, -z'
_cell_length_a     6.0921(3)
_cell_length_b     8.5778(5)
_cell_length_c     18.7260(11)
_cell_angle_alpha     94.922(2)
_cell_angle_beta     90.428(2)
_cell_angle_gamma     98.945(2)
_cell_volume     962.88(9)
_cell_formula_units_Z     1
_cell_measurement_reflns_used     9070
_cell_measurement_theta_min     2.56
_cell_measurement_theta_max     25.74
_cell_measurement_temperature     297(2)
_exptl_crystal_description     block
_exptl_crystal_colour     colourless
_exptl_crystal_size_max     0.30
_exptl_crystal_size_mid     0.20
_exptl_crystal_size_min     0.04
_exptl_crystal_density_diffrn     1.312
_exptl_crystal_density_meas     ?
_exptl_crystal_density_method     ?
_exptl_crystal_F_000     404
_exptl_absorpt_coefficient_mu     0.102
_exptl_absorpt_correction_type     multi-scan
_exptl_absorpt_process_details
;
(SADABS; Bruker, 2018)
;
_exptl_absorpt_correction_T_min     0.7167
_exptl_absorpt_correction_T_max     0.7453
_diffrn_ambient_temperature     297.15
_diffrn_source     ?
_diffrn_source_power     1.5
_diffrn_source_voltage     50.0
_diffrn_source_current     30.0
_diffrn_radiation_type     MoK\a
_diffrn_radiation_wavelength     0.71073
_diffrn_measurement_device_type     'Bruker D8 Venture CMOS'
_diffrn_measurement_method     '\f and \w scans'
_diffrn_detector_area_resol_mean     ?
_diffrn_reflns_number     27417
_diffrn_reflns_av_R_equivalents     0.0346
_diffrn_reflns_av_unetI/netI     0.0187
_diffrn_reflns_theta_min     2.560
_diffrn_reflns_theta_max     25.765
_diffrn_reflns_theta_full     25.242
_diffrn_measured_fraction_theta_max     0.987
_diffrn_measured_fraction_theta_full     0.989
_diffrn_reflns_limit_h_min     -7
_diffrn_reflns_limit_h_max     7
_diffrn_reflns_limit_k_min     -10
_diffrn_reflns_limit_k_max     10
_diffrn_reflns_limit_l_min     -22
_diffrn_reflns_limit_l_max     22
_diffrn_standards_number     0
_refine_special_details
;
Hydrogen atoms H2, H3 and H4 were found from a difference-Fourier
map and were refined isotropically, using <i>DFIX</i> restraints with O--H
distances of 0.90(1) \%A. Isotropic displacement parameters were set to 1.2
<i>U</i>~eq~ of the parent nitrogen atom and 1.5 <i>U</i>~eq~ of the parent
oxygen atom. All other hydrogen atoms were placed in calculated positions with
C--H = 0.93 \%A (<i>sp</i>^2^) or 0.97 \%A (<i>sp</i>^3^). Isotropic
displacement parameters were set to 1.2 <i>U</i>~eq~ of the parent carbon
atom.
;
_reflns_number_total     3651
_reflns_number_gt     2975
_reflns_threshold_expression     'I > 2\s(I)'
_refine_ls_structure_factor_coef     Fsqd
_refine_ls_matrix_type     full
_refine_ls_R_factor_all     0.0545
_refine_ls_R_factor_gt     0.0421
_refine_ls_wR_factor_gt     0.1011
_refine_ls_wR_factor_ref     0.1089
_refine_ls_goodness_of_fit_ref     1.033
_refine_ls_restrained_S_all     1.032
_refine_ls_number_reflns     3651
_refine_ls_number_parameters     269
_refine_ls_number_restraints     8
_refine_ls_hydrogen_treatment     mixed
_refine_ls_weighting_scheme     calc
_refine_ls_weighting_details
              'w=1/[\s^2^(Fo^2^)+(0.0473P)^2^+0.2757P] where P=(Fo^2^+2Fc^2^)/3'
_atom_sites_solution_hydrogens     mixed
_atom_sites_solution_primary     direct
_atom_sites_solution_secondary     difmap
_refine_ls_shift/su_max     0.000
_refine_ls_shift/su_mean     0.000
_refine_diff_density_max     0.182
_refine_diff_density_min     -0.153
_refine_ls_extinction_method     none
_refine_ls_extinction_coef     .
loop_
    _atom_type_symbol
    _atom_type_description
    _atom_type_scat_dispersion_real
    _atom_type_scat_dispersion_imag
    _atom_type_scat_source
    'C' 'C' 0.0033 0.0016
                         'International Tables Vol C Tables 4.2.6.8 and 6.1.1.4'
    'H' 'H' 0.0000 0.0000
                         'International Tables Vol C Tables 4.2.6.8 and 6.1.1.4'
    'N' 'N' 0.0061 0.0033
                         'International Tables Vol C Tables 4.2.6.8 and 6.1.1.4'
    'O' 'O' 0.0106 0.0060
                         'International Tables Vol C Tables 4.2.6.8 and 6.1.1.4'
_computing_data_collection
;
APEX3 (Bruker, 2018)
;
_computing_cell_refinement
;
SAINT (Bruker, 2018)
;
_computing_data_reduction
;
SAINT (Bruker, 2018)
;
_computing_structure_solution
;
SHELXT2014 (Sheldrick, 2015a)
;
_computing_structure_refinement
;
SHELXL2018 (Sheldrick, 2015b)
;
_computing_molecular_graphics
;
<i>OLEX2</i> (Dolomanov <i>et al.</i>,  2009)
;
_computing_publication_material
;
publCIF (Westrip, 2010)
;
loop_
    _atom_site_type_symbol
    _atom_site_label
    _atom_site_fract_x
    _atom_site_fract_y
    _atom_site_fract_z
    _atom_site_U_iso_or_equiv
    _atom_site_adp_type
    _atom_site_calc_flag
    _atom_site_occupancy
    _atom_site_disorder_assembly
    _atom_site_disorder_group
    O O2 0.1880(2) 0.32007(19) 0.36008(8) 0.0785(5) Uani d 1 . .
    O O3 0.5181(2) 0.34987(18) 0.41423(7) 0.0648(4) Uani d 1 . .
    O O4 0.69301(19) 0.57836(15) 0.18323(6) 0.0575(3) Uani d 1 . .
    O O5 1.0269(2) 0.56449(19) 0.22771(8) 0.0732(4) Uani d 1 . .
    C C15 0.7126(3) 0.45921(19) 0.29059(8) 0.0457(4) Uani d 1 . .
    H H15 0.798508 0.415501 0.322444 0.055 Uiso calc 1 . .
    C C13 0.3847(3) 0.36674(19) 0.36123(9) 0.0466(4) Uani d 1 . .
    C C14 0.4977(3) 0.44695(18) 0.30158(8) 0.0453(4) Uani d 1 . .
    H H14 0.411762 0.491313 0.269994 0.054 Uiso calc 1 . .
    C C16 0.8265(3) 0.53832(18) 0.23060(8) 0.0445(4) Uani d 1 . .
    O O1 0.3504(2) 0.16999(17) 0.50962(7) 0.0673(4) Uani d 1 . .
    N N1 0.12900(19) 0.08762(16) 0.60010(6) 0.0421(3) Uani d 1 . .
    N N2 0.65707(19) 0.00872(15) 0.85784(6) 0.0380(3) Uani d 1 . .
    C C2 0.0229(3) 0.2911(2) 0.54231(10) 0.0578(5) Uani d 1 . .
    H H2A -0.043039 0.281057 0.494497 0.069 Uiso calc 1 . .
    H H2B 0.094453 0.399740 0.553553 0.069 Uiso calc 1 . .
    C C1 0.1861(2) 0.17907(19) 0.54731(8) 0.0445(4) Uani d 1 . .
    C C3 -0.1513(3) 0.2442(3) 0.59673(12) 0.0758(6) Uani d 1 . .
    H H3A -0.168967 0.334814 0.629641 0.091 Uiso calc 1 . .
    H H3B -0.293254 0.203854 0.572933 0.091 Uiso calc 1 . .
    C C4 -0.0716(3) 0.1172(2) 0.63662(10) 0.0576(4) Uani d 1 . .
    H H4A -0.039682 0.153881 0.686613 0.069 Uiso calc 1 . .
    H H4B -0.181912 0.022144 0.633910 0.069 Uiso calc 1 . .
    C C5 0.2587(3) -0.02922(19) 0.62190(8) 0.0458(4) Uani d 1 . .
    H H5A 0.370750 -0.043844 0.586468 0.055 Uiso calc 1 . .
    H H5B 0.162152 -0.129865 0.623917 0.055 Uiso calc 1 . .
    C C6 0.3680(2) 0.01937(19) 0.69249(8) 0.0453(4) Uani d 1 . .
    C C7 0.4569(3) 0.0611(2) 0.74894(9) 0.0476(4) Uani d 1 . .
    C C8 0.5696(3) 0.1275(2) 0.81681(9) 0.0526(4) Uani d 1 . .
    H H8A 0.466071 0.177765 0.846459 0.063 Uiso calc 1 . .
    H H8B 0.691969 0.208802 0.806785 0.063 Uiso calc 1 . .
    C C9 0.8224(3) -0.0784(2) 0.82116(8) 0.0463(4) Uani d 1 . .
    H H9A 0.963732 -0.010026 0.817488 0.056 Uiso calc 1 . .
    H H9B 0.769788 -0.122425 0.773541 0.056 Uiso calc 1 . .
    C C10 0.8423(3) -0.2081(3) 0.86974(11) 0.0690(5) Uani d 1 . .
    H H10A 0.867468 -0.304045 0.841843 0.083 Uiso calc 1 . .
    H H10B 0.964896 -0.175271 0.903809 0.083 Uiso calc 1 . .
    C C11 0.6245(3) -0.2359(3) 0.90830(12) 0.0729(6) Uani d 1 . .
    H H11A 0.548597 -0.343053 0.896019 0.087 Uiso calc 1 . .
    H H11B 0.649915 -0.220532 0.959802 0.087 Uiso calc 1 . .
    C C12 0.4880(3) -0.1170(2) 0.88405(9) 0.0561(4) Uani d 1 . .
    H H12A 0.383755 -0.164457 0.845940 0.067 Uiso calc 1 . .
    H H12B 0.406420 -0.074741 0.923545 0.067 Uiso calc 1 . .
    H H4 0.773(3) 0.632(3) 0.1495(10) 0.089(7) Uiso d 1 . .
    H H3 0.440(4) 0.291(3) 0.4458(11) 0.098(8) Uiso d 1 . .
    H H2 0.724(3) 0.068(2) 0.8967(10) 0.053(5) Uiso d 1 . .
    O O6 0.8934(4) 0.7598(3) 0.10050(12) 0.0504(5) Uani d 0.855(4) A 1
    O O7 1.1822(4) 0.7858(2) 0.02939(11) 0.0519(4) Uani d 0.855(4) A 1
    C C17 1.0122(5) 0.7065(2) 0.05155(12) 0.0381(5) Uani d 0.855(4) A 1
    C C18 0.9417(3) 0.5389(2) 0.02174(10) 0.0442(5) Uani d 0.855(4) A 1
    H H18 0.804798 0.487027 0.035288 0.053 Uiso calc 0.855(4) A 1
    O O6A 0.939(3) 0.737(2) 0.0861(11) 0.0504(5) Uani d 0.145(4) A 2
    O O7A 1.239(2) 0.8253(18) 0.0278(9) 0.0519(4) Uani d 0.145(4) A 2
    C C17A 1.096(3) 0.7175(18) 0.0433(9) 0.0381(5) Uani d 0.145(4) A 2
    C C18A 1.074(2) 0.5595(14) 0.0004(6) 0.0442(5) Uani d 0.145(4) A 2
    H H18A 1.189497 0.548224 -0.030918 0.053 Uiso calc 0.145(4) A 2
loop_
    _atom_site_aniso_label
    _atom_site_aniso_U_11
    _atom_site_aniso_U_22
    _atom_site_aniso_U_33
    _atom_site_aniso_U_12
    _atom_site_aniso_U_13
    _atom_site_aniso_U_23
    O2 0.0462(7) 0.1052(12) 0.0848(10) -0.0063(7) -0.0006(6) 0.0461(9)
    O3 0.0503(7) 0.0919(10) 0.0556(7) 0.0070(6) 0.0046(6) 0.0340(7)
    O4 0.0508(7) 0.0692(8) 0.0536(7) 0.0034(6) 0.0024(5) 0.0224(6)
    O5 0.0460(7) 0.0988(11) 0.0808(9) 0.0140(7) 0.0119(6) 0.0357(8)
    C15 0.0460(8) 0.0463(9) 0.0464(9) 0.0088(7) 0.0000(7) 0.0097(7)
    C13 0.0450(9) 0.0450(9) 0.0518(9) 0.0094(7) 0.0042(7) 0.0119(7)
    C14 0.0485(9) 0.0434(8) 0.0455(8) 0.0073(7) 0.0010(7) 0.0118(7)
    C16 0.0447(9) 0.0417(8) 0.0481(9) 0.0090(7) 0.0054(7) 0.0043(7)
    O1 0.0591(7) 0.0944(10) 0.0584(8) 0.0248(7) 0.0179(6) 0.0389(7)
    N1 0.0367(6) 0.0536(8) 0.0374(7) 0.0076(5) 0.0000(5) 0.0113(6)
    N2 0.0371(6) 0.0446(7) 0.0316(6) 0.0043(5) -0.0009(5) 0.0029(5)
    C2 0.0654(11) 0.0583(11) 0.0530(10) 0.0192(9) -0.0103(8) 0.0070(8)
    C1 0.0422(8) 0.0542(9) 0.0372(8) 0.0050(7) -0.0054(6) 0.0096(7)
    C3 0.0560(11) 0.0972(16) 0.0831(14) 0.0325(11) 0.0053(10) 0.0203(12)
    C4 0.0504(9) 0.0678(11) 0.0563(10) 0.0127(8) 0.0130(8) 0.0077(8)
    C5 0.0472(8) 0.0510(9) 0.0409(8) 0.0088(7) -0.0014(7) 0.0115(7)
    C6 0.0423(8) 0.0526(9) 0.0438(9) 0.0090(7) 0.0019(7) 0.0178(7)
    C7 0.0446(8) 0.0573(10) 0.0439(9) 0.0126(7) -0.0001(7) 0.0138(7)
    C8 0.0626(10) 0.0514(10) 0.0463(9) 0.0166(8) -0.0070(8) 0.0060(7)
    C9 0.0411(8) 0.0559(10) 0.0412(8) 0.0090(7) 0.0030(6) -0.0020(7)
    C10 0.0741(13) 0.0688(13) 0.0702(12) 0.0277(10) -0.0078(10) 0.0112(10)
    C11 0.0741(13) 0.0640(12) 0.0794(14) -0.0056(10) -0.0103(11) 0.0305(11)
    C12 0.0410(8) 0.0748(12) 0.0499(9) -0.0049(8) 0.0030(7) 0.0164(8)
    O6 0.0583(12) 0.0436(10) 0.0486(13) 0.0053(7) 0.0167(7) 0.0044(8)
    O7 0.0575(14) 0.0492(13) 0.0408(7) -0.0149(9) 0.0115(9) -0.0009(9)
    C17 0.0421(14) 0.0411(9) 0.0297(10) 0.0013(10) -0.0020(11) 0.0048(7)
    C18 0.0432(10) 0.0447(11) 0.0402(10) -0.0065(8) 0.0062(8) 0.0030(8)
    O6A 0.0583(12) 0.0436(10) 0.0486(13) 0.0053(7) 0.0167(7) 0.0044(8)
    O7A 0.0575(14) 0.0492(13) 0.0408(7) -0.0149(9) 0.0115(9) -0.0009(9)
    C17A 0.0421(14) 0.0411(9) 0.0297(10) 0.0013(10) -0.0020(11) 0.0048(7)
    C18A 0.0432(10) 0.0447(11) 0.0402(10) -0.0065(8) 0.0062(8) 0.0030(8)
_geom_special_details
;
 All esds (except the esd in the dihedral angle between two l.s. planes)
 are estimated using the full covariance matrix.  The cell esds are taken
 into account individually in the estimation of esds in distances, angles
 and torsion angles; correlations between esds in cell parameters are only
 used when they are defined by crystal symmetry.  An approximate (isotropic)
 treatment of cell esds is used for estimating esds involving l.s. planes.
;
loop_
    _geom_bond_atom_site_label_1
    _geom_bond_atom_site_label_2
    _geom_bond_site_symmetry_2
    _geom_bond_distance
    _geom_bond_publ_flag
    O2 C13 . 1.2026(19) ?
    O3 C13 . 1.310(2) ?
    O3 H3 . 0.902(10) ?
    O4 C16 . 1.3016(19) ?
    O4 H4 . 0.914(10) ?
    O5 C16 . 1.2092(19) ?
    C15 H15 . 0.9300 ?
    C15 C14 . 1.316(2) ?
    C15 C16 . 1.483(2) ?
    C13 C14 . 1.480(2) ?
    C14 H14 . 0.9300 ?
    O1 C1 . 1.2372(19) ?
    N1 C1 . 1.3293(19) ?
    N1 C4 . 1.451(2) ?
    N1 C5 . 1.452(2) ?
    N2 C8 . 1.486(2) ?
    N2 C9 . 1.4833(19) ?
    N2 C12 . 1.490(2) ?
    N2 H2 . 0.908(19) ?
    C2 H2A . 0.9700 ?
    C2 H2B . 0.9700 ?
    C2 C1 . 1.495(2) ?
    C2 C3 . 1.510(3) ?
    C3 H3A . 0.9700 ?
    C3 H3B . 0.9700 ?
    C3 C4 . 1.509(3) ?
    C4 H4A . 0.9700 ?
    C4 H4B . 0.9700 ?
    C5 H5A . 0.9700 ?
    C5 H5B . 0.9700 ?
    C5 C6 . 1.473(2) ?
    C6 C7 . 1.185(2) ?
    C7 C8 . 1.467(2) ?
    C8 H8A . 0.9700 ?
    C8 H8B . 0.9700 ?
    C9 H9A . 0.9700 ?
    C9 H9B . 0.9700 ?
    C9 C10 . 1.515(3) ?
    C10 H10A . 0.9700 ?
    C10 H10B . 0.9700 ?
    C10 C11 . 1.511(3) ?
    C11 H11A . 0.9700 ?
    C11 H11B . 0.9700 ?
    C11 C12 . 1.509(3) ?
    C12 H12A . 0.9700 ?
    C12 H12B . 0.9700 ?
    O6 C17 . 1.270(3) ?
    O7 C17 . 1.243(2) ?
    C17 C18 . 1.492(3) ?
    C18 C18 2_765 1.295(4) ?
    C18 H18 . 0.9300 ?
    O6A C17A . 1.273(14) ?
    O7A C17A . 1.222(14) ?
    C17A C18A . 1.502(14) ?
    C18A C18A 2_765 1.25(2) ?
    C18A H18A . 0.9300 ?
loop_
    _geom_angle_atom_site_label_1
    _geom_angle_atom_site_label_2
    _geom_angle_atom_site_label_3
    _geom_angle_site_symmetry_1
    _geom_angle_site_symmetry_3
    _geom_angle
    _geom_angle_publ_flag
    C13 O3 H3 . . 108.7(16) ?
    C16 O4 H4 . . 110.0(15) ?
    C14 C15 H15 . . 117.9 ?
    C14 C15 C16 . . 124.13(15) ?
    C16 C15 H15 . . 117.9 ?
    O2 C13 O3 . . 123.57(15) ?
    O2 C13 C14 . . 122.35(15) ?
    O3 C13 C14 . . 114.08(14) ?
    C15 C14 C13 . . 123.90(15) ?
    C15 C14 H14 . . 118.1 ?
    C13 C14 H14 . . 118.1 ?
    O4 C16 C15 . . 114.39(13) ?
    O5 C16 O4 . . 123.90(15) ?
    O5 C16 C15 . . 121.70(15) ?
    C1 N1 C4 . . 114.58(13) ?
    C1 N1 C5 . . 123.48(13) ?
    C4 N1 C5 . . 121.90(13) ?
    C8 N2 C12 . . 116.01(13) ?
    C8 N2 H2 . . 103.0(11) ?
    C9 N2 C8 . . 116.32(12) ?
    C9 N2 C12 . . 104.70(13) ?
    C9 N2 H2 . . 108.6(11) ?
    C12 N2 H2 . . 107.8(11) ?
    H2A C2 H2B . . 108.8 ?
    C1 C2 H2A . . 110.7 ?
    C1 C2 H2B . . 110.7 ?
    C1 C2 C3 . . 105.11(15) ?
    C3 C2 H2A . . 110.7 ?
    C3 C2 H2B . . 110.7 ?
    O1 C1 N1 . . 123.90(15) ?
    O1 C1 C2 . . 126.98(15) ?
    N1 C1 C2 . . 109.11(14) ?
    C2 C3 H3A . . 110.4 ?
    C2 C3 H3B . . 110.4 ?
    H3A C3 H3B . . 108.6 ?
    C4 C3 C2 . . 106.81(15) ?
    C4 C3 H3A . . 110.4 ?
    C4 C3 H3B . . 110.4 ?
    N1 C4 C3 . . 104.08(14) ?
    N1 C4 H4A . . 110.9 ?
    N1 C4 H4B . . 110.9 ?
    C3 C4 H4A . . 110.9 ?
    C3 C4 H4B . . 110.9 ?
    H4A C4 H4B . . 109.0 ?
    N1 C5 H5A . . 109.3 ?
    N1 C5 H5B . . 109.3 ?
    N1 C5 C6 . . 111.67(13) ?
    H5A C5 H5B . . 107.9 ?
    C6 C5 H5A . . 109.3 ?
    C6 C5 H5B . . 109.3 ?
    C7 C6 C5 . . 178.83(17) ?
    C6 C7 C8 . . 174.81(17) ?
    N2 C8 H8A . . 108.7 ?
    N2 C8 H8B . . 108.7 ?
    C7 C8 N2 . . 114.07(14) ?
    C7 C8 H8A . . 108.7 ?
    C7 C8 H8B . . 108.7 ?
    H8A C8 H8B . . 107.6 ?
    N2 C9 H9A . . 111.2 ?
    N2 C9 H9B . . 111.2 ?
    N2 C9 C10 . . 102.94(13) ?
    H9A C9 H9B . . 109.1 ?
    C10 C9 H9A . . 111.2 ?
    C10 C9 H9B . . 111.2 ?
    C9 C10 H10A . . 110.5 ?
    C9 C10 H10B . . 110.5 ?
    H10A C10 H10B . . 108.7 ?
    C11 C10 C9 . . 106.06(15) ?
    C11 C10 H10A . . 110.5 ?
    C11 C10 H10B . . 110.5 ?
    C10 C11 H11A . . 110.5 ?
    C10 C11 H11B . . 110.5 ?
    H11A C11 H11B . . 108.7 ?
    C12 C11 C10 . . 106.27(15) ?
    C12 C11 H11A . . 110.5 ?
    C12 C11 H11B . . 110.5 ?
    N2 C12 C11 . . 103.58(13) ?
    N2 C12 H12A . . 111.0 ?
    N2 C12 H12B . . 111.0 ?
    C11 C12 H12A . . 111.0 ?
    C11 C12 H12B . . 111.0 ?
    H12A C12 H12B . . 109.0 ?
    O6 C17 C18 . . 116.8(2) ?
    O7 C17 O6 . . 123.1(2) ?
    O7 C17 C18 . . 120.1(2) ?
    C17 C18 H18 . . 117.8 ?
    C18 C18 C17 2_765 . 124.4(2) ?
    C18 C18 H18 2_765 . 117.8 ?
    O6A C17A C18A . . 116.1(16) ?
    O7A C17A O6A . . 123.5(16) ?
    O7A C17A C18A . . 119.4(16) ?
    C17A C18A H18A . . 114.6 ?
    C18A C18A C17A 2_765 . 130.7(16) ?
    C18A C18A H18A 2_765 . 114.6 ?
loop_
    _geom_torsion_atom_site_label_1
    _geom_torsion_atom_site_label_2
    _geom_torsion_atom_site_label_3
    _geom_torsion_atom_site_label_4
    _geom_torsion_site_symmetry_1
    _geom_torsion_site_symmetry_2
    _geom_torsion_site_symmetry_3
    _geom_torsion_site_symmetry_4
    _geom_torsion
    _geom_torsion_publ_flag
    O2 C13 C14 C15 . . . . -159.84(18) ?
    O3 C13 C14 C15 . . . . 19.3(2) ?
    C14 C15 C16 O4 . . . . -8.4(2) ?
    C14 C15 C16 O5 . . . . 170.45(18) ?
    C16 C15 C14 C13 . . . . 179.50(15) ?
    N2 C9 C10 C11 . . . . 25.88(19) ?
    C2 C3 C4 N1 . . . . -4.8(2) ?
    C1 N1 C4 C3 . . . . 2.4(2) ?
    C1 N1 C5 C6 . . . . 109.44(16) ?
    C1 C2 C3 C4 . . . . 5.5(2) ?
    C3 C2 C1 O1 . . . . 176.15(18) ?
    C3 C2 C1 N1 . . . . -4.2(2) ?
    C4 N1 C1 O1 . . . . -179.16(16) ?
    C4 N1 C1 C2 . . . . 1.17(19) ?
    C4 N1 C5 C6 . . . . -68.36(19) ?
    C5 N1 C1 O1 . . . . 2.9(2) ?
    C5 N1 C1 C2 . . . . -176.77(14) ?
    C5 N1 C4 C3 . . . . -179.65(16) ?
    C8 N2 C9 C10 . . . . -169.44(14) ?
    C8 N2 C12 C11 . . . . 168.12(15) ?
    C9 N2 C8 C7 . . . . 59.62(19) ?
    C9 N2 C12 C11 . . . . 38.48(17) ?
    C9 C10 C11 C12 . . . . -2.6(2) ?
    C10 C11 C12 N2 . . . . -21.6(2) ?
    C12 N2 C8 C7 . . . . -64.18(19) ?
    C12 N2 C9 C10 . . . . -39.98(16) ?
    O6 C17 C18 C18 . . . 2_765 -171.2(3) ?
    O7 C17 C18 C18 . . . 2_765 7.4(4) ?
    O6A C17A C18A C18A . . . 2_765 -1(3) ?
    O7A C17A C18A C18A . . . 2_765 -169(2) ?
loop_
    _geom_hbond_atom_site_label_D
    _geom_hbond_atom_site_label_H
    _geom_hbond_atom_site_label_A
    _geom_hbond_site_symmetry_A
    _geom_hbond_distance_DH
    _geom_hbond_distance_HA
    _geom_hbond_distance_DA
    _geom_hbond_angle_DHA
    _geom_hbond_publ_flag
    C14 H14 O5 1_455 0.93 2.65 3.498(2) 151.6 yes
    C3 H3B O1 1_455 0.97 2.43 3.381(3) 166.1 yes
    C5 H5B O2 2_556 0.97 2.51 3.434(2) 158.6 yes
    C8 H8A O4 2_666 0.97 2.54 3.191(2) 124.6 yes
    C8 H8A O6 2_666 0.97 2.53 3.456(3) 160.9 yes
    C8 H8B O5 2_766 0.97 2.52 3.480(2) 172.6 yes
    C9 H9A O6 2_766 0.97 2.56 3.228(3) 126.0 yes
    C10 H10A O5 2_756 0.97 2.66 3.624(3) 174.5 yes
    C11 H11A O4 2_656 0.97 2.64 3.553(3) 156.9 yes
    C12 H12B O7 1_446 0.97 2.68 3.399(2) 131.6 yes
    C12 H12B O7A 1_446 0.97 2.37 3.139(15) 135.4 yes
    O4 H4 O6 . 0.914(10) 1.584(11) 2.483(2) 167(2) yes
    O3 H3 O1 . 0.902(10) 1.687(11) 2.5739(16) 167(2) yes
    N2 H2 O6 2_766 0.908(19) 2.554(18) 3.172(3) 125.8(14) yes
    N2 H2 O7 2_766 0.908(19) 1.809(19) 2.705(2) 168.3(17) yes
    N2 H2 O6A 2_766 0.908(19) 2.43(3) 3.131(19) 133.6(15) yes
    N2 H2 O7A 2_766 0.908(19) 1.61(2) 2.489(15) 161.7(17) yes
_shelx_space_group_comment
;
The symmetry employed for this shelxl refinement is uniquely defined
by the following loop, which should always be used as a source of
symmetry information in preference to the above space-group names.
They are only intended as comments.
;
_shelx_estimated_absorpt_T_min     0.970
_shelx_estimated_absorpt_T_max     0.996
_shelx_hkl_file
;
  -1   0   0  439.96   12.40
  -1   0   0  466.65   10.70
  -1   0   0  399.56   10.90
  -1   0   0  491.55   11.10
  -1   0   0  477.15   11.00
  -1   0   0  440.26   10.70
  -1   0   0  434.86   11.00
  -1   0   0  485.15   10.70
  -1   0   0  468.85   11.00
   1   0   0  498.55   11.60
   1   0   0  491.85   13.50
   1   0   0  491.45   11.30
   1   0   0  492.85   11.10
   1   0   0  491.05   11.60
  -2   0   0  317.47   11.00
  -2   0   0  313.47   10.60
  -2   0   0  294.17   11.30
  -2   0   0  303.97   11.10
  -2   0   0  313.47   11.20
  -2   0   0  306.97   11.10
  -2   0   0  319.17   10.60
  -2   0   0  297.57   13.40
  -2   0   0  306.07   11.20
   2   0   0  325.97   11.90
   2   0   0  336.37   14.60
   2   0   0  296.57   10.60
   2   0   0  313.17   16.40
  -3   0   0  754.02   21.50
  -3   0   0  725.73   20.40
  -3   0   0  740.83   20.70
  -3   0   0  752.42   20.20
  -3   0   0  769.12   21.30
  -3   0   0  747.13   21.50
  -3   0   0  748.63   25.70
  -3   0   0  753.22   20.50
  -3   0   0  772.32   21.50
   3   0   0  745.13   25.50
   3   0   0  751.62   20.40
   3   0   0  745.63   21.20
  -4   0   0   44.80    7.40
  -4   0   0   48.40    8.30
  -4   0   0   52.09    8.90
  -4   0   0   42.90    7.40
  -4   0   0   44.30    8.10
  -4   0   0   56.59    8.90
  -4   0   0   50.29    8.10
  -4   0   0   56.39    8.80
  -4   0   0   56.39   11.80
   4   0   0   36.50    8.50
  -5   0   0   13.40   14.10
  -5   0   0   16.60    7.80
  -5   0   0   26.70    8.80
  -5   0   0   17.10    9.30
  -5   0   0   17.80    8.40
  -5   0   0   23.70   11.80
  -5   0   0    2.40   14.80
  -5   0   0   21.10    2.60
  -5   0   0   22.00    2.60
  -5   0   0   19.80    9.00
  -5   0   0   19.70    7.50
  -6   0   0  789.32   37.40
  -6   0   0  746.33   29.20
  -6   0   0  709.13   26.20
  -6   0   0  670.53   15.00
  -6   0   0  724.53   27.10
  -6   0   0  703.03   27.60
  -6   0   0  690.13   27.50
  -6   0   0  713.43   26.20
  -6   0   0  719.03   28.80
  -7   0   0   24.60    3.70
  -7   0   0   35.50   14.70
  -7   0   0   25.70    9.60
  -7   0   0   28.90   13.40
  -7   0   0   39.40   12.00
  -7   0   0   23.70   11.00
  -7   0   0   38.00   10.20
  -7   0   0   21.60    3.50
  -7   0   0   10.10   10.10
  -7   0   0   52.39   17.80
  -7   1   0   35.50   12.40
  -7   1   0   13.30   11.00
  -7   1   0   15.10    6.90
  -7   1   0   56.89   13.20
  -7   1   0   21.50    9.30
  -7   1   0   13.00   13.90
  -7   1   0   -0.90    9.90
  -7   1   0   20.30   10.20
  -7   1   0   21.20   11.10
  -6   1   0   20.30    3.80
  -6   1   0   20.30   10.30
  -6   1   0   12.00    8.60
  -6   1   0   23.00    9.30
  -6   1   0   20.10   10.40
  -6   1   0   53.99   12.40
  -6   1   0   14.40    9.00
  -6   1   0   -0.20   15.20
  -6   1   0   20.00   12.80
  -6   1   0   18.40    3.90
  -5   1   0  431.06   24.90
  -5   1   0  433.46   23.60
  -5   1   0  395.36   19.40
  -5   1   0  417.36   20.30
  -5   1   0  389.86   19.70
  -5   1   0  405.96   10.10
  -5   1   0  413.76   19.00
  -5   1   0  412.06   17.50
  -5   1   0  429.76   21.20
  -5   1   0  400.86   10.10
  -5   1   0  403.36   18.90
   4  -1   0 1417.06   33.90
   4  -1   0 1380.06   39.70
   4  -1   0 1364.16   33.70
   4  -1   0 1377.26   34.90
  -4   1   0 1383.46   25.80
  -4   1   0 1426.26   35.30
  -4   1   0 1370.16   34.70
  -4   1   0 1403.66   25.80
  -4   1   0 1427.26   32.50
  -4   1   0 1378.66   33.50
  -4   1   0 1398.96   35.20
  -4   1   0 1386.16   35.20
  -4   1   0 1434.06   40.30
  -4   1   0 1366.06   33.60
  -4   1   0 1401.46   33.70
   3  -1   0   -4.10    5.00
   3  -1   0    1.00    6.20
   3  -1   0   -5.80    6.90
   3  -1   0   -1.80    5.40
  -3   1   0    0.70    5.50
  -3   1   0    2.20    2.10
  -3   1   0   -7.90    4.70
  -3   1   0   -7.70    5.60
  -3   1   0    1.30    5.20
  -3   1   0    3.10    4.70
  -3   1   0   -7.40    5.50
  -3   1   0   -0.70    2.10
  -3   1   0   -8.90    6.60
  -3   1   0   -7.40    4.70
  -3   1   0    0.40    5.90
   2  -1   0  990.60   25.90
   2  -1   0  994.90   25.20
   2  -1   0 1046.80   26.50
   2  -1   0 1010.30   26.00
   2  -1   0 1022.90   22.30
  -2   1   0 1027.70   23.50
  -2   1   0 1038.40   19.10
  -2   1   0 1018.30   23.70
  -2   1   0 1009.40   21.50
  -2   1   0 1057.19   33.10
  -2   1   0 1054.99   23.00
  -2   1   0 1019.20   19.10
  -2   1   0 1028.80   24.20
  -2   1   0 1027.60   22.20
   1  -1   0 1330.27   26.00
   1  -1   0 1281.67   23.90
   1  -1   0 1305.17   24.20
   1  -1   0 1339.97   26.00
   1  -1   0 1318.87   27.10
   1  -1   0 1334.87   24.00
  -1   1   0 1325.37   24.20
  -1   1   0 1313.97   24.20
  -1   1   0 1318.07   25.90
  -1   1   0 1301.07   24.20
  -1   1   0 1271.27   26.70
  -2  -1   0  882.01   21.40
  -2  -1   0  879.91   21.00
  -2  -1   0  868.41   16.60
  -2  -1   0  865.31   19.60
  -2  -1   0  880.41   16.50
  -2  -1   0  892.31   21.10
  -2  -1   0  889.01   22.40
  -2  -1   0  858.91   25.60
   2   1   0  880.51   27.40
   2   1   0  871.31   21.70
   2   1   0  888.71   19.80
   2   1   0  910.01   22.50
   2   1   0  893.01   21.50
  -3  -1   0  801.42   23.70
  -3  -1   0  842.12   28.60
  -3  -1   0  830.12   22.70
  -3  -1   0  834.42   22.70
  -3  -1   0  819.62   15.80
  -3  -1   0  830.82   15.90
  -3  -1   0  843.52   23.10
  -3  -1   0  838.92   22.80
  -3  -1   0  835.62   22.80
  -3  -1   0  788.72   23.30
  -3  -1   0  860.31   22.50
   3   1   0  822.52   22.90
   3   1   0  869.71   24.30
   3   1   0  852.61   22.60
   3   1   0  838.72   21.30
   3   1   0  832.42   22.70
  -4  -1   0 1029.60   28.40
  -4  -1   0 1010.00   35.10
  -4  -1   0  983.60   19.00
  -4  -1   0  993.50   26.00
  -4  -1   0  992.50   27.30
  -4  -1   0  972.30   28.60
  -4  -1   0  966.70   19.00
  -4  -1   0 1026.30   28.30
  -4  -1   0  971.00   28.30
  -4  -1   0 1013.10   27.20
  -4  -1   0  971.80   27.40
   4   1   0  953.10   27.30
  -5  -1   0  444.86   22.00
  -5  -1   0  455.15   20.40
  -5  -1   0  408.36   26.80
  -5  -1   0  442.66   10.80
  -5  -1   0  452.45   19.80
  -5  -1   0  444.96   10.70
  -5  -1   0  472.75   21.60
  -5  -1   0  459.05   21.50
  -5  -1   0  442.96   21.70
  -5  -1   0  410.86   20.00
  -5  -1   0  454.85   18.90
  -6  -1   0   62.29   16.90
  -6  -1   0   64.79   12.30
  -6  -1   0   75.19   13.20
  -6  -1   0   56.89    5.60
  -6  -1   0   54.19   14.40
  -6  -1   0   57.99    4.80
  -6  -1   0   51.39   10.70
  -6  -1   0   46.90   11.70
  -6  -1   0   66.19   12.00
  -6  -1   0   57.99    9.70
  -6  -1   0   65.79   13.10
  -7  -1   0    6.40   10.20
  -7  -1   0   19.90    9.80
  -7  -1   0   10.50   12.80
  -7  -1   0   14.60    9.50
  -7  -1   0   13.80    6.00
  -7  -1   0   27.10   15.90
  -7  -1   0   28.40   11.20
  -7  -1   0   15.90    7.90
  -7  -1   0    8.30    9.40
  -7   2   0    4.20   10.70
  -7   2   0   -0.30   14.20
  -7   2   0   19.10   11.10
  -7   2   0    1.70    4.60
  -7   2   0    8.00    8.10
  -7   2   0    4.70    9.70
  -7   2   0    4.50    9.30
  -7   2   0   -4.10    4.40
  -7   2   0    9.60   14.20
   6  -2   0   52.49   11.10
  -6   2   0   42.50    5.40
  -6   2   0   58.29   14.90
  -6   2   0   32.60   11.00
  -6   2   0   60.69   12.20
  -6   2   0   51.39    5.90
  -6   2   0   40.20    9.90
  -6   2   0   65.39   11.60
   5  -2   0  571.74   27.50
  -5   2   0  595.44   20.00
  -5   2   0  597.44   24.40
  -5   2   0  602.74   23.10
  -5   2   0  619.44   15.50
  -5   2   0  596.44   24.70
  -5   2   0  624.74   24.10
  -5   2   0  592.44   21.70
  -5   2   0  637.44   24.60
  -5   2   0  606.44   28.00
   4  -2   0  160.38   15.30
   4  -2   0  170.38   13.30
   4  -2   0  160.28   11.20
   4  -2   0  148.59   11.80
  -4   2   0  167.58    7.90
  -4   2   0  166.48   12.70
  -4   2   0  177.38   11.40
  -4   2   0  173.68   10.40
  -4   2   0  164.88   15.00
  -4   2   0  169.08   12.90
  -4   2   0  173.08   12.70
  -4   2   0  165.18   14.70
  -4   2   0  175.18    7.50
   3  -2   0 1639.04   40.80
   3  -2   0 1549.74   35.30
   3  -2   0 1499.35   38.10
   3  -2   0 1519.75   35.20
   3  -2   0 1575.94   34.50
  -3   2   0 1527.45   29.80
  -3   2   0 1518.15   31.40
  -3   2   0 1515.15   38.20
  -3   2   0 1545.05   32.40
  -3   2   0 1511.75   29.80
  -3   2   0 1511.45   35.30
  -3   2   0 1489.75   36.30
   2  -2   0  103.39    8.90
   2  -2   0   91.59   10.10
   2  -2   0  104.39    8.50
   2  -2   0   93.69    5.30
   2  -2   0   95.29    5.90
   2  -2   0  102.49    5.30
   2  -2   0   94.89    8.60
  -2   2   0  106.19    6.00
  -2   2   0  101.59    5.50
  -2   2   0  111.69    8.80
  -2   2   0   97.39    6.70
  -2   2   0  104.39    6.60
   0  -2   0    4.00    3.20
   0  -2   0   -2.10    4.10
   0  -2   0    4.20    4.50
   0  -2   0    5.30    3.40
   0   2   0    1.10    4.60
   0   2   0    2.60    3.40
   0   2   0    6.80    4.80
  -1  -2   0 1914.61   36.90
  -1  -2   0 2058.19   40.20
  -1  -2   0 1973.90   37.60
  -1  -2   0 1980.50   39.20
  -1  -2   0 2106.69   37.90
   1   2   0 1955.50   37.00
   1   2   0 2012.60   37.20
   1   2   0 2009.10   39.40
   1   2   0 1967.20   37.20
  -2  -2   0  442.26   16.00
  -2  -2   0  441.56   15.00
  -2  -2   0  429.16   11.50
  -2  -2   0  411.96   11.20
  -2  -2   0  426.86   11.80
   2   2   0  432.66   14.80
   2   2   0  417.36   15.90
   2   2   0  427.36   12.00
   2   2   0  431.06   15.30
   2   2   0  416.86    9.00
   2   2   0  434.66    9.00
   2   2   0  410.16   13.90
  -3  -2   0  619.74   19.40
  -3  -2   0  597.54   14.40
  -3  -2   0  586.44   24.90
  -3  -2   0  627.44   16.90
  -3  -2   0  589.54   20.40
  -3  -2   0  597.54   14.40
  -3  -2   0  628.34   19.90
   3   2   0  626.84   19.20
   3   2   0  629.84   19.40
   3   2   0  603.84   16.90
   3   2   0  664.23   20.40
  -4  -2   0  219.28   13.80
  -4  -2   0  212.28   13.70
  -4  -2   0  197.98   19.60
  -4  -2   0  182.28   12.60
  -4  -2   0  201.78   11.70
  -4  -2   0  195.18    8.10
  -4  -2   0  209.68   15.20
  -4  -2   0  214.88   14.20
   4   2   0  214.58   13.80
   4   2   0  207.78   14.30
   4   2   0  203.28   14.10
  -5  -2   0   47.10   10.00
  -5  -2   0   76.39    6.90
  -5  -2   0   82.99   13.70
  -5  -2   0   57.39    8.20
  -5  -2   0   74.19   11.40
  -5  -2   0   59.29   10.80
  -5  -2   0   82.19   17.60
  -5  -2   0   65.29    6.00
  -5  -2   0   79.89   11.90
   5   2   0   65.59   11.60
   5   2   0   76.29   13.60
  -6  -2   0   -3.70   10.80
  -6  -2   0   14.50    9.50
  -6  -2   0  -12.40    8.40
  -6  -2   0    3.40    9.10
  -6  -2   0    7.50    4.40
  -6  -2   0   25.60   14.60
  -6  -2   0   -0.30    6.40
  -6  -2   0    7.30    9.70
  -6  -2   0    8.60    4.40
  -7   3   0   -4.00   10.70
  -7   3   0   10.00   10.70
  -7   3   0   12.10   11.60
  -7   3   0   10.30   10.10
  -7   3   0    8.20    7.30
  -7   3   0   -7.50   10.10
  -7   3   0   14.80    6.00
  -7   3   0   13.90    5.70
   6  -3   0   42.60   16.20
   6  -3   0   17.60    9.90
   6  -3   0   29.70   10.90
  -6   3   0   11.10   10.20
  -6   3   0   19.70    6.00
  -6   3   0    0.00   12.70
  -6   3   0   12.50   12.80
  -6   3   0   30.90   11.60
  -6   3   0   28.70    7.80
  -6   3   0   32.40   10.10
  -6   3   0   22.50    9.50
  -6   3   0   20.20    6.00
   5  -3   0  178.48   15.60
   5  -3   0  167.98   18.60
   5  -3   0  194.28   14.40
  -5   3   0  187.98   13.50
  -5   3   0  181.18   10.10
  -5   3   0  173.08   16.50
  -5   3   0  196.98   17.90
  -5   3   0  170.08   19.30
  -5   3   0  268.07   18.30
  -5   3   0  181.88   11.70
  -5   3   0  182.68   10.30
   4  -3   0  149.88   13.40
   4  -3   0  144.89   15.30
   4  -3   0  182.28   13.00
  -4   3   0  155.78   10.50
  -4   3   0  164.38    9.30
  -4   3   0  165.98    9.30
  -4   3   0  163.78   15.50
  -4   3   0  174.58    9.40
  -4   3   0  145.49   13.40
   3  -3   0   48.40    5.20
   3  -3   0   29.20    7.10
   3  -3   0   38.10    4.00
   3  -3   0   40.60    7.00
   3  -3   0   45.40    8.10
   3  -3   0   43.50    4.00
   3  -3   0   47.80    9.30
  -3   3   0   39.10    5.70
  -3   3   0   29.20    4.10
  -3   3   0   30.90    5.40
  -3   3   0   32.00    7.10
   2  -3   0  675.13   16.50
   2  -3   0  650.73   13.60
   2  -3   0  652.03   16.30
   2  -3   0  661.33   18.40
  -2   3   0  657.43   17.10
  -2   3   0  653.13   18.30
  -2   3   0  677.93   17.30
   1  -3   0   82.19    8.20
   1  -3   0   91.49    7.30
   1  -3   0   82.49    6.90
  -1   3   0   83.99    7.70
  -1   3   0   96.79    8.50
  -1   3   0   92.89    4.50
   0  -3   0  590.04   14.40
   0  -3   0  579.04   15.70
   0  -3   0  572.94   14.20
   0  -3   0  586.94   16.00
   0   3   0  576.74   15.40
   0   3   0  583.64   16.20
   0   3   0  603.54   14.50
  -1  -3   0 1564.54   32.20
  -1  -3   0 1591.74   33.20
  -1  -3   0 1537.65   33.40
  -1  -3   0 1529.45   31.90
   1   3   0 1594.84   32.00
   1   3   0 1544.95   30.90
   1   3   0 1572.64   33.20
   1   3   0 1546.55   31.50
  -2  -3   0   -0.20    4.50
  -2  -3   0   -2.10    6.20
  -2  -3   0   -0.80    4.60
  -2  -3   0   -3.80    5.60
  -2  -3   0    5.20    3.70
   2   3   0    2.20    3.60
   2   3   0    3.60    3.20
   2   3   0    3.00    5.30
   2   3   0    0.10    5.90
  -3  -3   0  876.21   20.60
  -3  -3   0  869.11   32.00
  -3  -3   0  872.11   20.70
  -3  -3   0  895.81   25.50
  -3  -3   0  886.71   20.90
  -3  -3   0  867.81   26.30
   3   3   0  868.41   24.50
   3   3   0  853.61   20.90
   3   3   0  832.72   25.20
   3   3   0  818.72   24.10
  -4  -3   0  317.17   16.60
  -4  -3   0  287.17   23.50
  -4  -3   0  323.07   17.50
  -4  -3   0  310.57   13.10
  -4  -3   0  323.47   16.40
  -4  -3   0  295.57   11.70
  -4  -3   0  284.77   11.40
   4   3   0  275.17   16.50
   4   3   0  289.67   17.00
   4   3   0  303.07   13.00
   4   3   0  317.27   16.50
  -5  -3   0  316.57   18.60
  -5  -3   0  284.07   12.00
  -5  -3   0  285.97   12.20
  -5  -3   0  298.17   28.20
  -5  -3   0  302.97   18.30
  -5  -3   0  296.87   14.80
  -5  -3   0  330.27   18.70
  -5  -3   0  323.87   20.00
   5   3   0  295.57   20.00
   5   3   0  320.57   18.50
  -6  -3   0   10.70    5.50
  -6  -3   0   10.20    6.70
  -6  -3   0    5.70    5.50
  -6  -3   0   16.80   19.60
  -6  -3   0   31.10   19.20
  -6  -3   0   20.00   10.50
   7  -4   0    3.20   10.20
   7  -4   0   13.40   12.30
   7  -4   0    6.90   11.50
  -7   4   0    8.90   13.10
  -7   4   0    7.30   11.10
  -7   4   0    0.30    7.40
  -7   4   0    9.10   11.10
  -7   4   0    4.40    6.50
  -7   4   0    6.20    9.00
  -7   4   0    6.30    6.50
   6  -4   0   17.20    9.70
   6  -4   0   19.20   19.30
   6  -4   0   12.10   10.40
  -6   4   0   21.00   10.50
  -6   4   0   13.80   11.00
  -6   4   0    8.00    8.90
  -6   4   0   27.10    6.90
  -6   4   0   25.20    7.10
  -6   4   0   16.40    6.80
   5  -4   0   83.69   13.90
   5  -4   0   93.89   13.00
   5  -4   0  107.29   12.20
  -5   4   0   87.09    9.10
  -5   4   0   79.59    8.60
  -5   4   0   72.39   12.90
  -5   4   0  103.89   13.90
  -5   4   0   86.59    8.80
   4  -4   0  509.15   23.00
   4  -4   0  507.45   11.60
   4  -4   0  486.05   19.10
   4  -4   0  502.45   20.60
   4  -4   0  527.35   21.00
   4  -4   0  502.15   11.50
  -4   4   0  501.45   16.40
  -4   4   0  538.65   20.90
  -4   4   0  506.35   14.10
  -4   4   0  534.15   17.00
  -4   4   0  510.75   23.50
   3  -4   0  478.95   14.10
   3  -4   0  508.75   14.20
   3  -4   0  512.65   18.90
   3  -4   0  479.65   20.80
   3  -4   0  520.25   18.50
  -3   4   0  509.85   18.40
  -3   4   0  484.25   11.70
  -3   4   0  500.85   16.00
  -3   4   0  509.95   16.00
   2  -4   0   13.40    5.70
   2  -4   0   32.70    6.10
   2  -4   0   14.10    5.90
  -2   4   0   10.80    6.10
  -2   4   0   14.90    6.60
   1  -4   0 1223.88   23.10
   1  -4   0 1219.48   27.70
   1  -4   0 1256.17   28.00
   1  -4   0 1168.88   25.90
  -1   4   0 1200.88   24.10
  -1   4   0 1208.38   27.80
  -1   4   0 1243.68   28.30
   0  -4   0  752.52   19.90
   0  -4   0  762.72   20.60
   0   4   0  754.42   19.00
   0   4   0  737.63   20.20
   0   4   0  747.13   19.80
  -1  -4   0 1423.76   31.90
  -1  -4   0 1419.06   31.40
  -1  -4   0 1405.46   32.00
  -1  -4   0 1383.86   31.30
   1   4   0 1415.36   30.70
   1   4   0 1395.96   31.60
   1   4   0 1469.95   31.00
   1   4   0 1389.76   32.60
  -2  -4   0 1729.63   40.10
  -2  -4   0 1656.73   36.40
  -2  -4   0 1736.63   39.20
  -2  -4   0 1740.23   36.60
   2   4   0 1727.13   38.50
   2   4   0 1685.63   34.70
   2   4   0 1709.83   34.80
   2   4   0 1725.43   39.40
  -3  -4   0  229.78   11.40
  -3  -4   0  253.97   10.60
  -3  -4   0  251.87   15.30
  -3  -4   0  234.18   14.60
  -3  -4   0  233.88   11.80
   3   4   0  216.48   13.30
   3   4   0  225.18   15.00
   3   4   0  230.88    7.50
   3   4   0  213.28   14.50
   3   4   0  230.78   10.00
   3   4   0  226.68    7.30
  -4  -4   0   12.80    6.70
  -4  -4   0   36.20   10.60
  -4  -4   0   13.90    7.90
  -4  -4   0   29.30    6.20
  -4  -4   0   12.00    9.10
  -4  -4   0   28.80    6.80
  -4  -4   0   16.90    6.40
   4   4   0   21.10    9.80
   4   4   0   18.20    5.00
   4   4   0   11.90    8.50
   4   4   0   21.40    8.60
  -5  -4   0    6.10    5.90
  -5  -4   0   21.20   16.00
  -5  -4   0   16.60    6.50
  -5  -4   0   10.50    8.60
  -5  -4   0    1.40    6.00
  -5  -4   0   20.00    9.30
  -5  -4   0   15.70    9.10
   5   4   0   13.90   10.60
   5   4   0   -2.90    9.10
   5   4   0    1.30    8.90
  -6  -4   0   16.50   11.10
  -6  -4   0   -7.50    6.20
  -6  -4   0    5.90    6.30
  -6  -4   0    4.90    9.20
  -6  -4   0    2.00    8.70
  -6  -4   0   -4.20   10.10
  -6  -4   0   -5.00    5.90
  -6  -4   0    9.70    8.90
  -6  -4   0   17.80   16.10
   6   4   0   -5.90    9.60
   7  -5   0   -0.40   10.30
   7  -5   0   17.10   10.70
  -7   5   0   10.00    8.70
  -7   5   0   -8.60   11.00
  -7   5   0  -11.80    5.70
   6  -5   0   15.30   12.30
   6  -5   0    5.50   10.50
   6  -5   0   15.00    9.90
  -6   5   0   -7.20    6.80
  -6   5   0    8.10    7.20
  -6   5   0   14.00    5.50
  -6   5   0   21.80   11.80
   5  -5   0   37.80    9.90
   5  -5   0   64.89   12.10
   5  -5   0   46.90   12.30
  -5   5   0   33.30    8.60
  -5   5   0   40.30    5.60
  -5   5   0   39.60    8.60
  -5   5   0   46.30   12.30
   4  -5   0  515.45   24.90
   4  -5   0  526.25   21.50
   4  -5   0  529.25   14.90
   4  -5   0  550.54   22.70
   4  -5   0  506.75   14.90
   4  -5   0  504.55   24.20
  -4   5   0  523.65   18.60
  -4   5   0  555.24   18.80
  -4   5   0  531.45   12.80
  -4   5   0  575.84   26.50
   3  -5   0 2221.68   45.40
   3  -5   0 2297.17   45.70
   3  -5   0 2208.18   53.19
   3  -5   0 2239.48   48.60
  -3   5   0 2265.27   47.50
  -3   5   0 2183.78   46.90
  -3   5   0 2194.48   39.70
   2  -5   0  826.32   22.30
   2  -5   0  771.02   21.60
   2  -5   0  848.12   22.30
  -2   5   0  797.42   16.20
  -2   5   0  816.42   22.50
  -2   5   0  785.02   22.30
   1  -5   0  820.92   22.30
   1  -5   0  796.52   22.00
   1  -5   0  800.62   17.20
  -1   5   0  823.62   18.30
  -1   5   0  781.92   22.80
  -1   5   0  772.82   22.00
   0  -5   0  108.69   10.30
   0  -5   0   99.29    9.80
   0  -5   0  107.99    8.50
   0   5   0   94.89    9.60
   0   5   0  116.69    8.80
   0   5   0  114.99    9.80
  -1  -5   0  441.46   16.90
  -1  -5   0  441.06   15.90
  -1  -5   0  458.95   16.30
  -1  -5   0  451.45   16.60
   1   5   0  474.95   16.10
   1   5   0  447.56   15.90
   1   5   0  449.36   16.30
   1   5   0  440.86   15.20
  -2  -5   0 1285.17   33.70
  -2  -5   0 1304.97   31.20
  -2  -5   0 1252.77   30.30
  -2  -5   0 1225.18   32.20
   2   5   0 1274.77   29.00
   2   5   0 1251.97   29.00
   2   5   0 1294.07   33.20
   2   5   0 1274.57   28.10
  -3  -5   0   43.80    8.40
  -3  -5   0   57.59    9.90
  -3  -5   0   59.99   10.70
  -3  -5   0   60.09    8.80
   3   5   0   69.79   10.50
   3   5   0   48.80    5.50
   3   5   0   42.10   10.10
   3   5   0   51.69    5.60
   3   5   0   52.79    9.00
  -4  -5   0   65.89    9.20
  -4  -5   0  102.99   11.30
  -4  -5   0   70.49    9.60
   4   5   0   79.39   12.70
   4   5   0   75.49   11.20
   4   5   0   81.79    7.70
   4   5   0   86.09   11.60
  -5  -5   0   29.70   13.50
  -5  -5   0   -2.60    7.00
  -5  -5   0  -15.60   19.60
  -5  -5   0    8.20   13.00
  -5  -5   0    2.60    7.20
  -5  -5   0    0.20    7.40
   5   5   0   -0.20    8.80
   5   5   0    0.50   10.80
   5   5   0    4.10    9.70
   6  -6   0    8.80   10.60
   6  -6   0  -12.60    9.00
   6  -6   0   10.90   10.90
  -6   6   0   -1.00   10.80
  -6   6   0   -5.70    7.30
  -6   6   0    6.10    8.20
   5  -6   0  115.29   14.60
   5  -6   0  127.39   17.30
   5  -6   0  116.89   13.50
   5  -6   0  129.19    7.70
  -5   6   0  128.29   12.30
  -5   6   0  106.69   15.70
   4  -6   0    6.30   10.50
   4  -6   0   15.00    6.50
   4  -6   0   11.10    9.70
   4  -6   0   12.60    6.00
   4  -6   0   11.70    8.40
  -4   6   0    3.20    8.00
   3  -6   0 1000.90   28.10
   3  -6   0 1007.30   26.50
   3  -6   0  980.70   26.10
  -3   6   0 1037.30   28.10
  -3   6   0 1031.70   28.10
   2  -6   0  686.43   20.30
   2  -6   0  720.13   22.20
   2  -6   0  686.13   21.00
  -2   6   0  671.83   21.90
  -2   6   0  673.73   15.10
  -2   6   0  712.53   22.90
   1  -6   0  395.16   13.30
   1  -6   0  364.56   10.90
   1  -6   0  378.76   16.20
   1  -6   0  386.46   15.90
  -1   6   0  384.46   14.40
  -1   6   0  402.46   17.30
  -1   6   0  378.66   15.70
   0  -6   0  101.79   10.40
   0  -6   0   71.99    9.50
   0  -6   0   98.79    8.60
   0   6   0  102.89   10.70
   0   6   0   84.29    9.30
   0   6   0   81.19    7.90
  -1  -6   0  327.37   16.90
  -1  -6   0  340.47   15.80
  -1  -6   0  336.07   15.50
   1   6   0  359.86   16.10
   1   6   0  346.57   15.60
   1   6   0  344.77   15.50
   1   6   0  337.37   14.80
  -2  -6   0   27.00    8.60
  -2  -6   0   11.00    8.20
  -2  -6   0   31.70    8.90
  -2  -6   0   37.50    8.80
   2   6   0   28.30    5.60
   2   6   0   20.60    7.20
   2   6   0   20.50    7.00
   2   6   0   51.69    9.70
  -3  -6   0   39.50   10.70
  -3  -6   0   38.10   11.00
  -3  -6   0   46.90    9.60
  -3  -6   0   37.90   10.50
   3   6   0   40.50    6.20
   3   6   0   49.50    5.60
   3   6   0   63.69   10.40
   3   6   0   33.70   11.40
   3   6   0   38.90   10.60
   3   6   0   52.79    6.90
  -4  -6   0   -5.10   15.10
  -4  -6   0  -13.10    7.30
  -4  -6   0   -5.20    7.70
  -4  -6   0   -8.30    9.90
  -4  -6   0    0.60    7.10
  -4  -6   0  -20.90    9.00
   4   6   0   -8.80   10.10
   4   6   0    1.40   10.00
   4   6   0   -6.80    9.10
   4   6   0   -0.10    2.20
  -5  -6   0   34.30   18.30
  -5  -6   0   30.50    9.00
  -5  -6   0   39.00    9.50
  -5  -6   0   27.10   12.70
  -5  -6   0   12.90    9.00
  -5  -6   0   30.80   12.40
   5   6   0   41.10   13.30
   5   6   0   33.60   10.90
   5   6   0   61.99   11.80
   6  -7   0   73.09   14.40
   6  -7   0   74.09   15.00
   6  -7   0   71.79   13.30
  -6   7   0   45.30   10.80
  -6   7   0   46.00   13.50
  -6   7   0   55.69   11.10
   5  -7   0   19.20   10.90
   5  -7   0   28.60    5.90
   5  -7   0   25.80   10.70
   5  -7   0   25.20   12.20
  -5   7   0   29.40   12.80
  -5   7   0   24.10   10.10
  -5   7   0   31.30   10.30
   4  -7   0    3.50   10.00
   4  -7   0    1.00    8.50
   4  -7   0    0.50    7.10
   4  -7   0   -1.80   11.20
   4  -7   0    6.00    6.70
  -4   7   0   -9.30    8.30
  -4   7   0    0.00    8.70
   3  -7   0 1322.97   34.30
   3  -7   0 1363.86   35.00
   3  -7   0 1367.06   38.10
  -3   7   0 1399.06   36.10
  -3   7   0 1361.16   36.60
   2  -7   0  241.38   13.10
   2  -7   0  252.77   15.30
   2  -7   0  245.98   16.10
  -2   7   0  245.48    8.70
  -2   7   0  270.17   17.00
  -2   7   0  225.78   22.60
   1  -7   0   -4.50    6.20
   1  -7   0    2.80    7.70
   1  -7   0    5.50    8.60
   1  -7   0   -0.40    4.90
  -1   7   0   -2.60    7.20
  -1   7   0   19.70    9.50
  -1   7   0   -1.00    4.90
   0  -7   0   56.89    7.50
   0  -7   0   44.10    9.40
   0   7   0   40.40    8.50
   0   7   0   32.70    7.20
   0   7   0   45.80   10.10
  -1  -7   0   -0.60    8.20
  -1  -7   0   -7.60    7.60
  -1  -7   0   12.70    7.40
   1   7   0   -2.40    7.00
   1   7   0    0.70    6.30
   1   7   0   12.20    6.30
   1   7   0    9.30    7.80
  -2  -7   0  -16.00    8.50
  -2  -7   0   -1.60    7.70
  -2  -7   0    0.90    8.00
   2   7   0   -8.30    8.40
   2   7   0    7.00    5.00
   2   7   0   -3.60    6.70
   2   7   0   -5.60    7.20
  -3  -7   0  229.18   16.90
  -3  -7   0  238.18   17.20
   3   7   0  233.68   12.60
   3   7   0  206.28   11.60
   3   7   0  208.88   16.00
   3   7   0  206.08   17.20
  -4  -7   0  215.58   14.80
  -4  -7   0  202.58   19.50
  -4  -7   0  240.68   17.30
  -4  -7   0  262.47   30.00
  -4  -7   0  237.68   16.60
  -4  -7   0  265.47   25.10
   4   7   0  245.98   18.00
   4   7   0  232.88   20.50
   4   7   0  222.98   20.40
   5  -8   0   10.80   10.90
   5  -8   0    7.80    3.50
   5  -8   0   -9.20   10.00
   5  -8   0   -0.20    6.20
  -5   8   0    6.90   10.10
  -5   8   0    7.30   13.00
  -5   8   0   22.40    9.90
   4  -8   0   52.99    9.00
   4  -8   0   60.29   11.40
   4  -8   0   41.30    9.70
   4  -8   0   60.09   14.60
  -4   8   0   49.99   11.90
  -4   8   0   60.29   11.40
   3  -8   0    9.50    8.60
   3  -8   0    9.10    7.60
   3  -8   0   16.40    8.90
  -3   8   0   -1.10    8.90
  -3   8   0   20.90    9.10
   2  -8   0   92.99   12.30
   2  -8   0   86.99   11.10
   2  -8   0   86.29    9.10
  -2   8   0   86.29    6.90
  -2   8   0   94.09   12.20
   1  -8   0  182.88    9.70
   1  -8   0  189.88   17.20
   1  -8   0  180.48   10.90
  -1   8   0  161.98   15.10
  -1   8   0  184.98   11.10
   0  -8   0    8.20    9.90
   0  -8   0    8.50    5.10
   0  -8   0   18.30    7.00
   0   8   0   13.20    8.20
   0   8   0   23.30    9.90
   0   8   0   18.80    7.30
  -1  -8   0   27.80    9.80
  -1  -8   0    9.00    8.60
  -1  -8   0   11.60   10.70
   1   8   0   12.60    8.40
   1   8   0   17.50    8.90
   1   8   0   15.80    9.60
   1   8   0   35.10    7.90
  -2  -8   0  112.19   14.40
  -2  -8   0  109.89   13.00
  -2  -8   0  129.99   14.70
   2   8   0  103.69   13.50
   2   8   0  123.79   11.90
   2   8   0  106.29   17.50
  -3  -8   0  108.09   13.60
  -3  -8   0  139.19   16.50
  -3  -8   0   77.19   13.00
  -3  -8   0  112.79   10.80
   3   8   0  127.49   14.10
   3   8   0   89.99   14.20
   3   8   0  131.19   12.30
   4  -9   0   -9.60   12.70
   4  -9   0   -6.80    8.10
  -4   9   0    8.80   10.80
  -4   9   0   10.30   12.60
  -4   9   0    7.50   10.10
   3  -9   0    8.50    9.40
   3  -9   0   -3.80    7.30
   3  -9   0   -0.20    9.10
  -3   9   0    0.10    9.00
   2  -9   0    5.10    8.30
   2  -9   0   -1.90   10.00
   2  -9   0    3.40    6.30
  -2   9   0  -10.30    8.10
  -2   9   0   11.10    9.90
   1  -9   0   76.39   13.30
   1  -9   0   45.10   12.30
   1  -9   0   78.99    7.90
  -1   9   0   83.89   12.80
  -1   9   0   69.29    8.30
  -1   9   0   67.89   11.80
   0  -9   0  197.58   10.10
   0  -9   0  187.38   17.20
   0  -9   0  204.58   17.80
   0   9   0  181.18   23.60
   0   9   0  201.48   14.30
   0   9   0  205.28   18.00
   0   9   0  213.78   16.70
  -1  -9   0   -4.50   10.00
  -1  -9   0   -1.50   16.30
  -1  -9   0   18.60    9.30
   1   9   0  -10.40    3.60
   1   9   0    5.60    9.40
   1   9   0   -2.30    9.20
   1   9   0    1.10    8.40
  -2  -9   0    3.50   11.10
  -2  -9   0    3.60   10.70
   2   9   0   13.80    9.20
   2   9   0    7.00    9.80
   3 -10   0   -5.20   10.00
   3 -10   0    7.70    9.90
   3 -10   0    1.10    7.40
  -3  10   0   -9.30    9.30
   2 -10   0   14.50   11.50
   2 -10   0   30.10    7.20
   2 -10   0   20.20   10.70
  -2  10   0   15.30   10.50
  -2  10   0    2.80    9.90
   1 -10   0    7.90   11.00
   1 -10   0   10.90    5.30
  -1  10   0   -5.00    9.60
  -1  10   0   -2.10   11.40
   0 -10   0    8.50   11.30
   0 -10   0   14.80   10.80
   0  10   0    9.10   10.80
   0  10   0    4.50    9.00
   0  10   0    5.90    9.20
   1  10   0   93.99   13.30
   1  10   0   97.79   12.70
   1  10  -1   19.30   10.20
   1  10  -1   10.00   10.10
  -1 -10   1   15.40   11.80
   0  10  -1    3.20    9.50
   0  10  -1    9.90   10.50
   0 -10   1    5.10   11.30
   0 -10   1    8.80   10.10
  -1  10  -1   28.60   11.60
  -1  10  -1   18.00   11.90
   1 -10   1   39.70   12.40
  -2  10  -1   10.80   12.30
  -2  10  -1    3.50   10.40
   2 -10   1   13.20   10.90
   2 -10   1   -0.90   10.80
  -3  10  -1    5.50   11.90
  -3  10  -1   26.00   12.10
   3 -10   1   19.80   10.90
   3 -10   1    9.00   10.60
   2   9  -1  114.89   14.50
   2   9  -1  132.89   13.00
  -2  -9   1  138.79   16.10
  -2  -9   1  149.79   16.00
   1   9  -1   85.99   11.60
   1   9  -1   99.69   12.90
   1   9  -1   67.49   12.00
  -1  -9   1   91.09   15.70
  -1  -9   1   74.09    4.70
  -1  -9   1  131.99   15.00
  -1  -9   1   77.99   13.90
   0   9  -1   61.79    9.70
   0   9  -1   78.39   12.60
   0   9  -1   66.29   11.40
   0  -9   1   70.29   12.90
   0  -9   1   89.09    6.20
   0  -9   1   53.79    7.80
   0  -9   1   75.09   12.30
  -1   9  -1   -2.40    9.00
  -1   9  -1   -3.70    8.70
   1  -9   1    9.20   10.90
   1  -9   1   10.80   10.30
   1  -9   1   11.00    5.00
  -2   9  -1   66.19   13.10
   2  -9   1   75.49    8.40
   2  -9   1   84.29   12.40
   2  -9   1   68.39   12.70
  -3   9  -1   26.80   10.40
  -3   9  -1   46.20   18.80
   3  -9   1   42.40   11.20
   3  -9   1   41.50   10.60
  -4   9  -1   20.70   13.20
  -4   9  -1   50.99   11.60
  -4   9  -1   30.80   11.70
   4  -9   1   16.40   14.70
   4  -9   1   23.80    9.50
   3   8  -1   -6.40    9.60
   3   8  -1    5.00    3.40
   3   8  -1    5.80    8.60
   3   8  -1    2.90    6.60
  -3  -8   1    9.10   10.80
  -3  -8   1    4.30    5.30
  -3  -8   1  -10.70    8.60
  -3  -8   1   16.00   10.10
   2   8  -1  166.98   16.80
   2   8  -1  169.78   14.10
   2   8  -1  179.88   14.20
  -2  -8   1  134.79    8.70
  -2  -8   1  149.49   14.90
  -2  -8   1  156.28   15.20
  -2  -8   1  147.59   14.60
   1   8  -1  150.68   14.80
   1   8  -1  161.88   13.40
   1   8  -1  144.69   14.50
   1   8  -1  143.79   14.20
  -1  -8   1  148.79   14.70
  -1  -8   1  137.09   14.70
  -1  -8   1  160.68   14.40
   0   8  -1   27.40    8.90
   0   8  -1   22.30    7.30
   0   8  -1   26.90   10.10
   0  -8   1   15.30    6.40
   0  -8   1   21.40    4.40
   0  -8   1   23.60   10.60
  -1   8  -1   12.40    5.50
  -1   8  -1    1.30    7.20
  -1   8  -1    2.50    8.70
   1  -8   1   11.30    4.60
   1  -8   1   -5.40    6.60
   1  -8   1    4.40    9.70
   1  -8   1   13.90    5.20
  -2   8  -1   94.79   12.40
   2  -8   1  108.89   10.70
   2  -8   1   85.19   11.80
   2  -8   1   94.79   12.40
  -3   8  -1  405.36   21.20
  -3   8  -1  289.37   19.60
   3  -8   1  361.76   18.70
   3  -8   1  318.37   17.60
   3  -8   1  350.66   16.80
  -4   8  -1   -4.80    9.70
  -4   8  -1   16.60   12.30
  -4   8  -1   10.80   10.00
   4  -8   1   26.20   10.40
   4  -8   1   21.60    7.80
   4  -8   1    2.30   14.80
  -5   8  -1   -4.90    9.10
  -5   8  -1   24.90   10.80
  -5   8  -1    6.00   11.80
   5  -8   1    1.50   10.70
   5  -8   1    0.90    6.30
   5  -8   1   -5.30   10.60
   5  -8   1    3.90    3.70
   4   7  -1   12.50   11.00
   4   7  -1   13.80    9.40
   4   7  -1   -0.70   10.20
  -4  -7   1   16.70    7.20
  -4  -7   1   -0.50   16.80
  -4  -7   1   28.50   13.00
  -4  -7   1    6.20    9.20
  -4  -7   1    2.10    8.60
   3   7  -1  160.08   15.70
   3   7  -1  131.19   10.10
   3   7  -1  137.49   10.90
   3   7  -1  145.59   15.00
  -3  -7   1  152.88   15.00
  -3  -7   1  129.69   11.00
  -3  -7   1  130.39   13.10
   2   7  -1   88.49    8.60
   2   7  -1   78.39    9.50
   2   7  -1  128.69   12.80
   2   7  -1  119.89   20.70
  -2  -7   1   93.39   12.00
  -2  -7   1   97.09   11.60
  -2  -7   1   95.49   12.40
  -2  -7   1  114.49   13.10
   1   7  -1   -4.90    6.90
   1   7  -1   -1.60    7.10
   1   7  -1   10.30    6.20
   1   7  -1   -3.20    8.20
  -1  -7   1    7.20    7.80
  -1  -7   1   -7.00    9.00
  -1  -7   1   -0.60    7.90
   0   7  -1   25.80    6.90
   0   7  -1   25.50    9.40
   0   7  -1   41.20    9.50
   0  -7   1   41.00    7.50
   0  -7   1   17.60   14.80
   0  -7   1   33.50    4.70
   0  -7   1   20.30    8.30
  -1   7  -1   21.70    5.20
  -1   7  -1   11.70    9.20
  -1   7  -1   21.80    8.70
   1  -7   1   27.30    5.10
   1  -7   1   18.90    8.20
   1  -7   1   23.40    8.70
   1  -7   1   21.80    5.30
  -2   7  -1   -3.20   13.00
  -2   7  -1   14.90    8.40
   2  -7   1   15.70    8.20
   2  -7   1    1.60    7.50
   2  -7   1   12.70    6.20
  -3   7  -1  108.69   12.20
  -3   7  -1  103.89   12.00
   3  -7   1  117.29   11.80
   3  -7   1  126.49   12.70
   3  -7   1  140.59   14.10
  -4   7  -1   -3.10   10.60
  -4   7  -1   -9.60    8.50
  -4   7  -1    2.00    8.00
   4  -7   1   -1.00    7.00
   4  -7   1   10.60   12.30
   4  -7   1   -9.20    6.30
   4  -7   1   10.60   10.60
  -5   7  -1  236.18   17.10
  -5   7  -1  217.88   16.80
  -5   7  -1  214.98   22.30
   5  -7   1  224.48   11.20
   5  -7   1  248.48   26.60
   5  -7   1  201.08   17.30
   5  -7   1  213.18   18.80
  -6   7  -1   50.59   14.40
  -6   7  -1   32.60   10.30
  -6   7  -1   47.90   10.70
   6  -7   1   52.79   15.50
   6  -7   1   49.10   13.90
   6  -7   1   33.60   11.70
   5   6  -1    6.60   10.30
   5   6  -1   -7.70    9.10
  -5  -6   1    2.00    7.50
  -5  -6   1   10.20   16.40
  -5  -6   1    3.20   10.60
  -5  -6   1   -0.40    7.60
  -5  -6   1   -6.50   10.20
  -5  -6   1    5.60    8.30
   4   6  -1   -3.70    9.60
   4   6  -1   10.30    9.60
   4   6  -1    0.50    9.00
  -4  -6   1   17.30   10.20
  -4  -6   1   -3.70    6.70
  -4  -6   1   -2.50    7.40
  -4  -6   1  -12.70    8.80
  -4  -6   1  -14.10    9.00
   3   6  -1   58.39   10.30
   3   6  -1   54.59    6.40
   3   6  -1   66.09    6.60
   3   6  -1   73.89   12.20
   3   6  -1   51.59    6.80
   3   6  -1   65.59   12.70
  -3  -6   1   51.79    9.50
  -3  -6   1   47.60   10.50
  -3  -6   1   49.00   11.10
  -3  -6   1   67.79    8.40
   2   6  -1   20.10    8.90
   2   6  -1   36.60    7.20
   2   6  -1   38.40    5.00
   2   6  -1   23.90    7.10
  -2  -6   1   13.70    8.20
  -2  -6   1   47.90   10.30
  -2  -6   1   29.90    8.60
  -2  -6   1   32.10    8.40
   1   6  -1 1026.80   26.90
   1   6  -1  982.90   25.10
   1   6  -1 1011.00   27.20
   1   6  -1  986.30   26.70
  -1  -6   1 1023.70   28.30
  -1  -6   1  980.10   27.70
  -1  -6   1 1001.40   26.90
  -1  -6   1 1003.70   27.50
   0   6  -1  268.77   12.20
   0   6  -1  269.87   13.70
   0   6  -1  268.47   14.00
   0  -6   1  287.57   14.10
   0  -6   1  258.87   12.20
   0  -6   1  264.97   14.30
  -1   6  -1  236.88   13.80
  -1   6  -1  235.48    9.60
  -1   6  -1  257.47   13.40
   1  -6   1  240.18   16.00
   1  -6   1  248.78   13.70
   1  -6   1  274.27   13.60
   1  -6   1  249.18   13.20
  -2   6  -1  143.89   12.10
  -2   6  -1  152.28   12.30
   2  -6   1  139.69   12.40
   2  -6   1  152.58   12.90
   2  -6   1  159.18   10.50
  -3   6  -1   14.50    8.20
  -3   6  -1    8.80    8.00
   3  -6   1   -6.30    6.60
   3  -6   1   -1.80    6.80
  -4   6  -1  233.08   20.30
  -4   6  -1  248.68   15.30
   4  -6   1  219.48   20.30
   4  -6   1  234.38   11.90
   4  -6   1  230.08   12.20
   4  -6   1  220.58   17.30
  -5   6  -1  155.48   17.30
  -5   6  -1  182.58   22.20
  -5   6  -1  193.38   14.90
   5  -6   1  187.88   18.10
   5  -6   1  187.48   19.60
   5  -6   1  169.38   15.80
  -6   6  -1   10.70    8.30
  -6   6  -1    8.70   11.50
  -6   6  -1    6.00    8.30
   6  -6   1   -5.30    9.40
   6  -6   1   13.50   11.70
   6  -6   1    9.00   11.30
   5   5  -1   17.70   10.10
   5   5  -1   30.50   10.80
  -5  -5   1   32.90   13.40
  -5  -5   1   36.60    8.30
  -5  -5   1   18.10    7.50
  -5  -5   1   19.00    8.60
  -5  -5   1   23.70   13.10
  -5  -5   1   42.00   21.50
   4   5  -1   13.70    8.90
   4   5  -1    4.10   10.00
   4   5  -1    7.10    9.10
  -4  -5   1  -12.00    6.50
  -4  -5   1   16.50    7.60
  -4  -5   1   -5.90    7.60
  -4  -5   1    7.70    7.40
   3   5  -1    2.60    3.30
   3   5  -1  -12.20    8.20
   3   5  -1   -5.50    3.60
   3   5  -1    6.50    8.80
   3   5  -1    8.90    7.30
  -3  -5   1    0.00    6.60
  -3  -5   1   -4.70    6.80
  -3  -5   1    3.30    8.30
  -3  -5   1   -6.20    5.50
  -3  -5   1   19.60    7.90
   2   5  -1  244.08   10.60
   2   5  -1  221.58   11.40
   2   5  -1  237.48   11.40
   2   5  -1  235.68   14.00
  -2  -5   1  232.58   14.20
  -2  -5   1  250.87   13.30
  -2  -5   1  227.58   15.20
  -2  -5   1  272.57   13.70
   1   5  -1  767.42   21.00
   1   5  -1  768.32   21.00
   1   5  -1  724.53   21.30
   1   5  -1  734.73   19.40
  -1  -5   1  781.02   22.20
  -1  -5   1  760.92   22.20
  -1  -5   1  743.53   21.80
  -1  -5   1  785.32   21.70
   0   5  -1  234.08   10.70
   0   5  -1  247.68   13.10
   0   5  -1  243.88   12.80
   0  -5   1  240.78   12.20
   0  -5   1  240.18   12.60
   0  -5   1  256.47   11.10
  -1   5  -1 2021.10   43.20
  -1   5  -1 2005.50   43.10
  -1   5  -1 2044.10   38.50
   1  -5   1 2027.70   39.70
   1  -5   1 1991.30   38.50
   1  -5   1 2080.69   43.30
   1  -5   1 2004.00   43.00
  -2   5  -1  384.16   15.90
  -2   5  -1  386.46   15.20
   2  -5   1  365.06   15.00
   2  -5   1  400.46    8.50
   2  -5   1  402.16   14.30
   2  -5   1  388.76   15.10
  -3   5  -1   34.00    7.60
  -3   5  -1   22.60    7.30
   3  -5   1   27.20    6.40
   3  -5   1   20.60    2.90
   3  -5   1   26.30    6.50
   3  -5   1   14.70    9.50
   3  -5   1   31.00    7.30
  -4   5  -1   -4.20    8.80
  -4   5  -1  -12.60    6.30
  -4   5  -1    7.30    2.60
  -4   5  -1   -1.20    7.50
  -4   5  -1    1.60    6.70
   4  -5   1    2.90    9.30
   4  -5   1    3.30    8.40
   4  -5   1    8.40    4.80
   4  -5   1   -1.40    8.40
   4  -5   1   13.50    5.20
  -5   5  -1  133.59    7.90
  -5   5  -1  137.39   11.70
  -5   5  -1  109.69   10.80
  -5   5  -1  160.48   17.40
  -5   5  -1  172.28   16.60
   5  -5   1  139.69   17.40
   5  -5   1  131.59   13.60
   5  -5   1  162.88   16.00
  -6   5  -1    9.30    7.50
  -6   5  -1   -8.00    6.90
  -6   5  -1   -4.40    4.90
  -6   5  -1   -4.10   10.30
  -6   5  -1   -3.60   10.30
   6  -5   1    5.30   11.50
   6  -5   1    3.50    9.20
   6  -5   1   -2.40   10.50
  -7   5  -1    4.00    7.40
  -7   5  -1   15.80   14.70
  -7   5  -1   20.10   20.20
  -7   5  -1   -7.80   11.40
   7  -5   1   -0.30   11.70
   7  -5   1   -6.60    9.80
   6   4  -1    3.60    9.90
  -6  -4   1   -7.30    5.30
  -6  -4   1    9.20    8.60
  -6  -4   1    8.20    9.90
  -6  -4   1   -4.00    6.20
  -6  -4   1    0.00   15.20
  -6  -4   1   -1.30    8.70
  -6  -4   1   -0.50    8.00
  -6  -4   1   15.60   10.90
  -6  -4   1    4.30    6.10
   5   4  -1   40.20   11.00
   5   4  -1   52.69   11.70
  -5  -4   1   40.10   10.50
  -5  -4   1   34.90    6.90
  -5  -4   1   46.30   10.30
  -5  -4   1   55.19   17.80
  -5  -4   1   42.40   10.40
  -5  -4   1   35.10    6.30
  -5  -4   1   39.50    7.20
   4   4  -1   -7.80    7.40
   4   4  -1   -5.40    8.90
   4   4  -1   18.20    9.00
  -4  -4   1   -7.00   11.00
  -4  -4   1    0.30    6.20
  -4  -4   1    0.50    5.60
  -4  -4   1   15.80    5.00
  -4  -4   1   -1.10    8.80
  -4  -4   1   -0.80    6.60
  -4  -4   1  -12.70    5.60
   3   4  -1   15.20    2.90
   3   4  -1   20.10    2.90
   3   4  -1   11.20    8.00
   3   4  -1   15.90    7.20
   3   4  -1   17.20    3.80
   3   4  -1   31.50    8.30
  -3  -4   1   13.30    5.90
  -3  -4   1   12.70    5.80
  -3  -4   1   19.60    6.30
  -3  -4   1   19.40    8.30
  -3  -4   1   10.10    7.50
   2   4  -1  140.39    8.20
   2   4  -1  160.88   12.30
   2   4  -1  151.38    7.20
   2   4  -1  148.29    8.70
  -2  -4   1  150.38    9.90
  -2  -4   1  136.69   11.70
  -2  -4   1  131.09   11.90
  -2  -4   1  165.68   10.20
   1   4  -1  889.51   22.00
   1   4  -1  900.21   20.70
   1   4  -1  932.41   23.30
   1   4  -1  938.91   22.30
  -1  -4   1  907.51   23.10
  -1  -4   1  916.81   22.90
  -1  -4   1  897.51   22.70
  -1  -4   1  918.71   23.80
   0   4  -1 5320.97   96.99
   0   4  -1 5308.67   96.89
   0   4  -1 5294.77   95.19
   0  -4   1 5267.27   97.19
   0  -4   1 5251.67   96.99
   0  -4   1 5320.27   95.09
   0  -4   1 5235.68   95.89
  -1   4  -1 3422.26   62.19
  -1   4  -1 3437.36   66.69
  -1   4  -1 3512.75   66.69
   1  -4   1 3423.36   63.99
   1  -4   1 3488.45   66.39
   1  -4   1 3697.53   66.79
  -2   4  -1  607.64   17.60
  -2   4  -1  621.64   18.20
   2  -4   1  622.64   17.40
   2  -4   1  612.14   16.80
   2  -4   1  593.14   17.50
   2  -4   1  594.44   12.80
  -3   4  -1    9.50    6.50
  -3   4  -1    0.80    5.60
  -3   4  -1   11.80    7.90
  -3   4  -1    3.10    2.20
  -3   4  -1    3.10    5.50
   3  -4   1    3.20    3.40
   3  -4   1   -7.20    4.30
   3  -4   1   -6.60    4.10
   3  -4   1    4.40    6.30
   3  -4   1   12.00    7.30
   3  -4   1    7.70    8.50
  -4   4  -1  690.63   21.00
  -4   4  -1  722.93   24.40
  -4   4  -1  697.83   20.10
  -4   4  -1  700.43   19.80
  -4   4  -1  713.63   27.10
   4  -4   1  671.63   15.20
   4  -4   1  720.23   27.80
   4  -4   1  703.13   15.50
   4  -4   1  720.33   24.60
   4  -4   1  701.53   18.80
   4  -4   1  754.42   23.50
  -5   4  -1  295.17   19.30
  -5   4  -1  294.57   14.00
  -5   4  -1  308.87   12.50
  -5   4  -1  298.97   13.90
  -5   4  -1  301.27   20.30
   5  -4   1  280.17   19.00
   5  -4   1  321.57   22.20
   5  -4   1  338.57   18.20
  -6   4  -1  177.28   12.10
  -6   4  -1  183.48   19.90
  -6   4  -1  169.88   11.90
  -6   4  -1  181.48   17.70
  -6   4  -1  181.98   21.00
  -6   4  -1  185.38   12.40
  -6   4  -1  163.58   16.30
   6  -4   1  179.98   21.60
   6  -4   1  167.78   17.70
   6  -4   1  195.78   17.20
  -7   4  -1   87.69   13.40
  -7   4  -1   81.19    9.00
  -7   4  -1   94.89   15.50
  -7   4  -1   80.79   14.70
  -7   4  -1   95.59   16.20
   7  -4   1  103.79   18.80
   7  -4   1   80.89   14.10
   7  -4   1   90.89   15.20
  -6  -3   1    7.90    9.60
  -6  -3   1   -2.30   13.10
  -6  -3   1   33.60   17.20
  -6  -3   1   -2.10    5.90
  -6  -3   1    1.10    5.00
  -6  -3   1   -8.40   12.40
  -6  -3   1   -2.50    4.90
   5   3  -1  495.25   22.80
   5   3  -1  534.45   22.80
  -5  -3   1  496.35   15.10
  -5  -3   1  508.05   22.10
  -5  -3   1  382.16   21.00
  -5  -3   1  502.75   17.40
  -5  -3   1  513.85   21.30
  -5  -3   1  533.05   32.90
  -5  -3   1  554.44   23.70
  -5  -3   1  484.35   14.90
   4   3  -1   34.10    9.00
   4   3  -1   22.90    9.00
   4   3  -1   19.30    8.10
  -4  -3   1   26.10    5.50
  -4  -3   1   40.20   13.20
  -4  -3   1   22.40    7.70
  -4  -3   1   27.90    9.40
  -4  -3   1   23.30    5.30
  -4  -3   1   33.80    8.90
  -4  -3   1   24.00    5.70
   3   3  -1  273.67   10.00
   3   3  -1  279.47   15.20
   3   3  -1  268.27   13.80
   3   3  -1  274.37   15.20
  -3  -3   1  272.37   16.00
  -3  -3   1  281.67   10.80
  -3  -3   1  280.17   10.00
  -3  -3   1  278.57   13.10
  -3  -3   1  273.57   10.60
  -3  -3   1  296.97   14.90
   2   3  -1  115.19    6.10
   2   3  -1  104.89    9.60
   2   3  -1  102.89    6.30
   2   3  -1  100.19    9.50
   2   3  -1  101.09    6.40
  -2  -3   1  111.79    7.80
  -2  -3   1  101.99   10.40
  -2  -3   1  103.69    9.30
  -2  -3   1  110.59    7.60
   1   3  -1  183.28    7.30
   1   3  -1  192.18   10.20
   1   3  -1  185.68    8.80
   1   3  -1  193.68    9.00
  -1  -3   1  191.98    9.60
  -1  -3   1  196.38    9.00
  -1  -3   1  216.28   10.30
  -1  -3   1  188.18   10.30
   0   3  -1 5161.08   92.59
   0   3  -1 5293.97   94.59
   0   3  -1 5117.99   93.79
   0  -3   1 5314.97   94.09
   0  -3   1 5179.98   93.89
   0  -3   1 5199.98   92.49
  -1   3  -1 1188.78   25.60
  -1   3  -1 1194.88   25.40
  -1   3  -1 1139.59   21.20
   1  -3   1 1163.38   25.00
   1  -3   1 1115.09   23.80
   1  -3   1 1175.48   25.80
  -2   3  -1 1484.05   26.70
  -2   3  -1 1526.65   32.40
  -2   3  -1 1445.56   30.90
  -2   3  -1 1489.35   31.20
   2  -3   1 1482.65   28.50
   2  -3   1 1505.55   30.60
   2  -3   1 1549.24   32.70
   2  -3   1 1508.45   30.50
  -3   3  -1   32.30    8.40
  -3   3  -1   29.30    5.60
  -3   3  -1   28.10    3.80
  -3   3  -1   19.10    5.40
  -3   3  -1   21.10    6.90
   3  -3   1   26.50    4.00
   3  -3   1   27.10    7.60
   3  -3   1   42.10    7.40
   3  -3   1   30.60    4.10
   3  -3   1   22.30    8.30
   3  -3   1   23.60    4.70
  -4   3  -1   -2.40    4.40
  -4   3  -1   -0.40    6.90
  -4   3  -1    4.70    4.90
  -4   3  -1    0.40    4.10
  -4   3  -1    1.50    7.90
   4  -3   1   -5.30    8.00
   4  -3   1    0.50    6.70
   4  -3   1   -1.70    5.20
   4  -3   1   -0.80    7.10
  -5   3  -1  436.36   23.20
  -5   3  -1  438.26   15.90
  -5   3  -1  404.66   17.70
  -5   3  -1  419.06   21.20
  -5   3  -1  394.26   14.00
  -5   3  -1  415.76   14.00
   5  -3   1  423.06   24.90
   5  -3   1  392.46   17.10
   5  -3   1  414.96   20.60
   5  -3   1  394.96   18.60
  -6   3  -1  123.79   16.10
  -6   3  -1   96.39    9.50
  -6   3  -1  109.79   14.70
  -6   3  -1  115.09   11.90
  -6   3  -1   94.29   14.00
  -6   3  -1   90.89   14.50
  -6   3  -1  101.39   19.50
  -6   3  -1   94.89    9.50
  -6   3  -1   97.89   12.60
   6  -3   1  121.59   15.50
   6  -3   1  107.19   13.60
   6  -3   1   91.19   17.20
  -7   3  -1    2.00    5.40
  -7   3  -1    2.30   11.00
  -7   3  -1   -8.50   11.10
  -7   3  -1   -0.10    7.60
  -7   3  -1    8.70   10.20
  -7   3  -1    3.10    5.80
  -7   3  -1   12.00   10.90
  -6  -2   1   97.59   20.10
  -6  -2   1   73.59   12.20
  -6  -2   1   95.19    6.90
  -6  -2   1   81.19   12.90
  -6  -2   1  110.39   13.90
  -6  -2   1   91.89   14.90
  -6  -2   1   77.29    9.60
  -6  -2   1   92.19   12.70
  -6  -2   1   78.79    7.00
   5   2  -1   -5.90    8.60
  -5  -2   1   19.80    9.10
  -5  -2   1   14.80    9.00
  -5  -2   1    6.20   12.20
  -5  -2   1    0.60    8.00
  -5  -2   1    0.00    7.80
  -5  -2   1   10.30    6.00
  -5  -2   1    8.60    4.50
  -5  -2   1    8.40    9.40
   4   2  -1  467.25   19.20
   4   2  -1  464.85   19.40
   4   2  -1  463.65   19.10
  -4  -2   1  469.15   12.00
  -4  -2   1  447.66   25.10
  -4  -2   1  481.85   12.20
  -4  -2   1  476.05   17.90
  -4  -2   1  465.55   18.70
  -4  -2   1  477.35   15.70
  -4  -2   1  471.95   20.00
  -4  -2   1  488.75   19.10
  -4  -2   1  480.75   19.20
   3   2  -1 2344.37   49.70
   3   2  -1 2344.67   49.50
   3   2  -1 2366.26   49.00
  -3  -2   1 2336.87   50.69
  -3  -2   1 2361.76   57.19
  -3  -2   1 2346.37   43.40
  -3  -2   1 2345.47   48.70
  -3  -2   1 2302.57   45.40
  -3  -2   1 2346.37   49.70
  -3  -2   1 2304.47   43.20
   2   2  -1  599.14   17.60
   2   2  -1  609.94   18.20
   2   2  -1  614.14   18.20
   2   2  -1  609.44   14.00
  -2  -2   1  595.24   16.30
  -2  -2   1  616.24   14.20
  -2  -2   1  610.44   18.20
  -2  -2   1  617.94   14.20
  -2  -2   1  595.24   18.70
  -2  -2   1  585.64   13.70
   1   2  -1    0.80    3.40
   1   2  -1    2.70    2.10
   1   2  -1   -2.00    3.30
   1   2  -1    6.80    4.80
  -1  -2   1   -0.40    5.00
  -1  -2   1    2.50    3.80
  -1  -2   1   -0.10    4.50
  -1  -2   1    2.00    3.90
   0   2  -1 2016.00   36.50
   0   2  -1 1879.71   36.10
   0   2  -1 1899.21   35.10
   0  -2   1 1867.31   35.00
   0  -2   1 1909.41   36.40
   0  -2   1 1863.11   36.00
  -2   2  -1   12.60    5.30
  -2   2  -1   14.70    4.20
  -2   2  -1   26.40    6.90
  -2   2  -1   12.50    2.90
  -2   2  -1   15.80    4.10
   2  -2   1   11.00    3.40
   2  -2   1   18.50    5.60
   2  -2   1   10.60    3.70
   2  -2   1   18.40    5.90
   2  -2   1   17.70    7.60
   2  -2   1   11.70    5.40
   2  -2   1   13.60    3.40
  -3   2  -1  515.65   18.90
  -3   2  -1  517.15   18.00
  -3   2  -1  511.65   13.10
  -3   2  -1  516.25   13.20
  -3   2  -1  572.54   21.40
  -3   2  -1  488.15   13.90
  -3   2  -1  509.25   15.20
   3  -2   1  499.05   20.60
   3  -2   1  514.15   17.80
   3  -2   1  508.35   15.40
   3  -2   1  513.55   16.60
  -4   2  -1   11.20    7.60
  -4   2  -1    5.00    8.20
  -4   2  -1   12.30    5.20
  -4   2  -1   15.20    6.60
  -4   2  -1   11.40    5.20
  -4   2  -1   15.10    7.50
  -4   2  -1   21.40    4.10
  -4   2  -1    9.80    7.50
   4  -2   1   15.20    6.50
   4  -2   1   11.80    9.00
   4  -2   1   13.00    6.50
   4  -2   1    7.40    7.10
  -5   2  -1   46.50   10.00
  -5   2  -1   50.89   10.90
  -5   2  -1   45.50    9.40
  -5   2  -1   45.30    5.40
  -5   2  -1   54.99    5.50
  -5   2  -1   35.10    9.50
  -5   2  -1   49.90    8.40
  -5   2  -1   51.79   13.40
  -5   2  -1   45.00   10.20
  -5   2  -1   61.49   10.90
   5  -2   1   58.89    9.80
   5  -2   1   71.79   18.10
   5  -2   1   38.80   12.70
  -6   2  -1  251.97   20.30
  -6   2  -1  263.27   24.10
  -6   2  -1  255.17   10.40
  -6   2  -1  249.88   17.80
  -6   2  -1  232.98   19.10
  -6   2  -1  249.48   10.70
  -6   2  -1  270.67   18.70
  -6   2  -1  270.87   20.30
   6  -2   1  245.98   23.90
  -7   2  -1   29.90    5.80
  -7   2  -1   39.40   12.10
  -7   2  -1   10.60   10.50
  -7   2  -1   28.80    8.80
  -7   2  -1   30.50    5.60
  -7   2  -1    5.00   10.60
  -7   2  -1   19.40   11.30
  -7   2  -1    9.60   15.10
  -7  -1   1   -8.00   10.40
  -7  -1   1    1.80    9.50
  -7  -1   1   51.69   17.80
  -7  -1   1   11.30    3.30
  -7  -1   1    4.20    7.90
  -7  -1   1   37.40   11.80
  -7  -1   1   12.30    9.50
  -7  -1   1   13.80    9.30
  -7  -1   1   18.60   10.30
  -7  -1   1    7.30    3.10
  -6  -1   1  295.97   20.90
  -6  -1   1  325.27   28.30
  -6  -1   1  259.97    8.00
  -6  -1   1  279.47   17.30
  -6  -1   1  288.07   17.90
  -6  -1   1  264.07   22.50
  -6  -1   1  286.77   19.00
  -6  -1   1  282.37    8.20
  -6  -1   1  282.07   18.30
  -6  -1   1  325.97   20.70
  -6  -1   1  279.97   20.40
  -5  -1   1   46.50   10.70
  -5  -1   1   35.60    3.20
  -5  -1   1   33.80    3.10
  -5  -1   1   28.70   10.10
  -5  -1   1   20.60    7.00
  -5  -1   1   40.30    9.50
  -5  -1   1   33.30    9.70
  -5  -1   1   44.90   10.10
  -5  -1   1   32.80    8.70
  -5  -1   1   30.80   13.00
  -5  -1   1   43.30   10.00
   4   1  -1   71.39    9.40
  -4  -1   1   94.19   10.80
  -4  -1   1   65.29    3.20
  -4  -1   1   74.19   12.70
  -4  -1   1  100.69   10.70
  -4  -1   1   50.69    6.90
  -4  -1   1   69.99    8.40
  -4  -1   1   88.79   10.40
  -4  -1   1   65.29    9.10
  -4  -1   1   81.89   10.00
  -4  -1   1   55.89    9.70
  -4  -1   1   60.99    3.20
   3   1  -1 6810.12  124.39
   3   1  -1 6789.72  124.69
   3   1  -1 6898.31  125.49
  -3  -1   1 6774.12  125.09
  -3  -1   1 6765.32  122.39
  -3  -1   1 6826.12  125.29
  -3  -1   1 6773.82  125.79
  -3  -1   1 6909.51  124.19
  -3  -1   1 6851.01  124.79
  -3  -1   1 6812.92  124.79
  -3  -1   1 6714.93  123.99
  -3  -1   1 6719.13  131.39
   2   1  -1   12.50    5.30
   2   1  -1    8.80    5.60
   2   1  -1    4.50    5.40
  -2  -1   1    9.70    1.70
  -2  -1   1   12.00    5.90
  -2  -1   1    6.80    5.10
  -2  -1   1   12.10    4.70
  -2  -1   1    9.20    5.30
  -2  -1   1   10.00    3.40
  -2  -1   1   10.80    1.80
  -2  -1   1    5.00    4.60
   1   1  -1 4145.69   75.09
  -1  -1   1 4195.08   75.19
  -1  -1   1 4217.08   75.69
   0  -1   1  994.40   19.80
  -2   1  -1   65.99    8.20
  -2   1  -1   72.39    7.70
  -2   1  -1   61.59    4.40
  -2   1  -1   69.69    7.20
  -2   1  -1   72.59    6.50
  -2   1  -1   49.00    4.60
  -2   1  -1   55.79    6.30
  -2   1  -1   69.19    4.50
  -2   1  -1   61.99    5.90
   2  -1   1   57.59    5.90
   2  -1   1   64.19    8.50
   2  -1   1   64.09    6.50
   2  -1   1   64.69    6.00
   2  -1   1   68.19    8.80
  -3   1  -1   59.39    9.80
  -3   1  -1   62.39    4.40
  -3   1  -1   80.59    8.80
  -3   1  -1   83.79    8.20
  -3   1  -1   77.09    7.90
  -3   1  -1   55.19    4.40
  -3   1  -1   74.09    6.80
  -3   1  -1   75.39    7.70
  -3   1  -1   78.39    8.70
  -3   1  -1   57.99    8.10
   3  -1   1   69.59    8.00
   3  -1   1   65.99    7.70
   3  -1   1   65.59   10.10
   3  -1   1   83.89    7.30
   3  -1   1   77.19    8.30
  -4   1  -1  323.07   16.60
  -4   1  -1  300.77    8.20
  -4   1  -1  295.57   14.30
  -4   1  -1  300.47   13.20
  -4   1  -1  288.67   14.20
  -4   1  -1  279.97   14.60
  -4   1  -1  291.17    8.10
  -4   1  -1  301.97   13.70
  -4   1  -1  299.47   15.30
  -4   1  -1  307.37   19.20
  -4   1  -1  266.57   15.00
   4  -1   1  301.97   18.80
   4  -1   1  283.47   14.80
   4  -1   1  296.07   14.10
  -5   1  -1  333.07    9.80
  -5   1  -1  337.17   18.80
  -5   1  -1  373.96   16.60
  -5   1  -1  343.47   28.70
  -5   1  -1  324.87   17.80
  -5   1  -1  373.36   19.90
  -5   1  -1  346.37   23.20
  -5   1  -1  359.16   17.40
  -5   1  -1  360.66   19.70
  -5   1  -1  328.67    9.70
  -5   1  -1  353.36   18.20
   5  -1   1  355.66   18.20
   5  -1   1  354.46   24.00
  -6   1  -1   50.59   11.60
  -6   1  -1   27.10   14.40
  -6   1  -1   -9.10    9.10
  -6   1  -1   33.50   10.70
  -6   1  -1   43.90    9.60
  -6   1  -1   21.20    6.80
  -6   1  -1   18.10   10.40
  -6   1  -1   22.70    9.60
  -7   1  -1  266.07   21.00
  -7   1  -1  233.68   19.20
  -7   1  -1  292.27   27.20
  -7   1  -1  175.38   29.70
  -7   1  -1  286.17   20.70
  -7   1  -1  263.37   18.40
  -7   1  -1  245.38   21.10
  -7   1  -1  282.67   29.30
  -7   1  -1  238.38    9.90
  -7   1  -1  312.67   24.10
  -7   0   1    8.90   11.40
  -7   0   1    8.40   10.00
  -7   0   1    8.80    8.90
  -7   0   1   25.10   10.30
  -7   0   1   13.20    8.60
  -7   0   1   -4.80    9.90
  -7   0   1    5.90   10.50
  -7   0   1   29.70   15.10
  -7   0   1    6.00   12.20
  -6   0   1  291.17   17.70
  -6   0   1  269.17   20.20
  -6   0   1  199.98   17.70
  -6   0   1  300.17   20.90
  -6   0   1  268.27   18.60
  -6   0   1  292.07   25.10
  -6   0   1  268.67   19.50
  -6   0   1  288.07   17.50
  -6   0   1  287.97   18.40
  -5   0   1   49.70    9.90
  -5   0   1   36.40    8.40
  -5   0   1   39.20    9.80
  -5   0   1   29.10    9.20
  -5   0   1   44.70   12.90
  -5   0   1   48.80    9.80
  -5   0   1   42.20    8.70
  -5   0   1   25.50   12.60
  -5   0   1   32.70    9.20
  -4   0   1   82.59    9.90
  -4   0   1   85.89   10.20
  -4   0   1   66.79    8.20
  -4   0   1   71.49    9.40
  -4   0   1   61.99    8.20
  -4   0   1   76.69    8.60
  -4   0   1  100.69   10.40
  -4   0   1   75.89   12.00
  -4   0   1   79.49   10.00
  -3   0   1 1317.87   31.40
  -3   0   1 1389.46   30.20
  -3   0   1 1266.67   34.80
  -3   0   1 1331.67   30.40
  -3   0   1 1288.77   30.50
  -3   0   1 1289.47   30.80
  -3   0   1 1268.47   29.50
  -3   0   1 1320.07   31.10
  -3   0   1 1294.47   29.80
   2   0  -1 1825.42   42.50
   2   0  -1 1754.22   39.80
   2   0  -1 1766.62   41.50
  -2   0   1 1714.53   35.50
  -2   0   1 1678.53   39.00
  -2   0   1 1689.93   34.80
  -2   0   1 1663.13   34.90
  -2   0   1 1704.93   34.30
  -2   0   1 1696.63   34.70
  -2   0   1 1719.93   34.50
  -2   0   1 1694.63   34.30
  -2   0   1 1713.93   35.20
   1   0  -1  501.05   12.00
   1   0  -1  502.55   12.10
   1   0  -1  484.15   11.30
   1   0  -1  491.15   12.20
   1   0  -1  513.05   12.20
  -1   0   1  501.25   11.60
  -1   0   1  464.25   11.90
  -1   0   1  500.75   11.10
  -1   0   1  468.55   11.70
  -1   0   1  498.05   11.60
  -1   0   1  489.35   12.80
  -1   0  -1  586.54   15.70
  -1   0  -1  612.14   13.90
  -1   0  -1  589.64   13.50
  -1   0  -1  615.24   13.00
  -1   0  -1  617.44   11.30
  -1   0  -1  603.44   11.30
  -1   0  -1  604.14   13.60
  -1   0  -1  584.54   13.20
  -1   0  -1  592.24   12.80
   1   0   1  606.74   13.20
   1   0   1  596.64   16.40
   1   0   1  604.54   13.40
   1   0   1  612.04   14.10
  -2   0  -1  208.58    4.70
  -2   0  -1  208.88   10.10
  -2   0  -1  199.38    9.40
  -2   0  -1  206.08    4.70
  -2   0  -1  208.18    9.10
  -2   0  -1  198.58   12.30
  -2   0  -1  199.88    9.30
  -2   0  -1  200.28    8.50
  -2   0  -1  209.88    9.70
  -2   0  -1  201.48    9.00
   2   0   1  207.08   10.70
   2   0   1  230.18    9.50
   2   0   1  192.78   20.30
   2   0   1  184.18   12.10
  -3   0  -1   16.30    6.00
  -3   0  -1   19.60    6.00
  -3   0  -1   22.80    9.10
  -3   0  -1   32.00    2.80
  -3   0  -1   29.50    6.60
  -3   0  -1   20.60    6.70
  -3   0  -1   32.20    7.10
  -3   0  -1   26.00    7.40
  -3   0  -1   25.40    5.70
  -3   0  -1   29.40    6.30
  -3   0  -1   21.80    2.10
   3   0   1   25.30    6.10
   3   0   1   26.10    6.40
   3   0   1   24.20    8.70
   3   0   1   30.30    7.50
  -4   0  -1  151.58   12.20
  -4   0  -1  119.29   12.30
  -4   0  -1  134.99    4.90
  -4   0  -1  137.39    5.00
  -4   0  -1  138.39   11.30
  -4   0  -1  141.69   10.70
  -4   0  -1  163.58   12.70
  -4   0  -1  143.59   10.80
  -4   0  -1  147.09   12.00
  -4   0  -1  140.29   11.90
  -4   0  -1  153.48   15.70
   4   0   1  130.89   11.20
   4   0   1  142.59   12.50
  -5   0  -1   16.50    8.40
  -5   0  -1   31.30    8.80
  -5   0  -1   24.40    3.50
  -5   0  -1   12.80    8.10
  -5   0  -1   23.50    9.20
  -5   0  -1   25.30    3.50
  -5   0  -1   10.60   10.90
  -5   0  -1   17.00    7.60
  -5   0  -1   35.00   15.30
   5   0   1   28.60   10.30
  -6   0  -1  395.06   22.30
  -6   0  -1  434.76   23.60
  -6   0  -1  422.96   21.90
  -6   0  -1  398.76   20.30
  -6   0  -1  397.26   23.30
  -6   0  -1  373.66   10.90
  -6   0  -1  394.56   22.10
  -6   0  -1  382.56   10.90
  -6   0  -1  429.56   29.40
  -7   0  -1   -3.40   19.10
  -7   0  -1   17.40   15.20
  -7   0  -1    8.60    4.10
  -7   0  -1   12.40    4.00
  -7   0  -1   10.20   11.20
  -7   0  -1   43.40   27.70
  -7   0  -1    5.10    9.80
  -7   0  -1   11.40    9.30
  -7   0  -1   21.40   10.10
  -7   0  -1   11.40    9.90
  -7   1   1   22.70   11.30
  -7   1   1   15.00    3.50
  -7   1   1   12.80    8.90
  -7   1   1    7.60    3.50
  -7   1   1    5.20   11.90
  -7   1   1   26.80   13.80
  -7   1   1   22.20    9.90
  -7   1   1   22.00    9.70
  -7   1   1   11.10   10.10
  -7   1   1  -10.50    9.10
  -7   1   1   16.20   12.50
  -6   1   1  187.68   20.30
  -6   1   1  156.18   16.70
  -6   1   1  163.18   16.70
  -6   1   1  199.98   16.80
  -6   1   1  140.89    6.50
  -6   1   1  168.68   15.60
  -6   1   1  172.98   20.70
  -6   1   1  181.58   16.80
  -6   1   1  157.18   14.90
  -6   1   1  134.09    6.20
  -5   1   1   37.10    9.80
  -5   1   1   25.00    8.00
  -5   1   1   28.50    3.20
  -5   1   1   28.90    9.80
  -5   1   1   44.40   12.30
  -5   1   1   48.30    9.60
  -5   1   1   46.10   10.10
  -5   1   1   37.90    3.30
  -5   1   1   22.10    8.90
  -5   1   1   40.60    9.90
  -5   1   1   39.20   10.00
   4  -1  -1  799.62   28.30
   4  -1  -1  747.93   23.60
   4  -1  -1  771.12   23.00
  -4   1   1  731.53   23.60
  -4   1   1  782.32   22.80
  -4   1   1  780.62   24.50
  -4   1   1  755.92   14.60
  -4   1   1  766.62   14.70
  -4   1   1  762.62   27.30
  -4   1   1  762.92   22.50
  -4   1   1  789.92   24.50
  -4   1   1  774.62   21.80
  -4   1   1  750.72   23.60
  -4   1   1  760.32   23.00
   3  -1  -1  170.58   11.80
   3  -1  -1  158.98   13.20
   3  -1  -1  174.28   10.20
   3  -1  -1  160.18   11.90
  -3   1   1  184.58   12.20
  -3   1   1  154.18   11.00
  -3   1   1  174.98   11.20
  -3   1   1  157.48   12.60
  -3   1   1  175.18    9.70
  -3   1   1  176.78    4.70
  -3   1   1  173.38   11.00
  -3   1   1  178.28   11.20
  -3   1   1  172.68   10.20
  -3   1   1  174.68   10.20
  -3   1   1  172.18    4.70
   2  -1  -1 4003.20   75.39
   2  -1  -1 3963.40   74.59
   2  -1  -1 4149.48   76.69
   2  -1  -1 4016.80   76.19
  -2   1   1 3983.50   69.89
  -2   1   1 4127.19   76.49
  -2   1   1 3952.50   74.49
  -2   1   1 4084.49   74.89
  -2   1   1 3992.80   72.89
  -2   1   1 3979.20   69.89
  -2   1   1 4028.90   72.69
  -2   1   1 3975.70   73.49
   1  -1  -1  179.18    5.60
   1  -1  -1  182.08    7.50
   1  -1  -1  188.38    5.60
   1  -1  -1  202.58    8.00
  -1   1   1  187.48    6.10
  -1   1   1  208.18    8.20
  -1   1   1  187.68    6.10
  -1   1   1  168.48    7.20
  -1   1   1  190.98    5.70
  -1  -1  -1  705.33   15.50
  -1  -1  -1  684.43   19.50
  -1  -1  -1  729.03   17.00
  -1  -1  -1  691.63   14.40
  -1  -1  -1  686.33   14.40
  -1  -1  -1  686.23   15.10
  -1  -1  -1  732.13   16.50
   1   1   1  706.63   15.50
   1   1   1  682.93   15.00
   1   1   1  695.43   13.90
   1   1   1  690.63   16.90
   1   1   1  705.53   14.00
   1   1   1  670.23   16.20
   1   1   1  691.83   15.60
  -2  -1  -1  295.67   11.80
  -2  -1  -1  292.57   10.70
  -2  -1  -1  291.27   15.90
  -2  -1  -1  293.57    7.90
  -2  -1  -1  301.97   12.80
  -2  -1  -1  310.17   11.70
  -2  -1  -1  303.97    7.90
  -2  -1  -1  360.66   11.40
   2   1   1  312.27   11.20
   2   1   1  315.67   12.80
   2   1   1  293.47   11.80
   2   1   1  307.17   11.30
   2   1   1  326.97   11.30
  -3  -1  -1  119.29   14.60
  -3  -1  -1  131.89    5.50
  -3  -1  -1  142.59   10.30
  -3  -1  -1  150.08   11.40
  -3  -1  -1  140.89    5.50
  -3  -1  -1  127.49   10.60
  -3  -1  -1  157.98   10.60
  -3  -1  -1  109.09   11.30
  -3  -1  -1  122.59   10.50
  -3  -1  -1  141.79    9.60
   3   1   1  136.69   10.10
   3   1   1  135.99   10.10
   3   1   1  118.39   11.80
   3   1   1  127.99   10.80
  -4  -1  -1  435.76   17.90
  -4  -1  -1  379.76   16.50
  -4  -1  -1  418.76   17.50
  -4  -1  -1  385.36   15.90
  -4  -1  -1  425.16   18.90
  -4  -1  -1  375.96    9.90
  -4  -1  -1  397.96   16.60
  -4  -1  -1  416.26   17.20
  -4  -1  -1  400.76   10.10
  -4  -1  -1  365.36   22.30
  -4  -1  -1  396.66   16.00
   4   1   1  365.76   17.70
   4   1   1  391.66   16.40
   4   1   1  400.36   17.20
  -5  -1  -1   -4.10    3.40
  -5  -1  -1   -5.10   15.50
  -5  -1  -1    3.20    3.40
  -5  -1  -1   -1.20    6.30
  -5  -1  -1    1.20    8.40
  -5  -1  -1    0.50    9.00
  -5  -1  -1    1.30    7.90
  -5  -1  -1    7.70    7.10
  -5  -1  -1   16.50   12.70
  -5  -1  -1   -7.10   14.40
  -5  -1  -1   -1.60    6.60
   5   1   1    4.00    8.20
  -6  -1  -1  273.07   18.70
  -6  -1  -1  292.47   20.10
  -6  -1  -1  304.17   28.40
  -6  -1  -1  336.27   20.90
  -6  -1  -1  292.37   11.50
  -6  -1  -1  313.77   18.50
  -6  -1  -1  288.97   19.00
  -6  -1  -1  285.67   10.00
  -6  -1  -1  321.27   21.40
  -6  -1  -1  293.37   22.70
  -7  -1  -1   15.50   15.20
  -7  -1  -1    4.60    8.00
  -7  -1  -1    4.20   10.50
  -7  -1  -1   11.00    9.90
  -7  -1  -1    7.70    4.20
  -7  -1  -1   18.20   10.00
  -7  -1  -1   18.20    9.60
  -7  -1  -1   10.10    9.40
  -7  -1  -1    3.00    4.20
  -7   2   1   78.29    7.10
  -7   2   1   89.89   12.50
  -7   2   1   99.09   15.10
  -7   2   1   77.79   18.80
  -7   2   1   82.19   13.80
  -7   2   1   67.09    6.20
  -7   2   1   70.99   13.90
  -7   2   1  115.19   14.70
  -7   2   1   65.99   14.60
   6  -2  -1  247.48   17.40
  -6   2   1  197.38   19.00
  -6   2   1  220.68   16.70
  -6   2   1  246.38   19.00
  -6   2   1  194.08   15.30
  -6   2   1  198.18   17.50
  -6   2   1  190.18    8.80
  -6   2   1  199.88    9.10
  -6   2   1  202.68   22.10
   5  -2  -1  108.19   17.20
   5  -2  -1  100.59   20.00
   5  -2  -1  110.39   15.10
  -5   2   1  108.19   11.30
  -5   2   1  113.79   12.90
  -5   2   1  133.29   13.30
  -5   2   1   98.39   12.10
  -5   2   1   95.79   14.30
  -5   2   1  131.19   14.40
  -5   2   1  122.29   11.80
  -5   2   1   91.99    7.10
   4  -2  -1  116.69   10.60
   4  -2  -1  125.69   12.20
   4  -2  -1  135.19   14.40
  -4   2   1  134.89   12.20
  -4   2   1  140.79    9.90
  -4   2   1  129.79   13.50
  -4   2   1  134.79    6.90
  -4   2   1  123.59    6.80
  -4   2   1  119.49   12.20
  -4   2   1  131.29   14.00
  -4   2   1  129.99   10.30
   3  -2  -1   20.40    7.30
   3  -2  -1   29.00    6.70
   3  -2  -1   24.10    7.20
   3  -2  -1   20.90    7.10
  -3   2   1   22.50    6.90
  -3   2   1   26.60    4.20
  -3   2   1   31.50    4.30
  -3   2   1   34.40    8.50
  -3   2   1   33.20    5.80
  -3   2   1   23.20    5.00
   2  -2  -1 4180.58   73.79
   2  -2  -1 4117.49   78.99
   2  -2  -1 4179.18   78.09
   2  -2  -1 4222.38   73.79
   2  -2  -1 4200.98   78.19
  -2   2   1 4144.19   74.39
  -2   2   1 4209.08   74.89
  -2   2   1 4207.58   77.99
  -2   2   1 4219.18   74.89
   0  -2  -1 1292.47   25.30
   0  -2  -1 1342.37   26.50
   0  -2  -1 1332.47   26.50
   0   2   1 1331.27   26.00
   0   2   1 1322.37   25.50
   0   2   1 1346.57   26.80
   0   2   1 1274.97   26.40
  -1  -2  -1 1621.04   31.20
  -1  -2  -1 1606.94   32.60
  -1  -2  -1 1581.94   31.20
  -1  -2  -1 1584.14   31.00
  -1  -2  -1 1564.04   32.60
   1   2   1 1599.34   33.00
   1   2   1 1559.64   30.60
   1   2   1 1604.44   32.50
   1   2   1 1580.94   31.20
   1   2   1 1602.54   30.60
  -2  -2  -1    2.10    3.80
  -2  -2  -1   -4.20    5.00
  -2  -2  -1    1.20    3.70
  -2  -2  -1    0.40    3.70
  -2  -2  -1    3.00    7.80
  -2  -2  -1   -0.20    6.10
   2   2   1   -0.60    5.80
   2   2   1   -1.20    5.20
   2   2   1    1.90    3.80
   2   2   1   -8.90    7.60
   2   2   1   -0.80    2.60
   2   2   1    4.50    2.60
   2   2   1   -3.00    6.10
  -3  -2  -1  561.54   14.20
  -3  -2  -1  553.54   16.70
  -3  -2  -1  560.24   24.90
  -3  -2  -1  578.34   19.80
  -3  -2  -1  574.84   19.20
   3   2   1  586.14   19.30
   3   2   1  591.34   17.20
   3   2   1  558.24   20.00
   3   2   1  586.04   18.30
   3   2   1  534.25   17.80
  -4  -2  -1  433.26   12.30
  -4  -2  -1  443.16   18.80
  -4  -2  -1  455.85   19.10
  -4  -2  -1  424.36   18.80
  -4  -2  -1  427.96   24.80
  -4  -2  -1  436.66   17.90
  -4  -2  -1  442.56   16.30
  -4  -2  -1  478.55   18.30
  -4  -2  -1  428.06   19.70
   4   2   1  437.26   20.50
   4   2   1  434.96   17.80
   4   2   1  453.15   16.80
   4   2   1  457.45   18.90
  -5  -2  -1   27.80    7.60
  -5  -2  -1   49.30   12.70
  -5  -2  -1   51.59   11.80
  -5  -2  -1   37.20    5.20
  -5  -2  -1   54.99   11.30
  -5  -2  -1   42.30   10.60
  -5  -2  -1   55.39   16.60
  -5  -2  -1   35.50    5.50
   5   2   1   50.49   11.00
  -6  -2  -1   99.09   13.80
  -6  -2  -1   94.59    8.20
  -6  -2  -1  120.89   14.00
  -6  -2  -1  106.89   15.60
  -6  -2  -1  112.99   14.70
  -6  -2  -1   78.39   12.60
  -6  -2  -1  118.29   14.00
  -6  -2  -1  106.39   21.10
  -6  -2  -1  104.69    8.10
  -7   3   1  115.29    9.70
  -7   3   1  102.09   14.90
  -7   3   1  105.49   16.20
  -7   3   1  156.18   17.70
  -7   3   1   93.39    9.20
  -7   3   1  107.99   14.20
  -7   3   1  111.19   17.00
  -7   3   1   98.99   11.70
  -7   3   1   70.19   20.50
   6  -3  -1  156.28   16.60
   6  -3  -1  156.08   20.40
   6  -3  -1  146.59   14.70
  -6   3   1  171.48   17.30
  -6   3   1  154.38   16.90
  -6   3   1  157.68    9.80
  -6   3   1  148.79   14.70
  -6   3   1  166.18   10.20
  -6   3   1  154.88   13.10
  -6   3   1  148.69   16.50
  -6   3   1  153.98   20.30
   5  -3  -1   20.90    8.90
   5  -3  -1    6.00    9.50
   5  -3  -1    8.10    9.70
  -5   3   1    3.40    9.00
  -5   3   1   12.20    7.20
  -5   3   1    1.80    7.80
  -5   3   1   -1.20    8.10
  -5   3   1  -15.80    9.60
  -5   3   1    5.50    5.20
  -5   3   1    8.50    5.30
  -5   3   1    1.30    8.90
  -5   3   1   -1.00    5.90
   4  -3  -1  284.37   16.10
   4  -3  -1  281.27   15.10
   4  -3  -1  270.27   16.30
   4  -3  -1  266.57   17.60
  -4   3   1  281.77   17.70
  -4   3   1  281.77   16.30
  -4   3   1  284.97   11.70
  -4   3   1  258.47   12.20
  -4   3   1  273.57   11.10
  -4   3   1  290.17   11.10
   3  -3  -1   97.59    5.50
   3  -3  -1  113.69   11.10
   3  -3  -1  108.09    9.70
   3  -3  -1  105.89    5.60
   3  -3  -1  115.59   10.50
   3  -3  -1   87.09   10.90
  -3   3   1  104.29    8.10
  -3   3   1   99.29   10.30
  -3   3   1   98.39    6.70
  -3   3   1  114.69    8.40
  -3   3   1  101.69    8.20
   2  -3  -1   -2.10    4.30
   2  -3  -1   11.30    6.10
  -2   3   1    9.40    5.30
  -2   3   1   -4.80    5.10
   1  -3  -1  899.21   21.10
   1  -3  -1  901.21   20.60
  -1   3   1  919.71   21.40
  -1   3   1  877.21   20.80
   0  -3  -1  585.04   15.90
   0  -3  -1  567.94   15.50
   0  -3  -1  570.64   13.90
   0   3   1  550.04   15.30
   0   3   1  581.94   14.70
   0   3   1  555.34   15.80
  -1  -3  -1   47.00    6.50
  -1  -3  -1   74.09    7.50
  -1  -3  -1   49.90    6.20
  -1  -3  -1   49.99    6.50
   1   3   1   40.80    6.40
   1   3   1   49.70    7.10
   1   3   1   63.79    6.10
   1   3   1   58.09    5.70
  -2  -3  -1  290.37   11.00
  -2  -3  -1  291.67   11.00
  -2  -3  -1  289.37   13.20
  -2  -3  -1  289.27   11.30
  -2  -3  -1  293.47   13.80
   2   3   1  286.67   11.70
   2   3   1  285.37   12.90
   2   3   1  286.47   14.40
   2   3   1  274.17   13.20
   2   3   1  293.07    9.50
   2   3   1  289.37    9.60
  -3  -3  -1 5491.25  105.99
  -3  -3  -1 5384.36   99.19
  -3  -3  -1 5537.15  104.89
  -3  -3  -1 5367.76  100.39
  -3  -3  -1 5394.16  113.99
  -3  -3  -1 5519.05   99.49
   3   3   1 5621.94  105.39
   3   3   1 5441.36  100.49
   3   3   1 5536.55  103.09
   3   3   1 5496.55  102.69
   3   3   1 5566.64  106.49
  -4  -3  -1  237.38   21.60
  -4  -3  -1  242.08   11.20
  -4  -3  -1  230.98   11.00
  -4  -3  -1  235.18   15.20
  -4  -3  -1  254.77   13.10
  -4  -3  -1  249.88   15.30
  -4  -3  -1  245.78   16.20
   4   3   1  277.97   16.00
   4   3   1  269.77   17.00
   4   3   1  232.68   14.80
   4   3   1  257.47   12.70
  -5  -3  -1   12.30    9.30
  -5  -3  -1   10.80    9.50
  -5  -3  -1    2.40    8.70
  -5  -3  -1    3.40    5.50
  -5  -3  -1    1.40   13.40
  -5  -3  -1   -5.30    5.70
  -5  -3  -1   11.60    5.80
  -5  -3  -1   19.50    6.70
   5   3   1   10.50   10.10
   5   3   1   11.40    8.90
  -6  -3  -1   26.00   11.70
  -6  -3  -1   16.90   10.40
  -6  -3  -1   38.80    6.70
  -6  -3  -1   33.70    6.60
  -6  -3  -1   45.40   13.70
  -6  -3  -1   56.99   16.00
  -6  -3  -1   71.89   36.20
   7  -4  -1    1.70    9.60
   7  -4  -1    5.70   10.70
  -7   4   1  -10.00   11.60
  -7   4   1   -7.70    5.70
  -7   4   1   -4.90    9.60
  -7   4   1   -6.20    9.30
  -7   4   1   15.60    7.40
  -7   4   1    8.90   11.70
  -7   4   1    1.90    6.00
   6  -4  -1   29.40   12.50
   6  -4  -1    8.80    9.70
   6  -4  -1   35.80   11.90
  -6   4   1   22.50    6.80
  -6   4   1   24.50    6.90
  -6   4   1   18.30   10.00
  -6   4   1   -4.50   10.70
  -6   4   1   36.50    7.30
  -6   4   1   17.20   10.80
   5  -4  -1  482.15   22.90
   5  -4  -1  505.75   21.10
   5  -4  -1  485.55   24.70
  -5   4   1  487.85   23.90
  -5   4   1  487.45   16.80
  -5   4   1  489.25   16.80
  -5   4   1  504.25   25.30
  -5   4   1  507.75   16.50
   4  -4  -1  872.11   26.40
   4  -4  -1  873.71   29.40
   4  -4  -1  881.81   17.50
   4  -4  -1  904.71   27.80
   4  -4  -1  899.01   27.70
   4  -4  -1  879.21   17.40
  -4   4   1  875.21   20.90
  -4   4   1  880.61   23.00
  -4   4   1  886.41   27.20
  -4   4   1  913.51   23.30
   3  -4  -1  458.25   19.20
   3  -4  -1  435.26   17.20
   3  -4  -1  424.76   13.00
   3  -4  -1  438.06   13.30
  -3   4   1  401.56   14.60
  -3   4   1  448.76   15.10
   2  -4  -1  170.28    9.70
   2  -4  -1  173.78   10.90
   2  -4  -1  162.48   10.00
  -2   4   1  188.88   11.10
  -2   4   1  165.98   10.20
   1  -4  -1  349.57   13.20
   1  -4  -1  356.96    8.30
   1  -4  -1  366.86   13.80
  -1   4   1  354.26   10.40
  -1   4   1  335.87   13.10
  -1   4   1  379.76   14.30
   0  -4  -1  983.90   24.40
   0  -4  -1 1004.50   24.50
   0   4   1 1067.89   25.10
   0   4   1 1047.90   24.20
   0   4   1 1004.20   24.40
  -1  -4  -1   -8.50    5.80
  -1  -4  -1   -1.80    5.70
  -1  -4  -1  -12.80    5.60
  -1  -4  -1   -1.00    5.60
   1   4   1    8.40    4.90
   1   4   1   -9.40    5.50
   1   4   1   -3.60    5.30
  -2  -4  -1 1111.99   26.40
  -2  -4  -1 1090.39   29.00
  -2  -4  -1 1090.49   28.70
  -2  -4  -1 1065.09   25.90
   2   4   1 1055.89   24.30
   2   4   1 1096.89   25.20
   2   4   1 1093.49   28.80
   2   4   1 1096.39   24.50
   2   4   1 1074.29   26.40
  -3  -4  -1  414.86   14.60
  -3  -4  -1  424.76   17.90
  -3  -4  -1  403.66   15.20
  -3  -4  -1  434.16   19.40
  -3  -4  -1  420.26   14.80
   3   4   1  434.66   16.80
   3   4   1  399.46   14.10
   3   4   1  389.06   17.80
   3   4   1  403.96   18.40
   3   4   1  416.86   11.00
  -4  -4  -1   44.00    7.10
  -4  -4  -1   36.60   11.30
  -4  -4  -1   41.80    7.50
  -4  -4  -1   30.10    7.00
  -4  -4  -1   40.20    8.80
   4   4   1   35.70    6.30
   4   4   1   35.50    8.90
   4   4   1   34.50   10.40
   4   4   1   33.30    8.50
  -5  -4  -1    1.10    6.40
  -5  -4  -1   -6.90    6.00
  -5  -4  -1    0.10   13.70
  -5  -4  -1    4.60    6.30
  -5  -4  -1    5.80    8.70
  -5  -4  -1   -2.20    7.90
   5   4   1    7.50   10.80
   5   4   1    0.70    9.90
   5   4   1  -15.40    8.30
  -6  -4  -1   -3.50    8.80
  -6  -4  -1  -12.60    6.50
  -6  -4  -1   -8.60   10.30
  -6  -4  -1   17.90   10.60
  -6  -4  -1    7.00    6.50
  -6  -4  -1    6.30    9.20
  -6  -4  -1    2.30    6.30
  -6  -4  -1   17.10   17.00
  -6  -4  -1   25.50   10.40
   6   4   1   -3.80    9.60
  -7   5   1    5.80    6.20
   6  -5  -1   44.60   12.50
   6  -5  -1   47.00   11.10
   6  -5  -1   47.40   13.20
  -6   5   1   41.60    8.30
  -6   5   1   58.89    9.00
  -6   5   1   54.99   12.80
  -6   5   1   53.09   13.40
  -6   5   1   37.00    6.80
   5  -5  -1  175.38   17.00
   5  -5  -1  129.69   16.20
   5  -5  -1  132.29   13.50
  -5   5   1  122.59   11.10
  -5   5   1  121.89   10.90
  -5   5   1  117.89   15.40
  -5   5   1  111.59    8.90
   4  -5  -1  219.38   15.90
   4  -5  -1  235.28   23.20
   4  -5  -1  265.47   17.90
   4  -5  -1  239.38   10.20
   4  -5  -1  242.98   10.20
   4  -5  -1  229.88   17.50
  -4   5   1  233.38   12.90
  -4   5   1  233.88   13.60
  -4   5   1  241.88   13.70
   3  -5  -1   29.00    8.80
   3  -5  -1   27.70    7.50
   3  -5  -1   22.10    6.20
   3  -5  -1   20.90    6.40
  -3   5   1   27.50    7.40
  -3   5   1   24.30    7.40
   2  -5  -1   34.00    7.20
   2  -5  -1   25.90    6.60
   2  -5  -1   34.00    6.70
  -2   5   1   21.70    6.90
  -2   5   1   37.50    7.90
   1  -5  -1 2873.51   57.69
   1  -5  -1 2814.02   51.49
   1  -5  -1 2837.62   57.29
  -1   5   1 2833.12   53.69
  -1   5   1 2933.01   57.69
  -1   5   1 2835.02   57.39
   0  -5  -1 1479.65   34.20
   0  -5  -1 1448.96   33.80
   0  -5  -1 1449.15   31.00
   0   5   1 1480.55   33.80
   0   5   1 1419.76   31.80
   0   5   1 1459.75   33.60
  -1  -5  -1    3.30    6.70
  -1  -5  -1   10.30    6.40
  -1  -5  -1    7.30    6.40
   1   5   1    0.40    6.10
   1   5   1    3.20    5.40
   1   5   1    8.50    6.20
   1   5   1    5.10    5.70
  -2  -5  -1   15.10    7.40
  -2  -5  -1    3.70    6.90
  -2  -5  -1   -2.80    7.20
  -2  -5  -1    2.50    6.70
   2   5   1   -1.20    4.30
   2   5   1   -0.90    7.00
   2   5   1    4.10    5.60
   2   5   1   -0.30    5.70
  -3  -5  -1  142.99   13.40
  -3  -5  -1  139.49   12.00
  -3  -5  -1  143.29   14.50
  -3  -5  -1  130.39   12.70
   3   5   1  183.78   18.90
   3   5   1  163.68   10.00
   3   5   1  159.58    9.00
   3   5   1  158.28   15.50
   3   5   1  149.09   12.30
   3   5   1  147.29    8.60
  -4  -5  -1  270.67   16.30
  -4  -5  -1  271.37   14.80
  -4  -5  -1  260.77   14.30
   4   5   1  283.47   18.70
   4   5   1  248.38   18.30
   4   5   1  293.07   12.70
   4   5   1  259.27   16.20
  -5  -5  -1    0.20   10.70
  -5  -5  -1    2.80    7.40
  -5  -5  -1   10.00    8.70
  -5  -5  -1   22.50   14.80
   5   5   1   -1.00    2.60
   5   5   1    2.10    8.10
   5   5   1   -7.10    9.80
   5   5   1    2.10    9.30
   6  -6  -1   99.89   24.50
   6  -6  -1   67.89   13.80
  -6   6   1   63.79   15.10
  -6   6   1  104.59   11.60
  -6   6   1  105.69    8.10
  -6   6   1  100.39   11.60
   5  -6  -1  129.99   15.00
   5  -6  -1  126.59   17.20
   5  -6  -1  141.69   14.60
   5  -6  -1  126.19    6.60
   5  -6  -1  153.38   16.70
  -5   6   1  149.59   17.70
  -5   6   1  126.09   20.50
  -5   6   1  119.99   12.10
   4  -6  -1   46.80   11.90
   4  -6  -1   52.89    7.50
   4  -6  -1   37.80   10.30
   4  -6  -1   47.70   11.60
   4  -6  -1   58.09    7.30
  -4   6   1   50.89    4.70
  -4   6   1   46.60    9.40
   3  -6  -1   -8.80    6.20
   3  -6  -1   -1.30    6.80
   3  -6  -1    6.80    6.80
  -3   6   1    2.80    7.70
  -3   6   1    6.50    7.80
   2  -6  -1   12.00    6.20
   2  -6  -1    4.30    6.70
   2  -6  -1   -7.80    7.00
  -2   6   1    0.90    7.70
  -2   6   1   11.60    3.70
  -2   6   1    5.50    7.10
   1  -6  -1  104.79    9.10
   1  -6  -1   98.59   10.30
   1  -6  -1   93.69    9.90
   1  -6  -1   89.99    6.30
  -1   6   1  100.09    7.90
  -1   6   1   97.19   10.20
  -1   6   1   89.19    9.90
   0  -6  -1  847.12   21.80
   0  -6  -1  850.61   24.40
   0  -6  -1  828.92   24.70
   0   6   1  804.82   24.00
   0   6   1  827.82   22.60
   0   6   1  866.11   24.70
  -1  -6  -1  103.79   10.10
  -1  -6  -1  108.29   11.20
  -1  -6  -1   98.99   11.30
   1   6   1   94.19   10.00
   1   6   1  108.69   10.20
   1   6   1  103.59   11.30
   1   6   1  113.19   11.60
  -2  -6  -1   19.90    8.10
  -2  -6  -1   27.50    9.60
  -2  -6  -1   27.80    9.10
   2   6   1   18.00    8.90
   2   6   1   23.90    7.50
   2   6   1   12.80    7.10
   2   6   1   27.00    6.20
  -3  -6  -1   35.30   10.90
  -3  -6  -1   12.00    8.10
  -3  -6  -1   -6.50    8.40
  -3  -6  -1   18.60    8.60
   3   6   1   33.40   17.60
   3   6   1   13.30    5.90
   3   6   1   18.50    5.10
   3   6   1   18.10    5.50
   3   6   1   16.70    9.50
   3   6   1   19.60    8.20
  -4  -6  -1    8.00    8.60
  -4  -6  -1    8.20    8.20
  -4  -6  -1   12.40   10.40
  -4  -6  -1    9.60   16.10
  -4  -6  -1    3.20   10.60
  -4  -6  -1    2.00    7.30
   4   6   1    3.00    2.70
   4   6   1    1.20    8.40
   4   6   1    2.50    8.60
   4   6   1  -10.50    9.70
  -5  -6  -1  110.29   12.20
  -5  -6  -1  107.79   16.10
  -5  -6  -1  171.98   27.40
  -5  -6  -1  112.39   13.50
  -5  -6  -1   77.29   14.50
  -5  -6  -1  114.99   11.90
   5   6   1  115.49   14.60
   5   6   1   92.39   12.80
   5   6   1  137.29   17.10
   6  -7  -1   14.50   11.90
   6  -7  -1    5.80   11.20
   6  -7  -1   20.70   10.90
  -6   7   1   -4.90    9.00
  -6   7   1   16.30    9.80
  -6   7   1   31.20   13.70
   5  -7  -1  504.05   26.10
   5  -7  -1  479.55   15.40
   5  -7  -1  511.55   25.90
   5  -7  -1  480.65   24.10
   5  -7  -1  484.85   23.90
  -5   7   1  481.25   21.70
  -5   7   1  488.55   27.90
  -5   7   1  531.35   22.70
   4  -7  -1   -8.80   11.10
   4  -7  -1   -3.90    7.00
   4  -7  -1    9.40    6.90
  -4   7   1   26.50    8.80
  -4   7   1   -0.90    9.30
   3  -7  -1  180.78   13.90
   3  -7  -1  175.78   15.70
   3  -7  -1  161.38   13.80
  -3   7   1  191.58   16.10
  -3   7   1  182.18   16.20
  -3   7   1  159.18    5.70
   2  -7  -1   47.20    7.90
   2  -7  -1   58.79   10.00
   2  -7  -1   48.40    9.20
  -2   7   1   66.89   10.30
  -2   7   1   48.80    5.40
  -2   7   1   50.99   10.20
   1  -7  -1  652.53   17.90
   1  -7  -1  703.23   24.10
   1  -7  -1  679.23   22.80
   1  -7  -1  653.73   19.40
  -1   7   1  602.64   26.00
  -1   7   1  703.33   23.90
  -1   7   1  649.83   18.60
   0  -7  -1   39.80    9.00
   0  -7  -1   41.90    7.30
   0  -7  -1   15.80   14.70
   0   7   1   32.90    9.00
   0   7   1   35.10   10.00
   0   7   1   43.50    7.90
  -1  -7  -1   18.40    8.10
  -1  -7  -1   22.60    8.90
  -1  -7  -1   20.30    9.60
   1   7   1   19.80    8.60
   1   7   1   18.90    8.00
   1   7   1   26.70    7.40
   1   7   1    4.60    7.60
  -2  -7  -1   59.89   10.90
  -2  -7  -1   63.29   11.40
  -2  -7  -1   77.69   11.70
   2   7   1   81.29    8.50
   2   7   1   76.69    9.90
   2   7   1   77.99   10.10
   2   7   1   99.29   12.10
  -3  -7  -1    9.20   12.30
  -3  -7  -1   -7.70    8.70
  -3  -7  -1   11.60    9.10
   3   7   1    0.80    5.60
   3   7   1    7.20    6.40
   3   7   1    7.00    8.10
   3   7   1   10.10    9.90
  -4  -7  -1   42.70   20.30
  -4  -7  -1   23.60    9.90
  -4  -7  -1   33.90   14.90
  -4  -7  -1   16.70   12.60
  -4  -7  -1   36.20   10.00
   4   7   1   22.80   11.50
   4   7   1    8.60    9.60
   4   7   1   20.70    9.50
   5  -8  -1  -18.70   14.40
   5  -8  -1   -0.70   12.40
   5  -8  -1    6.10    6.40
   5  -8  -1  -14.50   10.30
   5  -8  -1   12.30    3.70
  -5   8   1   12.40   20.60
  -5   8   1    3.70   10.00
  -5   8   1   -3.50    8.90
   4  -8  -1    0.90    7.00
   4  -8  -1   17.70    9.10
   4  -8  -1    9.00    8.30
   4  -8  -1    4.20   11.40
  -4   8   1    5.00    8.80
  -4   8   1   -6.50    9.30
   3  -8  -1    1.20    7.90
   3  -8  -1    9.80    8.80
   3  -8  -1    1.20    7.90
  -3   8   1   11.20    9.50
  -3   8   1    3.30    8.80
   2  -8  -1   38.60    9.40
   2  -8  -1   87.99   12.40
   2  -8  -1   91.29    9.90
  -2   8   1   73.89    6.60
  -2   8   1   75.49   12.40
   1  -8  -1   88.89    8.70
   1  -8  -1   76.69   12.40
   1  -8  -1   96.29    8.40
  -1   8   1   93.19    8.90
  -1   8   1   79.99   12.70
   0  -8  -1  163.28   15.40
   0  -8  -1  168.68   12.40
   0   8   1  161.58   16.00
   0   8   1  161.58   14.60
   0   8   1  107.99   11.50
   0   8   1  145.59   12.80
  -1  -8  -1  280.87   19.10
  -1  -8  -1  254.27   18.30
  -1  -8  -1  252.77   16.40
   1   8   1  235.18   16.10
   1   8   1  252.57   16.40
   1   8   1  254.67   17.00
   1   8   1  215.08   16.20
  -2  -8  -1   73.69   12.00
  -2  -8  -1  106.29   13.30
  -2  -8  -1  104.79   12.50
   2   8   1   78.09   10.30
   2   8   1   77.59   15.70
   2   8   1   73.59   12.00
  -3  -8  -1   65.39   13.30
  -3  -8  -1   37.80   11.00
   3   8   1   34.30    8.10
   3   8   1   28.90   10.00
   3   8   1   42.60   12.40
   4  -9  -1   79.49   12.20
   4  -9  -1   42.50   15.10
   4  -9  -1   61.99   10.70
  -4   9   1   96.79   14.40
  -4   9   1   63.59   13.20
   3  -9  -1    0.50    7.70
   3  -9  -1   -0.70    9.30
   3  -9  -1   -1.30    8.20
  -3   9   1   -9.70   10.10
   2  -9  -1   31.10    7.70
   2  -9  -1   38.20   10.00
   2  -9  -1   12.80    9.40
  -2   9   1   11.90    9.40
  -2   9   1   30.00    5.50
  -2   9   1   33.60   10.70
   1  -9  -1   81.79   12.40
   1  -9  -1   81.89    8.60
   1  -9  -1   60.49   11.70
  -1   9   1   88.39   12.90
  -1   9   1   74.29   13.20
  -1   9   1   62.89    8.50
   0  -9  -1   63.49   12.80
   0  -9  -1   63.59   11.40
   0  -9  -1   63.79    7.40
   0   9   1   59.79   10.60
   0   9   1   56.89    9.50
   0   9   1   80.59   12.80
   0   9   1   63.09   12.30
  -1  -9  -1    5.20   10.90
  -1  -9  -1   11.60   18.00
  -1  -9  -1    5.50    9.50
   1   9   1   -4.60    9.00
   1   9   1    5.30    8.90
   1   9   1   -9.30    4.60
   1   9   1    7.20    9.30
  -2  -9  -1   81.49   13.80
  -2  -9  -1   68.09   12.70
   2   9   1   54.99   10.70
   2   9   1   65.29   12.40
   3 -10  -1   17.40   10.90
   3 -10  -1   43.50   11.70
   3 -10  -1   19.40   11.90
  -3  10   1   20.90   12.10
   2 -10  -1   12.80   10.40
   2 -10  -1   -3.30    6.30
   2 -10  -1    4.50    9.30
  -2  10   1   -3.20   10.80
  -2  10   1   12.30   11.30
   1 -10  -1    3.80    5.80
   1 -10  -1    6.00    9.90
  -1  10   1   -0.20    9.20
  -1  10   1   12.70    7.10
   0 -10  -1   10.70    3.50
   0 -10  -1   12.40    5.50
   0 -10  -1    6.60   11.60
   0 -10  -1   28.60   17.30
   0  10   1   -1.30    8.60
   0  10   1    7.70    8.50
   0  10   1   18.50   11.40
   0  10   1   22.20   10.90
   1  10  -2   20.80   10.60
   1  10  -2   23.20   10.80
  -1 -10   2   22.10   11.40
   0  10  -2    6.90    9.40
   0  10  -2   27.70   11.20
   0 -10   2    5.50    9.80
   0 -10   2   11.30   11.50
  -1  10  -2   60.19   12.90
  -1  10  -2   76.79   14.20
   1 -10   2   69.39   22.20
   1 -10   2   72.49   13.70
  -2  10  -2   -1.00    9.30
  -2  10  -2   -1.30   12.30
  -2  10  -2   -5.20   10.70
   2 -10   2   -3.80    9.40
   2 -10   2   20.30   11.40
  -3  10  -2   11.00   11.40
  -3  10  -2   -9.30   10.60
   3 -10   2    5.20   10.10
   3 -10   2    2.40    9.70
   2   9  -2   23.50    9.30
  -2  -9   2   23.50   11.50
  -2  -9   2   49.00   12.10
   1   9  -2  -10.20    3.30
   1   9  -2   -5.20    9.80
   1   9  -2   -9.10    9.10
  -1  -9   2   -5.60   11.00
  -1  -9   2    7.10   10.40
  -1  -9   2    7.70    7.90
   0   9  -2  348.77   20.30
   0   9  -2  342.87   20.50
   0  -9   2  304.07   20.30
   0  -9   2  301.07   15.40
   0  -9   2  390.06   22.10
  -1   9  -2    5.90    9.30
  -1   9  -2    0.10   10.10
   1  -9   2    3.40    9.70
   1  -9   2    2.00   10.60
  -2   9  -2   40.00   10.90
  -2   9  -2   73.99   14.40
   2  -9   2   73.29   12.60
   2  -9   2   61.89   11.20
  -3   9  -2    2.40   11.40
  -3   9  -2   -1.60    8.90
   3  -9   2   -2.70    9.40
   3  -9   2    1.10    9.70
  -4   9  -2   15.30   10.00
  -4   9  -2    5.90   11.20
  -4   9  -2    8.60   10.80
   4  -9   2   17.60    9.10
   4  -9   2  -19.10   14.20
   3   8  -2   36.70   10.80
   3   8  -2   41.80    8.00
  -3  -8   2   43.90   11.10
  -3  -8   2   41.60   12.10
  -3  -8   2   52.49    6.40
  -3  -8   2   60.69   13.20
  -3  -8   2   48.30   11.40
   2   8  -2  113.09   11.90
   2   8  -2  136.79   14.20
   2   8  -2  145.49   13.40
  -2  -8   2  131.89   14.10
  -2  -8   2  108.09   13.60
  -2  -8   2  163.88   16.30
  -2  -8   2  138.29    7.80
  -2  -8   2  111.89   13.80
   1   8  -2  104.09   11.60
   1   8  -2  118.29   12.80
   1   8  -2  115.09   12.00
   1   8  -2   95.89   11.70
  -1  -8   2  105.79   11.90
  -1  -8   2  112.59   14.00
  -1  -8   2  117.89   13.00
   0   8  -2    9.30    6.70
   0   8  -2    8.40    8.70
   0   8  -2    5.20    8.80
   0  -8   2   15.60    6.90
   0  -8   2    3.80    2.60
   0  -8   2    6.30    9.90
  -1   8  -2    5.00    9.40
  -1   8  -2    5.80    6.30
   1  -8   2    8.50    5.00
   1  -8   2    4.90    4.40
   1  -8   2   -4.00    9.50
   1  -8   2    9.70    6.60
  -2   8  -2  763.42   27.40
   2  -8   2  775.72   26.80
   2  -8   2  758.52   16.10
  -3   8  -2    6.00    9.90
  -3   8  -2    4.70    8.90
  -3   8  -2   32.10   12.10
   3  -8   2   11.80    9.10
   3  -8   2   23.30    9.50
  -4   8  -2    6.60   11.60
  -4   8  -2   12.20   10.30
  -4   8  -2   13.60   10.40
   4  -8   2   16.40   14.40
   4  -8   2   14.10    7.70
   4  -8   2   -1.10   10.50
  -5   8  -2   57.99   15.30
  -5   8  -2   70.99   12.20
  -5   8  -2   45.00   11.70
   5  -8   2   57.09   13.20
   5  -8   2   53.79   20.30
   5  -8   2   72.99   16.00
   5  -8   2   46.00    8.20
   4   7  -2    8.90   10.70
   4   7  -2   14.60   10.40
  -4  -7   2   30.90    9.70
  -4  -7   2    8.30   17.70
  -4  -7   2   38.00   18.80
  -4  -7   2   29.30    9.90
   3   7  -2  182.48   11.40
   3   7  -2  166.58   10.50
   3   7  -2  156.98   16.00
   3   7  -2  176.68   16.60
  -3  -7   2  163.18   10.70
  -3  -7   2  171.88   15.50
   2   7  -2    3.80    3.70
   2   7  -2    0.10    6.80
   2   7  -2   -4.70    6.50
   2   7  -2   13.80   15.00
  -2  -7   2   -5.40    8.60
  -2  -7   2   -3.20    8.20
  -2  -7   2    5.20    8.30
  -2  -7   2    9.00    8.70
  -2  -7   2    5.80    4.30
   1   7  -2    5.50   13.60
   1   7  -2   14.10    7.70
   1   7  -2   15.70    6.10
   1   7  -2    7.10    7.10
  -1  -7   2   -2.20    7.20
  -1  -7   2   14.60    8.60
  -1  -7   2   15.60    8.60
  -1  -7   2    9.70    8.70
   0   7  -2  577.84   20.90
   0   7  -2  591.64   18.90
   0   7  -2  613.74   22.40
   0  -7   2  620.64   33.60
   0  -7   2  581.84   13.40
   0  -7   2  602.24   19.70
   0  -7   2  625.44   22.70
  -1   7  -2  144.39   12.80
  -1   7  -2  121.29   12.60
   1  -7   2  133.49    8.10
   1  -7   2  141.49    9.60
   1  -7   2  136.59   13.10
   1  -7   2  135.29   12.70
  -2   7  -2  340.27   18.70
  -2   7  -2  389.46   27.90
   2  -7   2  379.86   10.00
   2  -7   2  387.56   14.70
   2  -7   2  373.56   17.60
   2  -7   2  375.26   18.30
  -3   7  -2   -0.60    7.90
  -3   7  -2    8.40    9.20
  -3   7  -2    9.90    9.80
   3  -7   2  -10.80    7.20
   3  -7   2   13.00    7.80
  -4   7  -2   -9.70    9.80
  -4   7  -2    7.00    8.70
  -4   7  -2    2.00    8.70
   4  -7   2    2.60    9.40
   4  -7   2  -14.00   12.40
   4  -7   2   -0.50    7.10
   4  -7   2    9.30    6.90
  -5   7  -2   75.39   11.60
  -5   7  -2   56.59   10.80
  -5   7  -2   41.70   13.00
   5  -7   2   59.39   13.10
   5  -7   2   64.79    7.40
   5  -7   2   44.10   11.30
   5  -7   2   36.10   13.20
  -6   7  -2   43.70   14.50
  -6   7  -2   34.20    9.90
  -6   7  -2   50.89   11.20
   6  -7   2   47.70   22.80
   6  -7   2   61.89   16.00
   6  -7   2   66.69   13.00
   5   6  -2  126.69   15.20
   5   6  -2   86.89   13.50
  -5  -6   2  126.29   12.60
  -5  -6   2  194.88   28.80
  -5  -6   2  120.09   11.70
  -5  -6   2  113.39   11.80
  -5  -6   2  142.79   17.50
  -5  -6   2  123.99   15.80
   4   6  -2  296.97   19.00
   4   6  -2  336.67   21.50
  -4  -6   2  305.27   15.70
  -4  -6   2  323.07   20.60
  -4  -6   2  296.97   21.50
  -4  -6   2  291.87   16.70
   3   6  -2   24.20    5.80
   3   6  -2   30.40   10.20
   3   6  -2   28.10    2.80
   3   6  -2   31.70    5.70
   3   6  -2   27.80   11.60
   3   6  -2   31.40    9.80
  -3  -6   2   26.90    9.30
  -3  -6   2   24.30    6.40
  -3  -6   2   31.00   10.50
   2   6  -2  154.38   11.50
   2   6  -2  164.58   14.40
   2   6  -2  146.69   11.20
   2   6  -2  169.68    8.50
  -2  -6   2  139.19   13.00
  -2  -6   2  148.49    8.50
  -2  -6   2  164.38   13.70
  -2  -6   2  158.78   14.40
  -2  -6   2  156.08   12.60
   1   6  -2  176.68   10.50
   1   6  -2  169.38   12.30
   1   6  -2  167.18   12.30
   1   6  -2  198.08   12.70
  -1  -6   2  142.19   13.60
  -1  -6   2  160.78   13.10
  -1  -6   2  180.98   12.10
  -1  -6   2  168.08   12.50
   0   6  -2  194.58   12.20
   0   6  -2  202.08   10.90
   0   6  -2  187.28   12.40
   0  -6   2  197.28   11.80
   0  -6   2  211.18   10.80
   0  -6   2  213.88   13.30
   0  -6   2  210.38    6.80
   0  -6   2  199.58   13.70
  -1   6  -2  436.66   17.00
  -1   6  -2  484.05   18.70
  -1   6  -2  463.85   12.80
   1  -6   2  460.95   18.40
   1  -6   2  449.26   13.00
   1  -6   2  466.85   18.00
   1  -6   2  478.45   13.80
  -2   6  -2  206.38   13.30
  -2   6  -2  205.68   14.50
   2  -6   2  205.08   13.60
   2  -6   2  235.18   13.60
   2  -6   2  206.48   11.10
  -3   6  -2  224.68   14.00
  -3   6  -2  202.08   14.70
  -3   6  -2  216.38   18.60
   3  -6   2  230.18    6.30
   3  -6   2  231.08   13.20
   3  -6   2  223.78   13.30
  -4   6  -2   28.70   10.60
  -4   6  -2   40.10    9.40
  -4   6  -2   32.70   11.10
   4  -6   2   30.50    7.20
   4  -6   2   42.00   13.50
   4  -6   2   48.30   11.20
   4  -6   2   31.80    6.90
   4  -6   2   39.80    9.90
  -5   6  -2   12.70   11.00
  -5   6  -2   19.40    8.80
  -5   6  -2    6.80    8.10
   5  -6   2   21.60    9.90
   5  -6   2   29.00   10.90
   5  -6   2   19.40   14.70
  -6   6  -2  178.78   19.40
  -6   6  -2  175.18   15.30
  -6   6  -2  172.48   14.90
   6  -6   2  182.98   22.30
   6  -6   2  194.98   17.90
   6  -6   2  193.68   18.70
   5   5  -2   17.50   10.60
   5   5  -2   51.49   11.50
  -5  -5   2   57.59   19.00
  -5  -5   2   43.10   11.60
  -5  -5   2   39.20   13.30
  -5  -5   2   40.20    8.40
  -5  -5   2   41.90   13.90
  -5  -5   2   47.40    8.40
  -5  -5   2   43.60    9.30
   4   5  -2  864.31   30.00
  -4  -5   2  868.61   26.00
  -4  -5   2  914.91   25.40
  -4  -5   2  860.71   24.60
   3   5  -2 1167.58   32.70
   3   5  -2 1150.88   24.30
   3   5  -2 1110.99   32.50
   3   5  -2 1187.78   25.80
   3   5  -2 1150.18   22.20
   3   5  -2 1131.29   33.30
  -3  -5   2 1173.68   32.90
  -3  -5   2 1145.99   33.90
  -3  -5   2 1175.38   28.10
  -3  -5   2 1128.29   28.90
  -3  -5   2 1172.38   29.60
   2   5  -2  531.85   16.40
   2   5  -2  572.24   20.20
   2   5  -2  548.45   13.30
   2   5  -2  561.44   16.30
  -2  -5   2  543.65   14.90
  -2  -5   2  534.75   19.50
  -2  -5   2  539.45   17.50
  -2  -5   2  578.04   18.90
  -2  -5   2  539.45   20.80
   1   5  -2    8.30    5.90
   1   5  -2   13.00    6.20
   1   5  -2   17.40    8.10
   1   5  -2    8.50    5.90
  -1  -5   2   13.90    6.60
  -1  -5   2    4.60    6.90
  -1  -5   2   13.10    6.00
  -1  -5   2   19.50    6.10
   0   5  -2   15.60    6.70
   0   5  -2    9.60    4.70
   0   5  -2    6.20    6.20
   0  -5   2    9.80    6.40
   0  -5   2    9.50    4.50
   0  -5   2    8.00    6.10
   0  -5   2   10.50    2.70
  -1   5  -2 4126.49   79.19
  -1   5  -2 4136.39   79.09
   1  -5   2 4136.89   78.89
   1  -5   2 4093.99   78.89
   1  -5   2 4126.49   74.79
  -2   5  -2   73.39    8.60
  -2   5  -2   87.79    9.40
   2  -5   2   86.29    8.30
   2  -5   2   94.39    9.10
   2  -5   2   89.69    7.80
  -3   5  -2 1246.28   31.00
  -3   5  -2 1287.07   31.10
  -3   5  -2 1234.78   31.30
  -3   5  -2 1267.67   35.80
   3  -5   2 1231.38   38.10
   3  -5   2 1230.58   25.20
   3  -5   2 1291.37   29.30
   3  -5   2 1294.57   29.30
  -4   5  -2    9.40    8.30
  -4   5  -2    5.00    7.40
  -4   5  -2    4.10    6.70
  -4   5  -2   11.00    9.90
   4  -5   2    8.40    5.00
   4  -5   2   14.20   10.70
   4  -5   2    4.70    8.20
   4  -5   2    0.80    8.10
   4  -5   2   10.10    5.20
  -5   5  -2  887.31   30.90
  -5   5  -2  872.11   25.20
  -5   5  -2  887.51   33.60
  -5   5  -2  856.81   25.10
   5  -5   2  869.01   30.20
   5  -5   2  823.22   34.40
   5  -5   2  830.52   28.40
  -6   5  -2    1.10   11.00
  -6   5  -2    3.20    7.50
  -6   5  -2   18.40   11.00
   6  -5   2   14.90   10.90
   6  -5   2   12.50   12.60
   6  -5   2    3.50    8.80
  -7   5  -2   19.30   10.90
  -7   5  -2   18.70    7.90
   6   4  -2   51.89   12.00
  -6  -4   2   72.69   13.60
  -6  -4   2   72.19   14.60
  -6  -4   2   77.99   12.30
  -6  -4   2   87.99   21.20
  -6  -4   2   74.29    8.20
  -6  -4   2   78.39   14.30
  -6  -4   2   57.49   11.80
  -6  -4   2   56.19    7.80
  -6  -4   2   51.29    6.70
   5   4  -2   -2.70    8.80
   5   4  -2   -0.50    9.30
  -5  -4   2   -6.40    7.10
  -5  -4   2   -0.50    5.60
  -5  -4   2   -8.60    4.70
  -5  -4   2   -3.70    8.30
  -5  -4   2   -4.70    7.70
  -5  -4   2   -2.00   13.40
  -5  -4   2    4.40    6.10
   4   4  -2  151.98   15.00
  -4  -4   2  178.38    8.40
  -4  -4   2  161.98   13.30
  -4  -4   2  124.09   12.70
  -4  -4   2  158.18   15.80
  -4  -4   2  148.39   11.00
  -4  -4   2  136.39   11.00
  -4  -4   2  161.98   21.10
   3   4  -2  145.59    4.70
   3   4  -2  141.69   14.40
   3   4  -2  150.98   13.40
   3   4  -2  146.09   12.50
  -3  -4   2  136.39   10.20
  -3  -4   2  143.99   10.00
  -3  -4   2  156.48   10.40
  -3  -4   2  144.49   13.90
  -3  -4   2  156.58   13.10
   2   4  -2 1406.76   33.90
   2   4  -2 1434.26   26.80
   2   4  -2 1393.66   29.30
   2   4  -2 1432.16   29.70
  -2  -4   2 1372.76   31.20
  -2  -4   2 1484.15   35.30
  -2  -4   2 1406.46   31.10
  -2  -4   2 1424.76   34.00
  -2  -4   2 1363.96   29.50
   1   4  -2 4416.36   80.49
   1   4  -2 4259.87   80.29
   1   4  -2 4313.27   78.09
   1   4  -2 4262.67   81.49
  -1  -4   2 4314.77   81.09
  -1  -4   2 4523.25   81.59
  -1  -4   2 4341.87   81.59
  -1  -4   2 4375.36   82.69
   0   4  -2  472.35   15.60
   0   4  -2  474.05   13.50
   0   4  -2  494.05   15.20
   0  -4   2  474.55   15.40
   0  -4   2  468.45   13.40
   0  -4   2  467.15   10.00
   0  -4   2  465.65   15.70
  -1   4  -2   47.90    7.60
  -1   4  -2   59.19    7.80
   1  -4   2   52.29    7.00
   1  -4   2   53.69    7.00
   1  -4   2   57.39    6.00
  -2   4  -2 6680.43  122.39
  -2   4  -2 6774.02  122.49
  -2   4  -2 6824.52  121.99
   2  -4   2 6772.82  121.69
   2  -4   2 6780.32  121.69
   2  -4   2 6708.43  121.99
  -3   4  -2    2.50    7.60
  -3   4  -2   -2.90    5.40
  -3   4  -2    0.80    5.70
  -3   4  -2    2.20    6.10
   3  -4   2    5.20    3.80
   3  -4   2    5.80    4.70
   3  -4   2   17.20    7.10
   3  -4   2   23.30    9.70
   3  -4   2   11.00    5.10
  -4   4  -2  443.06   21.60
  -4   4  -2  449.66   15.90
  -4   4  -2  452.65   12.60
  -4   4  -2  491.45   20.20
  -4   4  -2  443.16   16.20
   4  -4   2  484.35   24.00
   4  -4   2  489.25   19.20
   4  -4   2  505.65   20.10
   4  -4   2  459.75   15.20
   4  -4   2  466.55   11.90
  -5   4  -2  111.79    9.60
  -5   4  -2  102.79    9.00
  -5   4  -2   93.69    9.40
  -5   4  -2  114.49   14.90
  -5   4  -2   96.79   12.70
   5  -4   2  110.49   12.50
   5  -4   2  128.59   11.80
   5  -4   2  125.39   14.60
   5  -4   2   96.19   15.50
  -6   4  -2  376.16   25.40
  -6   4  -2  383.56   15.90
  -6   4  -2  381.26   15.50
  -6   4  -2  367.36   15.50
  -6   4  -2  374.16   24.10
   6  -4   2  406.06   22.70
   6  -4   2  397.86   27.60
   6  -4   2  386.56   20.60
  -7   4  -2    7.10    9.30
  -7   4  -2    2.40   11.60
  -7   4  -2   -0.90   11.60
  -7   4  -2    5.70    6.70
  -7   4  -2    4.20    6.40
  -7   4  -2    9.10   10.40
   7  -4   2   34.10   11.00
   7  -4   2   -4.10   12.10
   6   3  -2   52.69   11.80
  -6  -3   2   60.89   22.80
  -6  -3   2   42.20   11.20
  -6  -3   2   41.60    7.20
  -6  -3   2   44.30   17.00
  -6  -3   2   47.40    6.30
  -6  -3   2   46.40   11.10
  -6  -3   2   60.99    6.70
  -6  -3   2   73.69   12.30
   5   3  -2   71.69   12.10
   5   3  -2   64.09   11.70
  -5  -3   2   60.79   17.30
  -5  -3   2   56.39    6.90
  -5  -3   2   50.79   10.80
  -5  -3   2   19.00    8.80
  -5  -3   2   47.20    9.50
  -5  -3   2   55.59    6.50
  -5  -3   2   61.19    6.50
  -5  -3   2   55.59   10.50
   4   3  -2  588.14   22.80
   4   3  -2  580.34   22.50
  -4  -3   2  599.64   30.60
  -4  -3   2  602.04   16.40
  -4  -3   2  610.04   22.50
  -4  -3   2  644.24   16.60
  -4  -3   2  556.64   26.50
  -4  -3   2  597.44   16.10
  -4  -3   2  593.44   23.60
  -4  -3   2  647.04   21.60
   3   3  -2  271.27   14.90
   3   3  -2  258.37   14.90
   3   3  -2  253.67   13.70
  -3  -3   2  270.97   10.50
  -3  -3   2  256.37   14.80
  -3  -3   2  250.87   14.00
  -3  -3   2  249.58    8.60
  -3  -3   2  299.37   10.60
  -3  -3   2  265.77   12.70
   2   3  -2    8.60    2.30
   2   3  -2    8.50    6.10
   2   3  -2    9.70    3.50
   2   3  -2   22.10    6.70
   2   3  -2    3.20    3.50
  -2  -3   2   13.30    5.10
  -2  -3   2    0.20    4.40
  -2  -3   2    9.70    6.30
  -2  -3   2   11.60    6.90
  -2  -3   2    5.10    4.30
   1   3  -2 3109.39   55.89
   1   3  -2 3216.78   59.99
   1   3  -2 3119.19   58.29
   1   3  -2 3115.09   58.19
  -1  -3   2 3110.39   58.99
  -1  -3   2 3209.28   59.99
  -1  -3   2 3124.89   58.79
   0   3  -2 1132.59   25.20
   0   3  -2 1167.38   23.90
   0   3  -2 1153.28   25.50
   0  -3   2 1229.48   25.80
   0  -3   2 1184.88   23.90
   0  -3   2 1176.28   25.80
   0  -3   2 1151.78   20.90
  -1   3  -2 3480.15   64.69
  -1   3  -2 3428.66   64.69
  -1   3  -2 3473.75   62.89
   1  -3   2 3635.54   64.89
   1  -3   2 3427.96   64.39
   1  -3   2 3433.96   62.89
  -3   3  -2 1306.37   34.00
  -3   3  -2 1284.67   25.50
  -3   3  -2 1313.07   31.70
  -3   3  -2 1275.87   28.00
  -3   3  -2 1281.87   28.10
   3  -3   2 1315.67   36.60
   3  -3   2 1302.67   31.60
   3  -3   2 1295.17   26.10
   3  -3   2 1293.97   33.50
   3  -3   2 1304.77   30.90
  -4   3  -2    0.60    4.00
  -4   3  -2  -11.20    7.00
  -4   3  -2    3.40    4.80
  -4   3  -2   -4.00    6.90
  -4   3  -2   -0.90    4.60
   4  -3   2   -2.30    5.10
   4  -3   2   -6.00    6.10
   4  -3   2    5.40    8.80
   4  -3   2   -2.40    7.00
  -5   3  -2  138.09   17.10
  -5   3  -2  115.49   13.40
  -5   3  -2  141.39   10.00
  -5   3  -2  151.18   10.20
  -5   3  -2  136.09   10.80
   5  -3   2  141.59   18.50
   5  -3   2  148.59   13.10
   5  -3   2  118.49   12.40
   5  -3   2  160.08   16.20
  -6   3  -2   -8.00   10.30
  -6   3  -2   -4.90    8.30
  -6   3  -2    5.10    6.70
  -6   3  -2   -1.90    5.50
  -6   3  -2    6.70   10.10
  -6   3  -2    4.50    8.90
  -6   3  -2    2.30    5.90
   6  -3   2    3.20    9.80
   6  -3   2   -5.90    8.30
   6  -3   2   -6.30   11.60
  -7   3  -2    1.80    5.80
  -7   3  -2   15.10   13.60
  -7   3  -2   -1.60    9.50
  -7   3  -2   -8.00   10.10
  -7   3  -2    5.10   11.50
  -7   3  -2    7.80    6.00
  -7   3  -2  -20.20    7.00
   7  -3   2   10.00   13.40
  -6  -2   2   15.80   14.30
  -6  -2   2   24.40   11.30
  -6  -2   2    8.20    4.60
  -6  -2   2    1.50    6.30
  -6  -2   2    0.10    4.50
  -6  -2   2    8.40    9.80
  -6  -2   2   20.50    9.50
  -6  -2   2    8.00    9.90
  -6  -2   2   12.00    8.10
   5   2  -2   68.09   11.00
  -5  -2   2  106.69   12.80
  -5  -2   2   66.29    8.10
  -5  -2   2   61.29   10.70
  -5  -2   2   64.79    5.30
  -5  -2   2   85.99   11.40
  -5  -2   2   79.69   11.70
  -5  -2   2   95.09   17.50
  -5  -2   2   87.39   13.20
  -5  -2   2   66.29    5.40
   4   2  -2    6.30    7.50
   4   2  -2    6.10    7.60
  -4  -2   2    4.10    7.30
  -4  -2   2    9.70    4.80
  -4  -2   2    3.70    9.80
  -4  -2   2    7.00    3.50
  -4  -2   2   12.60    7.30
  -4  -2   2    5.70    3.50
  -4  -2   2    8.50    8.10
  -4  -2   2    1.70    6.00
  -4  -2   2    4.80    6.90
   3   2  -2  889.71   25.20
   3   2  -2  897.31   24.80
  -3  -2   2  873.81   23.50
  -3  -2   2  890.21   25.60
  -3  -2   2  902.21   24.80
  -3  -2   2  873.61   24.20
  -3  -2   2  899.31   20.10
  -3  -2   2  904.11   18.80
  -3  -2   2  893.41   18.70
   2   2  -2 2104.19   43.20
   2   2  -2 2021.90   42.60
   2   2  -2 2125.49   43.30
  -2  -2   2 2049.20   43.60
  -2  -2   2 2071.99   38.80
  -2  -2   2 2053.39   37.70
  -2  -2   2 2086.19   38.80
  -2  -2   2 2085.49   41.00
  -2  -2   2 2074.19   43.00
   1   2  -2  609.04   14.10
   1   2  -2  622.94   13.90
   1   2  -2  609.14   16.20
  -1  -2   2  619.94   14.50
  -1  -2   2  615.04   14.60
  -1  -2   2  598.34   13.40
  -1  -2   2  653.83   16.30
   0   2  -2  543.85   14.00
   0   2  -2  570.84   14.30
   0  -2   2  572.24   12.60
   0  -2   2  535.75   13.60
   0  -2   2  540.55   13.80
  -1   2  -2  542.05   15.60
  -1   2  -2  553.44   14.20
  -1   2  -2  555.14   14.40
  -1   2  -2  542.95   13.30
   1  -2   2  538.55   13.30
   1  -2   2  563.84   13.90
  -2   2  -2  859.91   23.00
  -2   2  -2  861.51   17.10
  -2   2  -2  785.82   23.60
  -2   2  -2  842.62   20.80
  -2   2  -2  844.02   18.90
   2  -2   2  846.12   17.00
   2  -2   2  848.02   17.90
   2  -2   2  832.32   21.00
   2  -2   2  838.42   20.50
   2  -2   2  876.91   25.40
   2  -2   2  874.11   19.30
   2  -2   2  839.32   17.90
  -3   2  -2 1173.08   26.80
  -3   2  -2 1180.08   29.10
  -3   2  -2 1143.99   28.60
  -3   2  -2 1206.68   33.90
  -3   2  -2 1145.29   24.20
  -3   2  -2 1153.28   24.90
  -3   2  -2 1149.58   30.70
  -3   2  -2 1171.28   24.70
   3  -2   2 1185.38   27.00
   3  -2   2 1147.39   24.80
   3  -2   2 1162.78   33.60
   3  -2   2 1189.88   29.10
   3  -2   2 1168.78   28.00
  -4   2  -2  202.68   10.90
  -4   2  -2  210.48   17.80
  -4   2  -2  196.28    8.60
  -4   2  -2  185.98   14.10
  -4   2  -2  192.18   12.30
  -4   2  -2  179.08   10.30
  -4   2  -2  197.38   13.10
  -4   2  -2  189.38   14.40
   4  -2   2  193.58   13.70
   4  -2   2  173.38   11.80
   4  -2   2  212.48   18.00
   4  -2   2  193.98   12.90
  -5   2  -2  332.27   11.70
  -5   2  -2  340.37   11.50
  -5   2  -2  316.07   18.30
  -5   2  -2  318.87   20.10
  -5   2  -2  326.47   18.90
  -5   2  -2  348.47   24.30
  -5   2  -2  330.27   15.00
  -5   2  -2  349.87   19.80
  -5   2  -2  312.07   17.00
  -5   2  -2  289.57   26.70
   5  -2   2  277.57   20.50
   5  -2   2  315.17   17.20
   5  -2   2  347.27   23.00
  -6   2  -2   10.40    5.30
  -6   2  -2    0.10    9.40
  -6   2  -2    9.30   10.70
  -6   2  -2    8.60   13.40
  -6   2  -2    7.00    9.50
  -6   2  -2    5.80    7.60
  -6   2  -2   -3.60    9.50
  -6   2  -2    4.10    5.00
   6  -2   2    8.50   12.10
  -7   2  -2   18.60    5.70
  -7   2  -2    6.80    5.40
  -7   2  -2   -2.60   10.80
  -7   2  -2   -5.50   11.80
  -7   2  -2  -18.50    9.50
  -7   2  -2   10.20   11.20
  -7   2  -2  -10.90   10.20
  -7   2  -2   -7.70    8.00
  -7   2  -2   23.90   11.70
  -7   2  -2    9.40   16.30
  -7  -1   2  115.59   31.20
  -7  -1   2   67.89   13.90
  -7  -1   2   31.70   14.60
  -7  -1   2   39.00   11.40
  -7  -1   2   61.29   11.50
  -7  -1   2   45.70   11.50
  -7  -1   2   38.90   11.70
  -7  -1   2   39.30   13.00
  -6  -1   2  127.09   14.90
  -6  -1   2   99.59   15.00
  -6  -1   2  110.69   13.20
  -6  -1   2  105.89   15.30
  -6  -1   2   90.09   10.50
  -6  -1   2  127.89   15.90
  -6  -1   2   94.29    4.60
  -6  -1   2  111.89   19.10
  -6  -1   2  104.99    4.70
  -6  -1   2  111.99   13.60
  -6  -1   2  115.99   14.70
  -5  -1   2  394.96   17.30
  -5  -1   2  386.16   20.60
  -5  -1   2  429.86   20.10
  -5  -1   2  403.76   20.10
  -5  -1   2  384.56   21.00
  -5  -1   2  411.16   18.20
  -5  -1   2  403.06   20.40
  -5  -1   2  425.06   19.30
  -5  -1   2  406.36   25.50
   4   1  -2  960.80   28.70
   4   1  -2  972.60   27.70
  -4  -1   2  975.00   27.30
  -4  -1   2  980.90   28.00
  -4  -1   2  964.90   24.90
  -4  -1   2  993.80   27.90
  -4  -1   2  957.80   27.40
  -4  -1   2  959.40   27.90
  -4  -1   2  950.00   33.60
  -4  -1   2  999.70   28.90
  -4  -1   2  962.60   26.20
   3   1  -2  464.05   17.10
   3   1  -2  471.75   17.20
  -3  -1   2  492.35   20.90
  -3  -1   2  499.15   17.30
  -3  -1   2  461.15   14.30
  -3  -1   2  464.75   16.90
  -3  -1   2  495.35   15.70
  -3  -1   2  470.05   16.80
  -3  -1   2  488.65   17.70
  -3  -1   2  488.95   16.40
  -3  -1   2  474.55   17.40
   2   1  -2 1231.48   27.60
   2   1  -2 1192.58   27.90
  -2  -1   2 1186.28   27.10
  -2  -1   2 1218.98   22.20
  -2  -1   2 1188.08   24.50
  -2  -1   2 1264.07   27.30
  -2  -1   2 1222.48   26.70
  -2  -1   2 1243.38   27.70
  -2  -1   2 1238.68   28.20
  -2  -1   2 1289.17   27.70
   0   1  -2  660.33   13.30
   0   1  -2  637.94   13.50
   0  -1   2  673.63   13.70
   0  -1   2  651.23   13.30
  -2   1  -2 2913.71   55.59
  -2   1  -2 2815.52   53.29
  -2   1  -2 2885.71   52.19
  -2   1  -2 2855.21   55.19
  -2   1  -2 2844.72   52.19
  -2   1  -2 2889.71   60.09
  -2   1  -2 2906.81   55.09
  -2   1  -2 2898.71   60.19
   2  -1   2 2807.52   54.89
   2  -1   2 2896.11   56.69
   2  -1   2 2920.71   53.49
   2  -1   2 2859.31   54.89
   2  -1   2 3262.77   63.39
   2  -1   2 2886.21   50.89
   2  -1   2 2899.91   50.89
   2  -1   2 3084.59   73.49
  -3   1  -2 1103.49   28.30
  -3   1  -2 1057.59   26.90
  -3   1  -2 1043.80   21.10
  -3   1  -2 1039.10   25.80
  -3   1  -2 1076.29   21.30
  -3   1  -2 1029.70   26.90
  -3   1  -2 1110.19   24.60
  -3   1  -2 1078.99   26.10
  -3   1  -2 1033.50   32.00
   3  -1   2 1058.49   26.00
   3  -1   2 1061.79   24.40
   3  -1   2 1061.59   27.50
   3  -1   2 1044.40   26.00
   3  -1   2 1051.29   31.50
   3  -1   2 1097.79   27.10
  -4   1  -2  198.28   11.50
  -4   1  -2  194.38   14.20
  -4   1  -2  184.38   12.30
  -4   1  -2  204.58   17.40
  -4   1  -2  223.28   13.70
  -4   1  -2  184.58   13.40
  -4   1  -2  196.28   13.20
  -4   1  -2  193.68    7.40
  -4   1  -2  196.78   11.80
  -4   1  -2  206.78   13.00
  -4   1  -2  190.88    7.40
   4  -1   2  182.38   12.80
   4  -1   2  201.68   12.60
   4  -1   2  203.48   11.70
   4  -1   2  208.18   17.70
  -5   1  -2  271.37   15.30
  -5   1  -2  290.77   10.00
  -5   1  -2  301.67   18.70
  -5   1  -2  300.47   18.00
  -5   1  -2  305.17   17.40
  -5   1  -2  255.47   16.30
  -5   1  -2  328.57   15.60
  -5   1  -2  321.77   26.70
  -5   1  -2  270.77   17.70
   5  -1   2  288.77   17.50
   5  -1   2  287.67   22.10
  -6   1  -2  187.08   18.30
  -6   1  -2  161.78   16.70
  -6   1  -2  206.28   18.90
  -6   1  -2  177.58    8.80
  -6   1  -2  203.58   15.50
  -6   1  -2  192.38   19.10
  -6   1  -2  168.08    8.70
  -6   1  -2  192.98   24.00
  -7   1  -2   21.20   11.60
  -7   1  -2   13.20    9.40
  -7   1  -2   -1.50    8.90
  -7   1  -2    7.90   10.40
  -7   1  -2   10.30    4.90
  -7   1  -2   16.80   11.30
  -7   1  -2   24.40   12.20
  -7   1  -2   23.90   18.20
  -7   1  -2   11.80   10.10
  -7   1  -2  -12.50   17.00
  -7   0   2   15.10   10.80
  -7   0   2    2.10    9.20
  -7   0   2   11.80    9.80
  -7   0   2   34.50   11.00
  -7   0   2   30.60   14.80
  -7   0   2    6.10    8.80
  -7   0   2   14.20   11.80
  -7   0   2   13.30    8.50
  -7   0   2   31.70   11.90
  -6   0   2   -5.50    8.30
  -6   0   2    4.10    7.50
  -6   0   2   -2.30    7.60
  -6   0   2   -1.20    9.50
  -6   0   2    0.90   10.80
  -6   0   2   -2.50    9.80
  -6   0   2   -2.40    7.80
  -6   0   2    2.70    9.20
  -6   0   2   -0.50    8.30
  -5   0   2   -3.60    8.50
  -5   0   2    4.30    8.20
  -5   0   2    8.10    7.50
  -5   0   2   21.40    8.80
  -5   0   2  -10.10    8.00
  -5   0   2    3.60    7.90
  -5   0   2   15.00   10.20
  -5   0   2    3.90    9.70
  -5   0   2    6.90    6.70
  -4   0   2  356.96   16.60
  -4   0   2  346.97   14.80
  -4   0   2  338.27   15.10
  -4   0   2  347.97   19.40
  -4   0   2  363.66   16.00
  -4   0   2  364.26   16.10
  -4   0   2  383.06   17.10
  -4   0   2  371.86   16.50
  -4   0   2  381.26   15.50
   3   0  -2   84.79    8.90
   3   0  -2   83.79    8.80
  -3   0   2   98.49    9.50
  -3   0   2   82.59    8.80
  -3   0   2   80.89   11.20
  -3   0   2   91.39    9.70
  -3   0   2   90.19    8.60
  -3   0   2   90.89    8.90
  -3   0   2   66.09    6.70
  -3   0   2   77.39    7.60
  -3   0   2   98.29    9.60
   2   0  -2  965.00   28.30
   2   0  -2  938.91   22.20
   2   0  -2  942.11   22.90
   2   0  -2  919.61   21.60
   2   0  -2  969.50   27.60
  -2   0   2  936.41   20.90
  -2   0   2  951.00   21.90
  -2   0   2  958.90   28.60
  -2   0   2  924.51   21.70
  -2   0   2  895.61   21.60
  -2   0   2  925.61   22.50
  -2   0   2  898.41   21.70
  -2   0   2  939.11   21.50
  -1   0  -2  413.96    9.50
  -1   0  -2  404.66   10.40
  -1   0  -2  428.96   14.30
  -1   0  -2  408.66   11.90
  -1   0  -2  431.86   11.50
  -1   0  -2  414.36    9.50
   1   0   2  444.96   14.80
   1   0   2  414.56    9.10
   1   0   2  391.96   11.60
   1   0   2  418.26   10.90
   1   0   2  407.96   12.10
   1   0   2  412.06    9.30
  -2   0  -2 1567.84   32.50
  -2   0  -2 1530.75   33.00
  -2   0  -2 1615.84   33.80
  -2   0  -2 1616.94   32.30
  -2   0  -2 1585.34   33.30
  -2   0  -2 1561.24   37.80
  -2   0  -2 1553.64   29.10
  -2   0  -2 1594.34   33.40
  -2   0  -2 1561.34   29.10
   2   0   2 1575.24   37.90
   2   0   2 1659.03   33.90
   2   0   2 1602.24   32.40
   2   0   2 1603.04   36.50
  -3   0  -2    1.30    4.80
  -3   0  -2   -1.40    2.60
  -3   0  -2  -12.70    5.50
  -3   0  -2   -7.40    5.00
  -3   0  -2   -5.80    8.20
  -3   0  -2   -6.10    6.00
  -3   0  -2   -1.50    2.50
  -3   0  -2   -1.90    5.50
  -3   0  -2   -4.40    5.50
  -3   0  -2    8.40    5.30
   3   0   2   -3.40    7.90
   3   0   2   -3.70    5.30
   3   0   2  -10.90    6.10
   3   0   2   -6.40    5.50
  -4   0  -2   47.50    8.30
  -4   0  -2   44.90    7.50
  -4   0  -2   38.30    8.00
  -4   0  -2   35.00    7.40
  -4   0  -2   27.80    8.30
  -4   0  -2   40.70    7.60
  -4   0  -2   32.80    3.60
  -4   0  -2   32.70    3.70
  -4   0  -2   32.60    7.30
  -4   0  -2   31.90   11.10
  -4   0  -2   29.10    8.20
   4   0   2   32.60    8.60
   4   0   2   28.70    7.10
   4   0   2   42.70    8.20
   4   0   2   30.20   11.00
  -5   0  -2  109.19   12.20
  -5   0  -2   90.49   10.80
  -5   0  -2  112.09   12.80
  -5   0  -2   93.19   12.80
  -5   0  -2   97.59    6.50
  -5   0  -2   95.49   10.50
  -5   0  -2  109.29   12.40
  -5   0  -2  125.29   18.00
  -5   0  -2   84.29   10.70
  -5   0  -2  107.39   13.10
   5   0   2   76.29   11.80
   5   0   2  102.59   11.20
  -6   0  -2   -3.70    3.90
  -6   0  -2   -2.20    9.40
  -6   0  -2   -0.90    4.00
  -6   0  -2   -5.40    9.20
  -6   0  -2   -1.00    8.10
  -6   0  -2   21.80   17.30
  -6   0  -2    9.20   10.40
  -6   0  -2    1.40   10.60
  -6   0  -2   16.40   14.30
  -7   0  -2   22.90   10.30
  -7   0  -2   75.39   15.60
  -7   0  -2   16.00   12.50
  -7   0  -2   35.60    5.30
  -7   0  -2   36.00    5.20
  -7   0  -2   28.20   15.10
  -7   0  -2   24.50   10.50
  -7   0  -2   21.90   10.60
  -7   0  -2   20.80   10.10
  -7   0  -2   41.00   16.30
  -7   0  -2   48.40   12.60
  -7   1   2   19.80    9.30
  -7   1   2    9.30   11.30
  -7   1   2    2.00   10.10
  -7   1   2   13.80   12.00
  -7   1   2    4.60    2.80
  -7   1   2    8.40    9.80
  -7   1   2    5.30    9.00
  -7   1   2    9.30    3.10
  -7   1   2    7.30   11.30
  -7   1   2    8.30   10.00
  -6   1   2  163.98   16.00
  -6   1   2  154.18    6.10
  -6   1   2  165.88   15.80
  -6   1   2  184.78   17.50
  -6   1   2  133.39   14.50
  -6   1   2  115.79   14.40
  -6   1   2  184.68   20.50
  -6   1   2  151.08   14.90
  -6   1   2  144.69   16.50
  -6   1   2  180.28   17.40
  -6   1   2  161.48    6.20
  -5   1   2  510.45   22.40
  -5   1   2  529.75   25.80
  -5   1   2  531.55   21.90
  -5   1   2  536.55   21.10
  -5   1   2  506.65   19.70
  -5   1   2  526.25   22.10
  -5   1   2  530.85   22.30
  -5   1   2  481.25   10.90
  -5   1   2  509.75   22.00
  -5   1   2  528.05   20.60
  -5   1   2  486.45   10.90
   4  -1  -2 1256.57   32.80
   4  -1  -2 1298.07   32.00
  -4   1   2 1262.97   23.40
  -4   1   2 1277.87   32.90
  -4   1   2 1269.27   23.40
  -4   1   2 1305.97   31.70
  -4   1   2 1271.57   33.10
  -4   1   2 1265.97   36.40
  -4   1   2 1257.07   32.40
  -4   1   2 1298.27   31.70
  -4   1   2 1306.37   33.30
  -4   1   2 1285.47   31.00
  -4   1   2 1311.57   33.80
   3  -1  -2  765.42   21.70
   3  -1  -2  750.82   20.10
   3  -1  -2  708.43   21.40
   3  -1  -2  733.63   23.30
  -3   1   2  759.62   19.80
  -3   1   2  757.92   22.30
  -3   1   2  752.92   20.10
  -3   1   2  742.23   21.40
  -3   1   2  754.82   14.30
  -3   1   2  742.63   14.30
  -3   1   2  721.03   21.10
  -3   1   2  763.32   21.50
  -3   1   2  732.93   20.00
  -3   1   2  731.13   23.20
   2  -1  -2 6319.97  113.79
   2  -1  -2 6308.37  113.59
  -2   1   2 6239.98  113.69
  -2   1   2 6315.07  114.09
   0  -1  -2 2177.88   39.70
   0  -1  -2 2175.38   39.70
   0   1   2 2184.98   39.70
  -2  -1  -2   11.40    4.80
  -2  -1  -2    4.40    3.20
  -2  -1  -2   -0.10    5.50
  -2  -1  -2   -2.40    7.10
  -2  -1  -2    5.10    4.70
  -2  -1  -2    0.40    4.50
  -2  -1  -2    2.00    3.10
   2   1   2    0.50    1.70
   2   1   2    2.40    6.10
   2   1   2    2.20    4.20
   2   1   2    3.40    1.40
   2   1   2    5.50    5.60
   2   1   2    0.80    4.20
  -3  -1  -2   72.99    8.00
  -3  -1  -2   77.79    8.10
  -3  -1  -2   64.39   11.80
  -3  -1  -2   70.19    9.20
  -3  -1  -2   65.09    5.30
  -3  -1  -2   56.39    7.10
  -3  -1  -2   60.49    6.70
  -3  -1  -2   77.29    8.00
  -3  -1  -2   69.79    5.30
   3   1   2   59.69    7.80
   3   1   2   72.99    9.50
   3   1   2   74.09    8.00
   3   1   2   68.49    7.20
  -4  -1  -2   92.09   14.90
  -4  -1  -2   95.39   10.00
  -4  -1  -2   87.39    9.50
  -4  -1  -2   71.19    9.40
  -4  -1  -2   69.99    8.10
  -4  -1  -2   81.89    9.60
  -4  -1  -2   97.09   10.70
  -4  -1  -2   81.29   10.80
  -4  -1  -2   65.99    5.90
  -4  -1  -2   83.39    6.10
  -4  -1  -2   79.69    9.70
   4   1   2   70.89    8.60
   4   1   2   75.99   10.70
   4   1   2   94.99   10.40
  -5  -1  -2  224.48   17.70
  -5  -1  -2  203.38   17.50
  -5  -1  -2  208.68   15.60
  -5  -1  -2  208.88    8.70
  -5  -1  -2  197.78   15.10
  -5  -1  -2  242.08   15.80
  -5  -1  -2  218.78   15.70
  -5  -1  -2  215.58   23.50
   5   1   2  215.78   18.10
   5   1   2  204.98   16.50
  -6  -1  -2    6.30    4.50
  -6  -1  -2    1.40   11.00
  -6  -1  -2   13.80    4.70
  -6  -1  -2   12.40    8.80
  -6  -1  -2   13.60   14.10
  -6  -1  -2    6.40    7.80
  -6  -1  -2    9.90   10.00
  -6  -1  -2    2.30   10.00
  -6  -1  -2   27.40   11.70
  -7  -1  -2   42.50    5.70
  -7  -1  -2   34.50   11.10
  -7  -1  -2   48.20   13.00
  -7  -1  -2   63.89   18.70
  -7  -1  -2   35.00   10.20
  -7  -1  -2   39.90    5.60
  -7  -1  -2   41.40   13.40
  -7  -1  -2   37.90   12.10
  -7  -1  -2   16.00   11.50
  -7  -1  -2   46.10   17.80
  -7   2   2   11.60    8.20
  -7   2   2   11.00   12.20
  -7   2   2   24.80   11.60
  -7   2   2   19.60   11.10
  -7   2   2   -7.00   12.20
  -7   2   2   -0.30    4.20
  -7   2   2   15.20    9.60
  -7   2   2    7.10    4.20
  -7   2   2    5.80    9.50
   6  -2  -2 1098.89   33.50
  -6   2   2 1087.29   36.30
  -6   2   2 1122.59   35.30
  -6   2   2 1097.99   35.60
  -6   2   2 1022.00   31.90
  -6   2   2 1052.09   23.20
  -6   2   2 1127.59   40.30
  -6   2   2 1077.49   31.20
  -6   2   2 1062.29   23.30
   5  -2  -2  474.95   26.40
   5  -2  -2  564.04   25.50
  -5   2   2  528.75   13.80
  -5   2   2  563.34   20.60
  -5   2   2  548.05   23.50
  -5   2   2  547.05   23.40
  -5   2   2  538.25   22.80
  -5   2   2  538.85   25.60
  -5   2   2  569.64   23.10
  -5   2   2  539.75   19.50
   4  -2  -2   14.70    8.00
   4  -2  -2   15.10    7.10
   4  -2  -2   12.70    8.30
   4  -2  -2   14.50    8.10
  -4   2   2   14.00    5.70
  -4   2   2   16.20    7.90
  -4   2   2   16.50    7.40
  -4   2   2   11.10    3.80
  -4   2   2   19.50    8.30
  -4   2   2   20.30    6.50
  -4   2   2   11.00    3.80
  -4   2   2   16.70    6.90
  -4   2   2   15.50    7.20
   3  -2  -2  826.02   22.00
   3  -2  -2  832.72   23.30
   3  -2  -2  787.62   22.90
   3  -2  -2  833.52   24.80
  -3   2   2  827.12   23.30
  -3   2   2  795.12   19.80
  -3   2   2  800.42   17.70
  -3   2   2  816.22   17.80
  -3   2   2  822.02   20.00
  -3   2   2  776.22   23.50
   2  -2  -2  763.82   20.30
   2  -2  -2  779.12   16.30
   2  -2  -2  787.42   16.20
   2  -2  -2  776.92   19.70
  -2   2   2  782.62   16.70
  -2   2   2  767.42   17.30
  -2   2   2  787.42   17.40
  -1   2   2 5006.70   89.59
  -1  -2  -2 3627.54   66.19
  -1  -2  -2 3609.74   68.09
  -1  -2  -2 3617.44   66.99
  -1  -2  -2 3653.73   67.89
   1   2   2 3577.84   67.79
   1   2   2 3718.23   65.99
   1   2   2 3732.13   67.89
   1   2   2 3612.74   67.09
  -2  -2  -2   15.20    7.10
  -2  -2  -2   -3.20    7.60
  -2  -2  -2    8.00    4.40
  -2  -2  -2    4.40    6.00
  -2  -2  -2    3.70    4.20
  -2  -2  -2   -0.40    4.10
   2   2   2    5.50    4.40
   2   2   2    3.10    6.80
   2   2   2   -9.10    5.30
   2   2   2    5.50    4.30
   2   2   2   11.70    5.20
   2   2   2    7.60    3.20
   2   2   2    4.40    3.20
  -3  -2  -2  295.07   12.80
  -3  -2  -2  264.47   14.70
  -3  -2  -2  304.07   19.60
  -3  -2  -2  325.87   13.00
  -3  -2  -2  284.07    9.90
  -3  -2  -2  287.67   14.20
   3   2   2  279.47   14.30
   3   2   2  285.47   15.30
   3   2   2  299.07   13.00
   3   2   2  282.87   12.90
   3   2   2  300.37   13.00
  -4  -2  -2   81.49    7.30
  -4  -2  -2   78.19    6.30
  -4  -2  -2  112.39   12.30
  -4  -2  -2   80.79    9.50
  -4  -2  -2   76.59    9.00
  -4  -2  -2   95.19   10.80
  -4  -2  -2   95.49   10.80
  -4  -2  -2   92.29   10.90
  -4  -2  -2   99.89   15.90
   4   2   2   77.49    8.90
   4   2   2   82.99   10.70
   4   2   2   88.19   11.80
   4   2   2   87.69    9.10
  -5  -2  -2  104.99   12.90
  -5  -2  -2  143.09   15.80
  -5  -2  -2  120.69    8.80
  -5  -2  -2  140.39   13.40
  -5  -2  -2  116.19    8.60
  -5  -2  -2  142.69   14.60
  -5  -2  -2  108.49   14.10
  -5  -2  -2  157.18   21.90
   5   2   2  117.79   13.30
   5   2   2  115.69   12.90
   5   2   2  121.99   14.80
  -6  -2  -2  395.46   13.80
  -6  -2  -2  387.66   22.40
  -6  -2  -2  416.86   20.30
  -6  -2  -2  372.86   13.40
  -6  -2  -2  490.45   34.80
  -6  -2  -2  429.96   24.70
  -6  -2  -2  391.36   21.70
  -6  -2  -2  395.96   22.70
  -6  -2  -2  377.76   20.20
   6   2   2  413.96   23.20
  -7   3   2  100.19   16.00
  -7   3   2  100.19   11.50
  -7   3   2   60.39   19.70
  -7   3   2   89.49    7.90
  -7   3   2  107.99   15.80
  -7   3   2   94.19   15.30
  -7   3   2  127.69   14.10
  -7   3   2  102.19   17.20
  -7   3   2   91.79    8.00
   6  -3  -2    8.00    9.20
   6  -3  -2   10.10   10.40
  -6   3   2  -16.30   13.60
  -6   3   2   10.80    8.20
  -6   3   2   18.90    5.60
  -6   3   2    8.80    9.60
  -6   3   2    0.60    7.10
  -6   3   2   16.30   10.40
  -6   3   2    7.10    5.50
   5  -3  -2  171.08   15.40
   5  -3  -2  158.78   16.90
   5  -3  -2  162.08   13.70
  -5   3   2  170.18    9.90
  -5   3   2  155.38   15.30
  -5   3   2  164.28    9.90
  -5   3   2  172.68   12.20
  -5   3   2  193.38   17.40
  -5   3   2  154.28   12.40
  -5   3   2  169.98   16.30
  -5   3   2  118.39   17.30
   4  -3  -2 4321.37   84.59
   4  -3  -2 4368.46   88.09
   4  -3  -2 4392.36   86.89
   4  -3  -2 4325.37   86.29
  -4   3   2 4192.88   80.49
  -4   3   2 4430.06   79.29
  -4   3   2 4238.88   80.49
  -4   3   2 4192.28   79.09
  -4   3   2 4283.67   86.29
   3  -3  -2 1020.30   27.40
   3  -3  -2 1022.90   27.60
   3  -3  -2 1043.20   20.70
   3  -3  -2 1022.00   27.40
   3  -3  -2 1034.70   20.70
   3  -3  -2  988.90   25.80
  -3   3   2 1016.00   21.90
  -3   3   2 1019.00   23.30
  -3   3   2 1035.30   23.40
   2  -3  -2  398.76   12.50
   2  -3  -2  429.76   12.40
   2  -3  -2  394.16   15.10
  -2   3   2  430.46    8.70
  -2   3   2  425.16   13.50
  -2   3   2  430.06   13.40
   1  -3  -2 3595.04   67.79
   1  -3  -2 3580.34   67.69
  -1   3   2 3783.72   68.39
  -1   3   2 3721.73   68.29
   0  -3  -2   50.19    6.20
   0  -3  -2   56.69    6.80
   0  -3  -2   63.99    5.40
   0   3   2   58.69    6.00
   0   3   2   55.99    6.50
   0   3   2   58.79    7.00
   0   3   2   66.69    5.60
  -1  -3  -2  526.15   16.30
  -1  -3  -2  561.14   16.00
  -1  -3  -2  548.45   15.80
   1   3   2  557.04   16.60
   1   3   2  555.04   16.80
   1   3   2  543.45   15.20
   1   3   2  540.95   14.80
   1   3   2  551.54   15.90
  -2  -3  -2  108.59   11.10
  -2  -3  -2   98.09    8.80
  -2  -3  -2  121.19   12.90
  -2  -3  -2   96.29    9.30
  -2  -3  -2   96.69    8.90
   2   3   2  111.09    8.00
   2   3   2   97.89    8.70
   2   3   2   88.19    7.20
   2   3   2  110.39   10.30
   2   3   2  102.89    6.90
   2   3   2  101.29   10.00
  -3  -3  -2  196.38   14.90
  -3  -3  -2  193.18   10.40
  -3  -3  -2  197.08   18.40
  -3  -3  -2  196.18   12.90
  -3  -3  -2  191.88   11.20
  -3  -3  -2  170.38   10.00
   3   3   2  187.48   13.90
   3   3   2  190.78   11.30
   3   3   2  204.58   12.60
   3   3   2  198.68   11.50
   3   3   2  192.88   14.90
   3   3   2  184.58    5.60
  -4  -3  -2    0.80    5.20
  -4  -3  -2    3.20    8.40
  -4  -3  -2   13.80    8.20
  -4  -3  -2   -3.10   10.50
  -4  -3  -2    0.00    5.30
  -4  -3  -2   -3.50    5.70
   4   3   2   -6.30    8.40
   4   3   2    4.30    9.20
   4   3   2    4.70    7.10
   4   3   2    1.70    5.80
   4   3   2   -3.80    6.40
  -5  -3  -2  138.49   14.60
  -5  -3  -2  132.09   13.00
  -5  -3  -2  115.99    9.80
  -5  -3  -2  130.39   13.70
  -5  -3  -2  126.69   10.10
   5   3   2  118.99   12.10
   5   3   2  129.19   15.00
  -6  -3  -2   -3.10    6.70
  -6  -3  -2   -1.60    5.80
  -6  -3  -2    1.90    8.70
  -6  -3  -2    1.70    5.80
  -6  -3  -2   -5.90    9.60
  -6  -3  -2    1.20   10.60
  -6  -3  -2    3.70    9.20
  -6  -3  -2   10.10   16.30
  -6  -3  -2   -4.30   16.60
   6   3   2    4.00   10.30
   7  -4  -2   11.10   10.50
   7  -4  -2   13.20   11.40
  -7   4   2    2.00   11.20
  -7   4   2   17.80    6.80
  -7   4   2    5.60    6.40
  -7   4   2   14.50    7.40
  -7   4   2   16.90   11.40
  -7   4   2    7.10   10.30
   6  -4  -2   -1.20    9.30
   6  -4  -2   11.70   10.90
   6  -4  -2    6.70    8.90
  -6   4   2   -4.10   10.30
  -6   4   2    1.80    7.50
  -6   4   2   -0.10    6.50
  -6   4   2   -5.50    8.80
  -6   4   2    3.50    6.30
  -6   4   2    5.00    6.30
   5  -4  -2   53.29   11.20
   5  -4  -2   47.40   10.20
   5  -4  -2   50.39   11.40
   5  -4  -2   50.29   11.60
  -5   4   2   14.30   11.70
  -5   4   2   45.00    7.50
  -5   4   2   50.69    7.50
  -5   4   2   34.80    7.30
  -5   4   2   44.70   11.90
  -5   4   2   50.59    7.30
   4  -4  -2  214.78   14.50
   4  -4  -2  218.08    6.30
   4  -4  -2  237.38   16.10
   4  -4  -2  230.78    6.40
   4  -4  -2  232.28   16.20
   4  -4  -2  234.68   16.30
  -4   4   2  210.48   10.30
  -4   4   2  221.88   12.10
  -4   4   2  223.58   12.20
  -4   4   2  210.28    9.70
   3  -4  -2  531.65   19.70
   3  -4  -2  571.54   15.30
   3  -4  -2  551.94   15.20
   3  -4  -2  559.04   20.10
  -3   4   2  566.04   17.20
  -3   4   2  570.44   17.60
   2  -4  -2  769.22   19.80
   2  -4  -2  727.93   19.30
   2  -4  -2  755.42   21.00
  -2   4   2  731.03   19.90
  -2   4   2  742.43   20.10
   1  -4  -2  655.53   18.20
   1  -4  -2  688.13   19.20
  -1   4   2  663.13   18.70
  -1   4   2  636.24   18.50
   0  -4  -2   13.60    6.50
   0  -4  -2    2.60    5.60
   0   4   2   19.50    5.90
   0   4   2   14.10    6.00
   0   4   2   12.40    4.90
  -1  -4  -2   94.89    9.80
  -1  -4  -2  111.79    9.30
  -1  -4  -2   89.29    8.90
   1   4   2   97.99    9.90
   1   4   2  138.49   10.40
   1   4   2  103.29    9.20
  -2  -4  -2  636.64   19.10
  -2  -4  -2  652.63   21.20
  -2  -4  -2  639.84   18.90
  -2  -4  -2  648.44   21.70
   2   4   2  653.03   21.90
   2   4   2  644.94   17.60
   2   4   2  657.23   18.50
   2   4   2  653.93   18.70
   2   4   2  649.43   17.50
   2   4   2  675.93   21.40
  -3  -4  -2  216.78   14.20
  -3  -4  -2  212.58   11.80
  -3  -4  -2  219.98   15.60
  -3  -4  -2  210.18   12.20
  -3  -4  -2  198.88   11.90
  -3  -4  -2  217.08   20.40
   3   4   2  196.88   15.20
   3   4   2  211.38   11.70
   3   4   2  204.88    8.40
   3   4   2  206.58    8.30
   3   4   2  205.38   12.40
   3   4   2  181.58   15.70
   3   4   2  192.88   13.70
  -4  -4  -2    5.70    6.30
  -4  -4  -2   16.10    9.50
  -4  -4  -2   19.00    6.60
  -4  -4  -2   10.70    6.90
   4   4   2   17.00    8.00
   4   4   2   12.70    7.40
   4   4   2    0.10    8.80
   4   4   2   11.30    5.90
  -5  -4  -2  393.56   16.50
  -5  -4  -2  411.16   21.40
  -5  -4  -2  414.06   17.00
  -5  -4  -2  422.96   18.60
   5   4   2  434.76   21.30
   5   4   2  427.36   17.50
   5   4   2  420.36   23.10
  -6  -4  -2   51.49    8.50
  -6  -4  -2   49.30   11.90
  -6  -4  -2   63.09   13.80
  -6  -4  -2   39.60   10.90
  -6  -4  -2   24.70    8.50
  -6  -4  -2   52.49    8.30
  -6  -4  -2   46.30   13.70
  -6  -4  -2   59.59   20.40
  -6  -4  -2   34.90   11.50
   6   4   2   28.30   12.80
   6   4   2   64.09   12.00
   6  -5  -2    9.60    9.20
   6  -5  -2    6.40   10.40
   6  -5  -2   17.20   11.20
  -6   5   2   -7.80    9.80
  -6   5   2   16.00    7.40
  -6   5   2   15.50    7.60
  -6   5   2    9.00    6.00
  -6   5   2   -5.00   10.70
   5  -5  -2   -7.60    8.90
   5  -5  -2   -3.20    8.10
   5  -5  -2    1.90    9.30
   5  -5  -2   -1.10    9.50
  -5   5   2   -2.20    7.30
  -5   5   2   -5.10    7.00
  -5   5   2    6.80    5.10
  -5   5   2  -18.40    9.80
   4  -5  -2  585.54   22.80
   4  -5  -2  567.74   15.30
   4  -5  -2  544.55   31.10
   4  -5  -2  554.34   23.10
   4  -5  -2  580.94   15.60
  -4   5   2  560.24   15.30
  -4   5   2  573.14   19.50
  -4   5   2  578.84   19.90
   3  -5  -2  385.66   18.20
   3  -5  -2  363.16   16.80
   3  -5  -2  353.36   13.70
   3  -5  -2  358.86   13.60
  -3   5   2  349.47   15.50
  -3   5   2  351.56   15.40
   2  -5  -2  507.85   17.00
   2  -5  -2  528.45   17.30
   2  -5  -2  486.65   17.20
  -2   5   2  484.05   17.70
  -2   5   2  509.45   17.50
   1  -5  -2    0.50    6.00
   1  -5  -2    2.20    6.30
  -1   5   2   10.10    4.70
  -1   5   2    8.00    6.60
  -1   5   2   13.30    7.00
   0  -5  -2   97.29    9.30
   0  -5  -2   87.39    8.00
   0  -5  -2   88.19    8.70
   0   5   2   93.69    9.20
   0   5   2  101.59    9.60
   0   5   2   92.99    8.80
  -1  -5  -2   29.00    7.00
  -1  -5  -2   33.50    7.30
  -1  -5  -2   29.60    8.00
   1   5   2   33.70    6.60
   1   5   2   39.40    7.30
   1   5   2   45.20    7.80
   1   5   2   38.10    6.90
  -2  -5  -2  418.56   18.90
  -2  -5  -2  404.66   15.90
  -2  -5  -2  460.55   17.30
   2   5   2  433.36   15.90
   2   5   2  427.56   15.10
   2   5   2  403.76   17.70
   2   5   2  427.66   14.90
  -3  -5  -2  192.38   23.40
  -3  -5  -2  170.38   14.50
  -3  -5  -2  177.78   13.40
  -3  -5  -2  171.48   15.80
  -3  -5  -2  182.08   13.80
   3   5   2  173.58    9.40
   3   5   2  180.98   11.30
   3   5   2  171.88    9.60
   3   5   2  167.78   15.50
   3   5   2  181.28   12.70
   3   5   2  157.38   22.60
  -4  -5  -2   39.20    8.80
  -4  -5  -2   37.70    8.40
   4   5   2   29.00    8.50
   4   5   2   37.60   11.10
   4   5   2   34.50   16.30
   4   5   2   41.70    6.80
  -5  -5  -2  100.79   10.20
  -5  -5  -2   95.79   12.40
  -5  -5  -2   82.19   16.90
  -5  -5  -2  112.89   13.10
  -5  -5  -2  108.89   12.50
  -5  -5  -2  145.69   35.30
   5   5   2  107.89   12.70
   5   5   2  103.59   13.40
   5   5   2   95.59   15.00
   6  -6  -2   17.00   10.90
   6  -6  -2   -2.60    9.60
   6  -6  -2   -5.40    9.80
  -6   6   2    5.30   11.30
  -6   6   2    2.30    8.10
  -6   6   2    2.90    8.40
  -6   6   2    9.40    4.90
   5  -6  -2  163.08    6.90
   5  -6  -2  146.29   16.30
   5  -6  -2  180.28   17.60
   5  -6  -2  167.38   17.90
   5  -6  -2  183.48   16.60
  -5   6   2  161.68    8.80
  -5   6   2  154.88   15.50
  -5   6   2  181.28   14.50
   4  -6  -2  245.58   19.00
   4  -6  -2  275.57   17.50
   4  -6  -2  323.57   20.00
   4  -6  -2  273.07   12.60
   4  -6  -2  300.27   13.10
  -4   6   2  285.27   16.30
  -4   6   2  328.37   19.70
   3  -6  -2   -4.80    6.50
   3  -6  -2   -2.30    6.70
   3  -6  -2   -9.10    7.00
  -3   6   2   -4.20    7.80
  -3   6   2   -7.10    7.70
   2  -6  -2   -1.00    6.70
   2  -6  -2    3.10    7.30
   2  -6  -2   -9.60    5.80
  -2   6   2  -11.40    6.60
  -2   6   2   -3.40    4.60
  -2   6   2   -2.20    6.80
   1  -6  -2   65.39    9.60
   1  -6  -2   59.39    8.40
  -1   6   2   64.59    8.60
  -1   6   2   57.09    6.60
  -1   6   2   58.39    9.10
   0  -6  -2  122.09   11.10
   0  -6  -2  132.69    9.70
   0  -6  -2  106.99   11.20
   0   6   2  128.39   12.20
   0   6   2  132.49   11.80
   0   6   2  103.69   10.20
  -1  -6  -2   39.90    9.00
  -1  -6  -2   43.30    8.80
  -1  -6  -2   37.90    8.30
   1   6   2   49.50    8.70
   1   6   2   56.39    8.80
   1   6   2   44.30    8.00
   1   6   2   38.90    7.70
  -2  -6  -2   61.69   14.70
  -2  -6  -2   53.39    9.80
  -2  -6  -2   61.49   10.30
   2   6   2   57.89    7.90
   2   6   2   70.19    8.90
   2   6   2   57.29   10.20
   2   6   2   45.30    8.30
  -3  -6  -2    7.90    8.20
  -3  -6  -2   -0.70    8.90
   3   6   2    2.60    5.20
   3   6   2    6.10    6.00
   3   6   2    3.90    6.60
   3   6   2    9.00    5.10
   3   6   2   16.80    9.40
   3   6   2   -1.50    9.00
  -4  -6  -2    4.60   15.40
  -4  -6  -2   12.60    8.50
  -4  -6  -2  -12.50    9.40
  -4  -6  -2    3.90    8.20
   4   6   2   -6.90    7.10
   4   6   2    4.00    3.20
   4   6   2    1.30    9.00
   4   6   2   -1.00   10.10
  -5  -6  -2   12.80   17.10
  -5  -6  -2   16.60    8.70
  -5  -6  -2    6.30    8.50
  -5  -6  -2   18.00   11.50
  -5  -6  -2    2.10    8.30
   5   6   2   -6.10   10.50
   5   6   2   -1.20    9.10
   5   6   2    2.40    2.80
   5   6   2    5.30    8.90
   6  -7  -2   86.69   13.90
   6  -7  -2   73.59   15.20
   6  -7  -2   94.69   15.90
  -6   7   2   78.49   16.20
  -6   7   2   85.99   12.20
  -6   7   2   81.19   12.10
   5  -7  -2    9.20    5.20
   5  -7  -2   -3.00   10.40
   5  -7  -2    8.40    9.90
   5  -7  -2   -1.60    2.50
   5  -7  -2  -16.70    8.60
   5  -7  -2   -7.20    8.90
  -5   7   2    8.80    9.20
  -5   7   2    4.40    2.80
  -5   7   2    6.70    8.80
   4  -7  -2  511.15   22.60
   4  -7  -2  509.25   18.70
   4  -7  -2  468.85   25.00
   4  -7  -2  516.75   18.20
  -4   7   2  519.85   21.10
  -4   7   2  507.55   21.90
  -4   7   2  498.55   11.70
   3  -7  -2   15.40    8.20
   3  -7  -2    3.40    7.60
   3  -7  -2   -4.60    7.70
  -3   7   2   -4.90    8.10
  -3   7   2    1.40    3.60
  -3   7   2    4.50    8.20
   2  -7  -2  126.79   12.10
   2  -7  -2  139.19   12.30
   2  -7  -2  152.58   13.20
  -2   7   2  112.59   12.10
  -2   7   2  117.39    8.50
  -2   7   2  121.59   13.00
   1  -7  -2   30.90    8.50
   1  -7  -2   55.29   11.70
  -1   7   2   20.20    8.00
  -1   7   2   24.10    6.20
   0  -7  -2   26.80    6.80
   0  -7  -2   26.50    8.30
   0  -7  -2    4.40    8.50
   0   7   2   22.50    7.50
   0   7   2   15.30    8.40
   0   7   2   23.90    8.00
  -1  -7  -2   17.10    9.90
  -1  -7  -2   40.30    9.40
  -1  -7  -2   44.50    9.30
   1   7   2   19.00    7.40
   1   7   2   17.40    8.00
   1   7   2   34.40    9.50
   1   7   2   29.50    8.20
  -2  -7  -2  187.08   15.90
  -2  -7  -2  218.68   16.70
  -2  -7  -2  219.18   16.80
   2   7   2  229.18   14.00
   2   7   2  201.28   14.80
   2   7   2  213.88   17.00
  -3  -7  -2   -8.10    8.60
  -3  -7  -2  -17.50    8.50
   3   7   2    0.90    6.50
   3   7   2   -1.80    3.10
   3   7   2    0.90    5.60
   3   7   2   -5.20    9.50
   3   7   2    3.80    6.90
  -4  -7  -2   14.40   17.80
  -4  -7  -2    9.80    9.60
  -4  -7  -2   56.09   20.90
  -4  -7  -2   12.40    9.80
   4   7   2   -4.30   10.50
   4   7   2   14.70   10.40
   4   7   2    4.00    2.80
   4   7   2   -5.00    8.30
   4   7   2    5.30    2.10
   5  -8  -2   87.59   19.20
   5  -8  -2   97.39   14.40
   5  -8  -2   63.19    8.30
   5  -8  -2  123.39   16.90
  -5   8   2   74.19   12.60
  -5   8   2   85.69   13.40
   4  -8  -2   33.40   10.10
   4  -8  -2   47.80    8.90
   4  -8  -2   41.30   10.70
   4  -8  -2   41.30   13.40
  -4   8   2   36.20   11.20
  -4   8   2   39.20   11.10
   3  -8  -2  137.69   13.30
   3  -8  -2  159.48   14.70
   3  -8  -2  165.38   14.90
  -3   8   2  178.08   15.80
  -3   8   2  145.79    7.30
  -3   8   2  172.98   15.80
   2  -8  -2  139.69   12.90
   2  -8  -2  182.58   16.50
  -2   8   2  154.98    9.80
  -2   8   2  170.28   15.60
   1  -8  -2  -10.00    8.30
   1  -8  -2    6.10    6.70
  -1   8   2    5.60    6.30
  -1   8   2  -16.90    9.10
   0  -8  -2   47.20    8.10
   0  -8  -2   23.80   10.80
   0   8   2   31.80    8.50
   0   8   2    1.70    5.80
   0   8   2   30.50   10.20
   0   8   2   30.10    9.50
  -1  -8  -2    1.30    8.70
  -1  -8  -2   -8.50    8.40
  -1  -8  -2   -5.00    7.60
   1   8   2    0.70    7.40
   1   8   2    4.60    9.10
   1   8   2    4.20    7.70
  -2  -8  -2   20.40   10.90
  -2  -8  -2   28.10    9.80
  -2  -8  -2    8.10   10.30
   2   8   2   12.60    8.00
   2   8   2   17.80    8.90
   2   8   2   21.10   10.00
   2   8   2    4.30    5.00
  -3  -8  -2   16.30   10.80
  -3  -8  -2   33.80   12.60
  -3  -8  -2   18.70   10.40
   3   8   2   -3.00    7.10
   3   8   2    3.70    3.80
   3   8   2    8.40   10.40
   4  -9  -2   16.90    9.50
   4  -9  -2   12.40   12.90
   4  -9  -2   15.70    9.50
  -4   9   2   19.50   11.60
  -4   9   2   25.90   11.10
   3  -9  -2   65.79   11.80
   3  -9  -2   52.59   11.40
   3  -9  -2   50.79   12.10
  -3   9   2   75.19   13.60
  -3   9   2   66.79   20.60
  -3   9   2   62.69    5.40
   2  -9  -2   89.29   10.70
   2  -9  -2  118.09   14.00
   2  -9  -2  100.39   14.00
  -2   9   2  102.49    9.20
  -2   9   2   89.19   13.90
   1  -9  -2   31.80   11.60
   1  -9  -2   27.80   10.10
   1  -9  -2   33.70    7.70
  -1   9   2   44.20   11.90
  -1   9   2   22.80   10.60
  -1   9   2   30.50    7.50
   0  -9  -2   10.80    9.30
   0  -9  -2    8.00   10.10
   0   9   2   15.90    8.60
   0   9   2   15.40   10.40
   0   9   2   16.30   10.90
   0   9   2   10.20    8.80
  -1  -9  -2   11.20   10.40
  -1  -9  -2    0.90   10.50
  -1  -9  -2   12.30    9.30
   1   9   2   13.90    9.10
   1   9   2   19.10    9.70
   1   9   2   16.80   10.20
   1   9   2   -5.20    7.70
  -2  -9  -2   22.50   18.60
  -2  -9  -2    8.40    9.80
   2   9   2   23.50   10.50
   2   9   2   19.00    9.50
   2   9   2   29.30   10.40
   2 -10  -2   -5.30    8.60
   2 -10  -2   -1.90   10.40
   2 -10  -2    0.30    6.80
  -2  10   2    1.90    5.30
  -2  10   2   11.20   16.80
  -2  10   2   -2.70   10.20
   1 -10  -2   12.50   10.50
   1 -10  -2   36.20   14.20
   1 -10  -2   19.80    6.90
  -1  10   2   11.30   11.10
  -1  10   2   21.40    7.70
  -1  10   2   23.10   18.40
   0 -10  -2   61.69   14.00
   0 -10  -2   62.19    8.30
   0  10   2   70.19   11.90
   0  10   2   48.00   12.20
   0  10   2   57.69   10.40
   1  10  -3   10.30    6.20
   1  10  -3    7.60   10.30
   1  10  -3   19.10   11.70
  -1 -10   3   16.80   11.90
   0  10  -3    0.10    8.30
   0  10  -3    4.20   10.80
   0  10  -3    2.20   10.20
   0 -10   3   -2.20   10.10
   0 -10   3   -7.10   11.00
  -1  10  -3   52.99   12.50
  -1  10  -3   31.00   11.10
  -1  10  -3   45.60   11.70
   1 -10   3   51.39   12.10
  -2  10  -3    9.60   11.90
  -2  10  -3   18.30   11.20
  -2  10  -3   15.90   11.10
   2 -10   3   20.70   11.70
   2 -10   3   39.50   12.20
  -3  10  -3   10.30   10.80
  -3  10  -3   14.30   11.50
   3 -10   3   -1.70    8.90
   3 -10   3   -1.20    9.70
   2   9  -3   12.00    9.00
  -2  -9   3    5.40    9.70
  -2  -9   3    0.60   10.50
   1   9  -3   12.60    9.40
   1   9  -3   10.80   11.00
   1   9  -3   -8.30    5.60
  -1  -9   3   -5.80    9.10
  -1  -9   3  -12.40   10.30
  -1  -9   3    6.00    8.20
   0   9  -3  123.29   14.20
   0   9  -3  129.29   14.50
   0  -9   3  118.79   14.40
   0  -9   3  122.89   12.10
   0  -9   3  124.89   14.90
  -1   9  -3    6.20    9.10
  -1   9  -3   11.90   10.70
  -1   9  -3   15.00    9.70
   1  -9   3   -5.70    9.90
   1  -9   3    3.50    9.90
  -2   9  -3   30.90   10.70
  -2   9  -3   41.10   11.50
  -2   9  -3   32.00   10.70
   2  -9   3   45.20   11.50
   2  -9   3   32.90   11.20
  -3   9  -3   66.89   14.10
  -3   9  -3   85.59   13.00
   3  -9   3   63.59   12.10
   3  -9   3   73.19   11.20
  -4   9  -3    8.20   10.80
  -4   9  -3    1.50   10.40
  -4   9  -3    7.80   11.50
   4  -9   3    5.80    9.20
   4  -9   3  -22.00   14.20
   4  -9   3   -7.90   10.60
   3   8  -3   11.80    9.90
   3   8  -3    9.10    3.50
   3   8  -3   23.30    7.20
  -3  -8   3   26.80    5.10
  -3  -8   3   20.50   11.40
  -3  -8   3   17.80   10.10
  -3  -8   3   23.50   10.70
  -3  -8   3   40.00   11.20
   2   8  -3  184.28    8.80
   2   8  -3  211.28   15.60
   2   8  -3  219.38   14.70
  -2  -8   3  205.48   18.00
  -2  -8   3  196.38   17.30
  -2  -8   3  239.08   19.40
  -2  -8   3  194.08   16.60
   1   8  -3   12.20    8.50
   1   8  -3   25.60    8.90
   1   8  -3   14.20    6.40
  -1  -8   3   25.00    9.80
  -1  -8   3    1.60    8.00
  -1  -8   3   29.90    9.80
  -1  -8   3    1.30    8.30
   0   8  -3   -8.70    8.00
   0   8  -3  -10.50    8.60
   0  -8   3  -10.50    9.10
   0  -8   3    7.50    7.00
  -1   8  -3   66.19   11.30
   1  -8   3   88.99    8.70
   1  -8   3   55.99   11.00
  -2   8  -3   67.59   11.30
  -2   8  -3   54.49   14.10
   2  -8   3   60.39   11.60
   2  -8   3   22.00    8.90
  -3   8  -3   -4.60    9.10
  -3   8  -3    6.50   10.20
  -3   8  -3    6.10   10.20
   3  -8   3   23.10    9.30
   3  -8   3   12.90    8.50
  -4   8  -3  258.47   17.50
  -4   8  -3  302.37   24.20
  -4   8  -3  272.87   19.60
   4  -8   3  282.07   15.60
   4  -8   3  262.17   26.10
   4  -8   3  228.98   19.60
   4  -8   3  287.17   24.40
  -5   8  -3   10.90    9.80
  -5   8  -3   -5.40   11.40
  -5   8  -3   -4.30    9.60
   5  -8   3   12.10   15.40
   5  -8   3    2.50   10.90
   5  -8   3   -2.80    6.60
   5  -8   3   23.00   13.50
   4   7  -3   14.10   10.10
   4   7  -3    3.10   10.20
  -4  -7   3   -1.20    8.50
  -4  -7   3    7.50    5.90
  -4  -7   3    6.30   15.80
  -4  -7   3   23.50   19.90
  -4  -7   3    7.40    8.80
   3   7  -3  386.86   14.50
   3   7  -3  392.16   14.20
   3   7  -3  369.26   21.00
  -3  -7   3  364.66   13.30
  -3  -7   3  359.36   19.20
  -3  -7   3  378.16   19.20
   2   7  -3    9.70    7.20
   2   7  -3    2.20    3.10
   2   7  -3   13.40    7.00
  -2  -7   3   -4.00    8.20
  -2  -7   3   -0.40    7.30
  -2  -7   3    2.80    3.20
  -2  -7   3    7.30    8.70
  -2  -7   3   -0.30    8.40
   1   7  -3  532.65   17.20
   1   7  -3  507.15   19.80
   1   7  -3  484.95   29.30
  -1  -7   3  501.65   21.00
  -1  -7   3  499.95   19.50
  -1  -7   3  483.65   21.20
  -1  -7   3  522.85   20.80
   0   7  -3    2.50    7.70
   0   7  -3    3.60    8.40
   0  -7   3   -8.50    8.40
   0  -7   3   -4.50    6.60
  -1   7  -3  318.27   18.30
  -1   7  -3  387.36   18.20
   1  -7   3  328.17   16.50
   1  -7   3  348.57   13.60
   1  -7   3  327.67   18.00
  -2   7  -3   11.20   10.20
  -2   7  -3    3.70    8.80
  -2   7  -3   -0.20    7.70
   2  -7   3   14.40    8.10
   2  -7   3   13.00    8.20
  -3   7  -3  268.27   16.50
  -3   7  -3  293.67   17.60
  -3   7  -3  282.27   20.70
   3  -7   3  256.27   15.20
   3  -7   3  260.37    7.30
   3  -7   3  270.47   15.70
  -4   7  -3   19.30    9.30
  -4   7  -3    6.50    8.90
  -4   7  -3    8.60   11.10
   4  -7   3    0.50    9.20
   4  -7   3    5.30    7.50
   4  -7   3    9.50    7.20
  -5   7  -3   -6.50    8.20
  -5   7  -3    8.70    8.50
  -5   7  -3   -4.10   11.00
   5  -7   3   -3.80    9.50
   5  -7   3    6.80    5.30
   5  -7   3    2.20   11.30
   5  -7   3    5.90    3.50
   5  -7   3    1.40    9.60
  -6   7  -3    6.70   12.00
  -6   7  -3   35.90   10.40
   6  -7   3   34.40   19.40
   6  -7   3   27.00   11.10
   6  -7   3   22.20   13.20
   5   6  -3   13.80   11.10
   5   6  -3    9.70   10.00
  -5  -6   3    4.30    7.60
  -5  -6   3    0.60   14.60
  -5  -6   3    6.40    7.50
  -5  -6   3   21.90   11.10
  -5  -6   3   16.50    8.60
  -5  -6   3   30.70   10.20
   4   6  -3    5.20    9.60
   4   6  -3   21.00   10.70
  -4  -6   3   -3.00    6.30
  -4  -6   3    1.90    7.90
  -4  -6   3    3.00    9.20
  -4  -6   3   17.90   11.10
   3   6  -3  227.88   10.60
   3   6  -3  241.98   11.20
   3   6  -3  251.47   21.40
   3   6  -3  241.18   19.80
  -3  -6   3  270.77   15.90
  -3  -6   3  267.77   18.80
  -3  -6   3  255.27   11.90
  -3  -6   3  276.17   17.70
   2   6  -3  909.91   19.00
   2   6  -3  860.61   24.00
   2   6  -3  916.61   24.20
  -2  -6   3  932.01   26.60
  -2  -6   3  922.51   28.60
  -2  -6   3  902.81   27.40
  -2  -6   3  928.31   21.40
  -2  -6   3  914.71   26.90
   1   6  -3   12.90    6.90
   1   6  -3    9.20    4.50
   1   6  -3    4.80    6.60
   1   6  -3    4.00    7.00
  -1  -6   3   11.00    7.50
  -1  -6   3    5.10    6.50
  -1  -6   3   10.20    7.50
  -1  -6   3   15.30    7.90
   0   6  -3  491.55   17.90
   0   6  -3  498.65   18.90
   0  -6   3  516.05   16.00
   0  -6   3  505.55   18.40
   0  -6   3  486.75   19.30
  -1   6  -3   60.69    9.30
  -1   6  -3   77.49    8.90
   1  -6   3   70.09    8.80
   1  -6   3   63.99    9.80
  -2   6  -3  458.85   18.20
  -2   6  -3  427.66   17.70
  -2   6  -3  470.85   20.90
   2  -6   3  478.75   18.50
   2  -6   3  469.25   18.00
  -3   6  -3   38.60    9.10
  -3   6  -3   64.09   11.60
  -3   6  -3   32.60    8.40
   3  -6   3   65.09    9.00
   3  -6   3   84.49    9.50
   3  -6   3   50.79    4.80
  -4   6  -3  296.17   16.40
  -4   6  -3  288.97   17.60
  -4   6  -3  319.37   22.30
  -4   6  -3  298.57   16.60
   4  -6   3  283.77   23.90
   4  -6   3  285.87   13.60
   4  -6   3  296.17   22.20
   4  -6   3  278.27   17.00
   4  -6   3  290.77   10.30
   4  -6   3  306.27   13.60
  -5   6  -3   -7.60    7.70
  -5   6  -3   14.20    8.40
  -5   6  -3   -0.10    9.30
  -5   6  -3    2.90   10.50
   5  -6   3   -2.70   10.80
   5  -6   3   -3.40    8.60
   5  -6   3    1.20    4.30
   5  -6   3    4.60   10.10
   5  -6   3    5.90    4.80
   5  -6   3    4.80    3.30
  -6   6  -3   20.20   12.90
  -6   6  -3   26.50   12.40
  -6   6  -3   15.60    9.20
  -6   6  -3    6.70    8.30
   6  -6   3    8.10   10.10
   6  -6   3    7.00   11.00
   6  -6   3   15.30   13.20
   5   5  -3   61.29   12.80
   5   5  -3   43.40   11.70
  -5  -5   3   58.89   11.80
  -5  -5   3   57.99   17.40
  -5  -5   3   30.50   17.90
  -5  -5   3   44.80    8.60
  -5  -5   3   49.80   18.90
  -5  -5   3   38.60    9.80
  -5  -5   3   47.70    8.30
   4   5  -3   45.60   11.20
   4   5  -3   70.19   11.80
  -4  -5   3   49.20    8.70
  -4  -5   3   41.00    8.20
  -4  -5   3   57.69    8.90
   3   5  -3    0.30    3.90
   3   5  -3    2.00    9.00
   3   5  -3    6.00    8.30
   3   5  -3   -3.40    3.50
  -3  -5   3    8.00    7.60
  -3  -5   3   -1.30    6.70
  -3  -5   3   -6.10    7.80
  -3  -5   3   -0.20    6.70
  -3  -5   3    3.90    5.60
   2   5  -3   94.49    7.90
   2   5  -3   95.99    9.20
   2   5  -3   97.89    4.00
   2   5  -3   78.79   10.00
  -2  -5   3  106.99   11.40
  -2  -5   3   91.99    9.20
  -2  -5   3   91.29    9.00
  -2  -5   3   98.69   10.30
   1   5  -3  266.57   13.00
   1   5  -3  278.17   12.80
   1   5  -3  286.47   12.80
  -1  -5   3  289.67   13.20
  -1  -5   3  306.47   13.90
  -1  -5   3  289.57   14.00
  -1  -5   3  276.47    6.60
  -1  -5   3  267.07   14.10
   0   5  -3 1020.40   26.20
   0   5  -3 1113.69   27.10
   0  -5   3 1055.19   26.90
   0  -5   3 1048.50   24.10
   0  -5   3 1051.29   27.20
  -1   5  -3 1849.52   40.70
  -1   5  -3 1902.21   40.80
   1  -5   3 1854.01   40.70
   1  -5   3 1902.21   40.70
  -2   5  -3    1.60    6.30
  -2   5  -3  -11.60    6.50
  -2   5  -3  -12.30    7.00
   2  -5   3  -13.90    6.10
   2  -5   3   -5.50    5.50
  -3   5  -3   22.90    7.50
  -3   5  -3   25.60    7.10
  -3   5  -3    6.30    8.40
  -3   5  -3   10.40    6.90
   3  -5   3   19.00    6.50
   3  -5   3   14.70    6.30
   3  -5   3   18.50    4.40
   3  -5   3   13.60    7.50
   3  -5   3   15.00   11.20
  -4   5  -3  534.25   30.10
  -4   5  -3  508.15   21.00
  -4   5  -3  462.65   18.00
  -4   5  -3  492.25   18.20
   4  -5   3  487.55   15.10
   4  -5   3  483.85   15.10
   4  -5   3  486.75   15.20
   4  -5   3  512.65   23.70
   4  -5   3  471.25   26.20
   4  -5   3  476.45   21.00
  -5   5  -3 1003.80   32.70
  -5   5  -3  972.00   27.40
  -5   5  -3  986.50   27.20
  -5   5  -3 1035.40   36.40
   5  -5   3  943.31   39.30
   5  -5   3  928.51   31.70
   5  -5   3  982.60   25.80
   5  -5   3  979.00   30.90
  -6   5  -3   -2.30    7.10
  -6   5  -3    3.20   11.30
  -6   5  -3   -1.90   10.80
  -6   5  -3    6.50    9.00
   6  -5   3   -5.70   10.10
   6  -5   3   -7.60    8.40
   6  -5   3    4.60   12.00
   6   4  -3    3.20   10.30
   6   4  -3  -11.20    9.90
  -6  -4   3    6.90    8.90
  -6  -4   3   -4.60    8.70
  -6  -4   3   -8.80    7.40
  -6  -4   3   -3.40   15.00
  -6  -4   3    1.20    5.90
  -6  -4   3   15.40   10.20
  -6  -4   3   10.70   10.50
  -6  -4   3   13.40    6.20
  -6  -4   3  -10.40    3.80
   5   4  -3  -13.20    8.70
   5   4  -3   -7.20    9.30
  -5  -4   3    4.40   13.10
  -5  -4   3    2.00    6.10
  -5  -4   3    6.40    9.30
  -5  -4   3   16.60    8.30
  -5  -4   3   -4.90    3.10
  -5  -4   3   -0.40    5.80
  -5  -4   3   12.40    8.10
   4   4  -3  111.49   12.60
   4   4  -3  153.68   14.90
  -4  -4   3  144.69   15.10
  -4  -4   3  109.49   10.40
  -4  -4   3  112.09   10.70
  -4  -4   3  116.79   11.90
  -4  -4   3  108.59   12.10
   3   4  -3  315.67   17.40
   3   4  -3  322.37   16.50
   3   4  -3  292.97    6.60
  -3  -4   3  302.77   12.30
  -3  -4   3  299.07   12.90
  -3  -4   3  338.77   16.80
  -3  -4   3  278.47   16.90
  -3  -4   3  291.07   13.00
   2   4  -3  180.98   12.00
   2   4  -3  179.28    8.70
   2   4  -3  171.08    9.10
  -2  -4   3  178.08   10.90
  -2  -4   3  178.28   13.10
  -2  -4   3  184.28    9.90
  -2  -4   3  160.38   10.00
  -2  -4   3  183.98   12.70
   1   4  -3 9483.25  167.08
  -1  -4   3 9404.76  167.88
  -1  -4   3 9427.46  167.78
  -1  -4   3 9428.96  168.28
   0   4  -3  887.71   21.50
   0   4  -3  840.92   21.80
   0  -4   3  832.02   22.00
   0  -4   3  812.32   21.30
   0  -4   3  833.22   19.50
  -1   4  -3 3256.47   61.89
  -1   4  -3 3235.28   61.89
  -1   4  -3 3077.19   62.49
   1  -4   3 3147.19   56.59
   1  -4   3 3099.59   61.39
   1  -4   3 3372.36   61.99
  -2   4  -3  454.05   15.20
  -2   4  -3  429.86   14.90
  -2   4  -3  427.46   18.30
  -2   4  -3  438.26   14.50
   2  -4   3  452.45   14.90
   2  -4   3  449.26   15.00
  -3   4  -3 1902.61   40.50
  -3   4  -3 1931.81   42.40
  -3   4  -3 1970.80   46.30
  -3   4  -3 1906.61   40.50
   3  -4   3 1902.91   40.80
   3  -4   3 1907.21   49.30
   3  -4   3 1882.61   38.70
   3  -4   3 1888.61   42.20
   3  -4   3 1914.11   38.80
   3  -4   3 1935.71   42.90
  -4   4  -3  962.50   24.80
  -4   4  -3  969.10   28.80
  -4   4  -3  979.80   31.30
  -4   4  -3  929.61   24.50
   4  -4   3  970.40   27.80
   4  -4   3  940.71   34.20
   4  -4   3  941.81   28.50
   4  -4   3  946.31   24.20
   4  -4   3  969.90   20.70
   4  -4   3  948.51   20.60
  -5   4  -3  221.18   13.10
  -5   4  -3  206.98   16.80
  -5   4  -3  250.27   21.20
  -5   4  -3  243.08   13.60
   5  -4   3  222.58   13.90
   5  -4   3  239.18   22.00
   5  -4   3  243.38   16.80
   5  -4   3  206.48   17.60
  -6   4  -3    1.60    9.90
  -6   4  -3    0.60    6.90
  -6   4  -3    6.40    6.80
  -6   4  -3   12.20   10.40
   6  -4   3   16.10   11.00
   6  -4   3   14.70    8.00
   6  -4   3   21.30    9.50
   6  -4   3    8.80   12.70
  -7   4  -3   67.29   13.60
  -7   4  -3   59.39    8.90
  -7   4  -3   72.79   13.70
  -7   4  -3   95.39   16.70
  -7   4  -3   56.49    8.70
  -7   4  -3  110.89   23.80
   7  -4   3   75.49   13.40
   7  -4   3   79.59   17.90
   6   3  -3   56.79   12.30
  -6  -3   3   44.80   19.70
  -6  -3   3   37.10    6.60
  -6  -3   3   74.89   22.10
  -6  -3   3   51.29   11.70
  -6  -3   3   61.69   17.40
  -6  -3   3   71.99   11.90
  -6  -3   3   60.79    6.50
  -6  -3   3   55.89    6.50
  -6  -3   3   62.59   12.40
   5   3  -3  130.59   13.80
   5   3  -3  170.28   17.00
  -5  -3   3  143.39   14.50
  -5  -3   3  146.79    9.70
  -5  -3   3  177.68   23.00
  -5  -3   3  186.38   14.50
  -5  -3   3  145.49    9.20
  -5  -3   3  125.79   12.70
  -5  -3   3  150.48    9.40
   4   3  -3  138.89   14.20
   4   3  -3   93.19   11.60
  -4  -3   3   89.49    7.20
  -4  -3   3  111.29   18.00
  -4  -3   3  100.69    8.40
  -4  -3   3  115.49   12.90
  -4  -3   3  107.69    8.30
  -4  -3   3   98.89   14.40
  -4  -3   3  123.79   12.60
  -4  -3   3   95.49   11.20
  -4  -3   3  112.29   12.10
   3   3  -3  574.24   20.30
   3   3  -3  611.84   20.80
  -3  -3   3  558.04   21.00
  -3  -3   3  555.74   20.30
  -3  -3   3  567.54   12.30
  -3  -3   3  555.94   15.30
  -3  -3   3  556.84   15.20
  -3  -3   3  567.04   17.80
   2   3  -3    3.30    3.40
   2   3  -3    1.20    3.40
  -2  -3   3    0.50    5.80
  -2  -3   3    2.20    4.80
  -2  -3   3    5.10    4.50
  -2  -3   3    1.60    4.10
  -2  -3   3   12.80    6.90
   1   3  -3   24.00    2.40
   1   3  -3   19.00    5.30
   1   3  -3   18.40    5.00
  -1  -3   3   24.20    2.80
  -1  -3   3   30.10    6.10
  -1  -3   3   23.30    5.60
  -1  -3   3   17.50    5.60
  -1   3  -3  895.51   29.30
  -1   3  -3  842.72   20.40
  -1   3  -3  837.92   18.20
  -1   3  -3  854.61   20.40
   1  -3   3  811.32   20.00
   1  -3   3  840.92   15.90
   1  -3   3  882.71   20.80
  -2   3  -3  967.00   26.30
  -2   3  -3  952.90   22.70
  -2   3  -3  952.10   22.50
  -2   3  -3  919.71   23.00
   2  -3   3  990.60   23.70
   2  -3   3  973.20   21.90
   2  -3   3  944.51   21.80
  -3   3  -3   64.59    8.60
  -3   3  -3   45.60    9.00
  -3   3  -3   51.19    6.50
  -3   3  -3   62.79    6.60
   3  -3   3   69.39    8.80
   3  -3   3   65.59    6.50
   3  -3   3   62.99    6.70
   3  -3   3   70.19    5.60
   3  -3   3   69.09   11.60
   3  -3   3   63.39    7.90
  -4   3  -3   15.10    8.70
  -4   3  -3   23.70    5.80
  -4   3  -3   25.10    5.90
  -4   3  -3   16.00    4.60
  -4   3  -3    9.60    7.80
   4  -3   3   16.40    7.20
   4  -3   3   21.60    8.50
   4  -3   3   21.90    6.30
   4  -3   3   13.80    9.90
  -5   3  -3  639.54   38.90
  -5   3  -3  664.23   19.40
  -5   3  -3  677.33   19.00
  -5   3  -3  677.13   25.70
  -5   3  -3  657.03   19.60
   5  -3   3  692.93   24.20
   5  -3   3  660.03   31.40
   5  -3   3  646.74   26.20
   5  -3   3  639.84   22.50
  -6   3  -3   30.10   10.60
  -6   3  -3   31.70    8.00
  -6   3  -3   42.10   12.00
  -6   3  -3   54.89   12.00
  -6   3  -3   38.40   11.60
  -6   3  -3   37.60    7.10
   6  -3   3   35.50   10.90
   6  -3   3   31.70    9.80
   6  -3   3   38.20   14.60
  -7   3  -3   -3.40    9.10
  -7   3  -3   12.90   12.10
  -7   3  -3    2.50    6.30
  -7   3  -3    9.50   16.00
  -7   3  -3    4.00   10.70
  -7   3  -3   -4.70    6.30
   7  -3   3    4.90   13.40
  -6  -2   3   22.20   10.00
  -6  -2   3   37.00   16.20
  -6  -2   3   20.80    9.60
  -6  -2   3   12.90    6.60
  -6  -2   3   31.00    9.60
  -6  -2   3   24.00   11.40
  -6  -2   3   28.30   10.40
   5   2  -3  415.56   20.90
   5   2  -3  368.96   20.50
  -5  -2   3  413.26   19.80
  -5  -2   3  381.06   20.20
  -5  -2   3  418.26   19.20
  -5  -2   3  395.36   15.60
  -5  -2   3  377.36   11.10
  -5  -2   3  397.66   26.70
  -5  -2   3  415.26   22.30
  -5  -2   3  363.56   11.00
  -5  -2   3  472.15   21.80
   4   2  -3   26.70    8.30
   4   2  -3   24.60    8.70
  -4  -2   3   19.30    7.40
  -4  -2   3   31.10    4.10
  -4  -2   3   30.90    7.40
  -4  -2   3   22.50   10.40
  -4  -2   3   29.70    8.40
  -4  -2   3   46.00   10.10
  -4  -2   3   35.90    4.20
  -4  -2   3   53.99    9.20
   3   2  -3  796.32   23.80
   3   2  -3  774.62   23.10
  -3  -2   3  771.22   17.00
  -3  -2   3  754.82   22.80
  -3  -2   3  772.02   23.50
  -3  -2   3  773.72   21.40
  -3  -2   3  778.92   22.20
  -3  -2   3  751.12   16.80
  -3  -2   3  795.52   17.70
   2   2  -3 3017.10   60.39
   2   2  -3 3117.79   54.09
   2   2  -3 3045.40   53.69
   2   2  -3 3070.19   61.19
  -2  -2   3 3124.09   54.39
  -2  -2   3 3120.99   56.39
  -2  -2   3 3150.28   58.39
  -2  -2   3 3119.79   56.59
  -2  -2   3 3162.18   60.89
   1   2  -3  486.45   12.10
   1   2  -3  480.15   12.20
  -1  -2   3  481.55   12.50
  -1  -2   3  480.75   11.20
  -1  -2   3  476.45   12.60
  -1  -2   3  511.75   14.30
   0   2  -3  431.26   12.20
   0   2  -3  449.76   11.70
   0  -2   3  435.56   12.30
  -1   2  -3 4914.71   87.49
  -1   2  -3 4891.61   87.39
   1  -2   3 4765.32   89.49
   1  -2   3 4949.50   87.19
  -2   2  -3  714.63   17.30
  -2   2  -3  704.23   17.20
  -2   2  -3  744.13   19.40
  -2   2  -3  742.53   21.20
   2  -2   3  716.83   18.00
   2  -2   3  726.73   18.00
   2  -2   3  724.03   16.40
   2  -2   3  728.43   19.00
   2  -2   3  756.62   24.40
   2  -2   3  726.13   21.30
   2  -2   3  730.33   15.30
   2  -2   3  745.33   18.90
  -3   2  -3  302.37   10.50
  -3   2  -3  313.57   16.20
  -3   2  -3  310.47   18.50
  -3   2  -3  285.97   14.20
  -3   2  -3  295.97   10.40
  -3   2  -3  284.07   13.40
  -3   2  -3  298.87   14.30
   3  -2   3  292.27   10.30
   3  -2   3  286.17   13.10
   3  -2   3  262.37   17.80
   3  -2   3  291.67    7.70
   3  -2   3  302.57   13.70
   3  -2   3  271.77   12.40
   3  -2   3  295.87    7.60
  -4   2  -3  200.58   14.30
  -4   2  -3  206.88    9.40
  -4   2  -3  214.88   10.70
  -4   2  -3  203.28    9.20
  -4   2  -3  211.38   14.10
  -4   2  -3  204.58   18.40
  -4   2  -3  242.08   16.30
   4  -2   3  206.08   18.40
   4  -2   3  192.78   12.50
   4  -2   3  201.18   10.60
   4  -2   3  209.88   13.30
   4  -2   3  201.28   12.60
  -5   2  -3   26.00    5.70
  -5   2  -3   25.40    9.00
  -5   2  -3   25.90   10.80
  -5   2  -3   25.30    7.20
  -5   2  -3   23.20   10.10
  -5   2  -3   25.60    9.70
  -5   2  -3   29.50    9.60
  -5   2  -3   26.10    5.50
  -5   2  -3   31.30   16.80
  -5   2  -3   21.90    9.30
   5  -2   3   47.70   10.30
   5  -2   3   24.00   12.50
   5  -2   3   46.20   10.00
  -6   2  -3  528.55   23.80
  -6   2  -3  553.74   27.00
  -6   2  -3  524.85   31.80
  -6   2  -3  516.55   16.00
  -6   2  -3  508.05   24.00
  -6   2  -3  519.95   16.20
  -6   2  -3  541.95   21.90
   6  -2   3  534.95   31.30
   6  -2   3  533.85   23.70
  -7   2  -3   33.50    6.50
  -7   2  -3   46.10   13.30
  -7   2  -3   30.00    6.60
  -7   2  -3   29.80   13.40
  -7   2  -3   20.80   11.60
  -7   2  -3  -20.20   17.20
  -7   2  -3   27.20   11.70
  -7   2  -3   14.80   11.80
  -7  -1   3   76.89   13.90
  -7  -1   3   70.79   12.70
  -7  -1   3   93.69   33.70
  -7  -1   3   54.39   13.10
  -7  -1   3   78.29   10.60
  -7  -1   3  106.89   14.70
  -7  -1   3   59.19   11.60
  -6  -1   3   -4.10    8.60
  -6  -1   3   10.70    8.90
  -6  -1   3  -10.10    8.30
  -6  -1   3    0.60   12.50
  -6  -1   3   -1.30    8.90
  -6  -1   3   -6.60    6.30
  -6  -1   3   -7.70   10.30
  -6  -1   3    1.90    9.70
  -6  -1   3   -4.80    7.40
  -5  -1   3    4.80    8.70
  -5  -1   3    0.10    8.40
  -5  -1   3   16.60    6.60
  -5  -1   3   14.70   17.20
  -5  -1   3   -2.50    9.00
  -5  -1   3   -2.50    7.40
  -5  -1   3    4.30    8.50
  -5  -1   3   -0.20    8.60
  -5  -1   3   -0.20    8.00
   4   1  -3 1126.09   31.10
   4   1  -3 1158.08   32.30
  -4  -1   3 1164.78   29.70
  -4  -1   3 1166.88   31.90
  -4  -1   3 1093.99   35.80
  -4  -1   3 1221.38   31.70
  -4  -1   3 1184.98   28.10
  -4  -1   3 1152.18   30.80
  -4  -1   3 1131.99   30.90
  -4  -1   3 1179.28   31.40
  -4  -1   3 1133.19   31.50
   3   1  -3 1500.05   35.30
   3   1  -3 1486.35   34.50
  -3  -1   3 1460.15   34.80
  -3  -1   3 1508.75   34.50
  -3  -1   3 1475.85   26.50
  -3  -1   3 1456.55   33.70
  -3  -1   3 1458.45   31.00
  -3  -1   3 1479.75   34.10
  -3  -1   3 1522.85   33.10
  -3  -1   3 1483.35   35.10
  -3  -1   3 1463.75   34.00
  -3  -1   3 1459.45   26.50
  -3  -1   3 1415.26   38.30
   2   1  -3  461.45   15.30
   2   1  -3  433.86   16.10
   2   1  -3  435.16   15.20
  -2  -1   3  432.56   14.30
  -2  -1   3  443.86   11.40
  -2  -1   3  443.76   14.70
  -2  -1   3  422.26   15.10
  -2  -1   3  441.16    9.80
  -2  -1   3  431.06   13.80
  -2  -1   3  447.06   13.60
  -2  -1   3  453.65   13.10
  -2  -1   3  441.06    9.70
   1   1  -3 2377.06   41.70
   1   1  -3 2324.57   42.80
   1   1  -3 2283.07   44.10
   1   1  -3 2376.76   41.60
  -1  -1   3 2355.86   42.20
  -1  -1   3 2228.98   42.80
  -1  -1   3 2383.16   42.20
  -1  -1   3 2296.77   41.20
  -2   1  -3   32.70    4.30
  -2   1  -3   38.20    5.70
  -2   1  -3   49.80    9.00
  -2   1  -3   34.30    6.50
  -2   1  -3   47.60    4.50
  -2   1  -3   39.20    5.60
   2  -1   3   45.80    9.10
   2  -1   3   37.30    6.30
   2  -1   3   38.10    6.90
   2  -1   3   31.90    7.10
   2  -1   3   42.90    3.60
   2  -1   3   35.00    4.60
   2  -1   3   43.50    3.70
   2  -1   3   47.50    5.90
  -3   1  -3   25.50    7.30
  -3   1  -3   28.20    7.20
  -3   1  -3   29.10    6.90
  -3   1  -3   20.90   10.00
  -3   1  -3   34.50    7.30
  -3   1  -3   38.70    6.80
  -3   1  -3   34.10    6.00
  -3   1  -3   31.20    4.30
  -3   1  -3   37.40    4.40
   3  -1   3   35.60    7.00
   3  -1   3   27.30    7.30
   3  -1   3   36.90   10.20
   3  -1   3   33.10    5.60
   3  -1   3   28.20    6.30
  -4   1  -3   24.30    7.70
  -4   1  -3   20.70    7.10
  -4   1  -3   17.40    4.60
  -4   1  -3   17.10    4.00
  -4   1  -3   39.40   11.10
  -4   1  -3    9.20    5.70
  -4   1  -3   21.50    7.40
  -4   1  -3   20.50    6.40
  -4   1  -3   20.70    7.00
  -4   1  -3   10.80    6.80
  -4   1  -3   15.80    7.40
   4  -1   3   19.20    6.10
   4  -1   3   12.40   10.00
   4  -1   3   16.60    7.40
   4  -1   3   25.80    7.10
  -5   1  -3   35.50    8.20
  -5   1  -3   36.10    9.20
  -5   1  -3   37.70   16.60
  -5   1  -3   36.10    5.20
  -5   1  -3   26.70   12.90
  -5   1  -3   33.70    5.20
  -5   1  -3   22.60    9.10
  -5   1  -3   33.50    9.40
  -5   1  -3   36.90    9.80
  -5   1  -3   31.20    9.90
  -5   1  -3   22.70    8.90
   5  -1   3   20.40   12.30
   5  -1   3   41.60    8.30
   5  -1   3   18.60    9.70
  -6   1  -3  157.18   15.30
  -6   1  -3  160.08   20.20
  -6   1  -3  201.58   16.90
  -6   1  -3  157.68   22.20
  -6   1  -3  161.68    9.20
  -6   1  -3  147.59   15.50
  -6   1  -3  178.08   17.00
  -6   1  -3  158.28    9.40
  -6   1  -3  172.48   17.00
   6  -1   3  156.08   21.90
   6  -1   3  176.58   17.40
  -7   1  -3   59.09   14.10
  -7   1  -3   79.49   14.00
  -7   1  -3   82.59   30.50
  -7   1  -3   74.79   14.10
  -7   1  -3   72.39   17.10
  -7   1  -3   37.00   11.10
  -7   1  -3   52.99    6.60
  -7   1  -3   66.99   13.80
  -7   1  -3   33.60   12.30
  -7   1  -3   48.50   13.10
  -7   0   3    2.80    7.80
  -7   0   3   -0.20    9.90
  -7   0   3    4.70    9.10
  -7   0   3   23.00   13.40
  -7   0   3   11.90   11.30
  -7   0   3  -14.40    8.30
  -7   0   3    2.70    9.90
  -7   0   3    8.60    9.00
  -7   0   3   -5.20   11.10
  -6   0   3   87.69   13.40
  -6   0   3   56.79   10.40
  -6   0   3   56.49   11.40
  -6   0   3   76.19   12.80
  -6   0   3   91.99   13.60
  -6   0   3   76.19   15.70
  -6   0   3   72.39   12.30
  -6   0   3   76.49   10.50
  -6   0   3   74.09   11.50
  -5   0   3  188.68   15.50
  -5   0   3  156.88   13.50
  -5   0   3  193.18   19.20
  -5   0   3  206.18   22.80
  -5   0   3  186.78   13.30
  -5   0   3  166.18   14.40
  -5   0   3  162.88   14.70
  -5   0   3  164.98   16.70
  -4   0   3   14.20    6.90
  -4   0   3   25.40    7.20
  -4   0   3   23.80    8.00
  -4   0   3   15.40    8.90
  -4   0   3   22.40    6.10
  -4   0   3   22.70    7.60
  -4   0   3   15.10    6.40
  -4   0   3   15.50    7.00
  -4   0   3   13.30    6.50
   3   0  -3 2419.36   51.59
   3   0  -3 2508.85   52.69
   3   0  -3 2465.15   51.39
  -3   0   3 2582.64   52.99
  -3   0   3 2564.34   51.69
  -3   0   3 2568.64   50.39
  -3   0   3 2441.86   51.39
  -3   0   3 2445.16   49.80
  -3   0   3 2482.65   55.09
  -3   0   3 2589.34   51.09
  -3   0   3 2522.95   51.39
  -3   0   3 2530.65   51.69
   2   0  -3 1705.93   36.10
   2   0  -3 1758.12   41.30
   2   0  -3 1674.73   35.30
   2   0  -3 1755.52   35.70
   2   0  -3 1695.73   34.00
  -2   0   3 1684.53   36.00
  -2   0   3 1701.23   33.90
  -2   0   3 1694.33   37.20
  -2   0   3 1701.13   30.10
  -2   0   3 1687.63   30.00
  -2   0   3 1700.53   35.20
  -2   0   3 1649.73   35.00
  -2   0   3 1723.93   35.10
   0   0  -3  402.76    8.40
   0   0  -3  415.96   10.00
   0   0  -3  407.66   10.70
   0   0   3  408.46   10.00
   0   0   3  394.46   10.50
  -1   0  -3   95.19    6.30
  -1   0  -3  108.09    8.90
  -1   0  -3   98.79    6.30
  -1   0  -3   86.69    9.50
  -1   0  -3   91.89    6.10
   1   0   3  108.69    5.50
   1   0   3  103.79    5.70
   1   0   3   99.49    8.30
   1   0   3   79.69    9.70
   1   0   3   99.39    8.30
  -2   0  -3 1501.15   31.50
  -2   0  -3 1514.75   36.20
  -2   0  -3 1507.45   30.20
  -2   0  -3 1541.25   37.50
  -2   0  -3 1517.95   28.90
  -2   0  -3 1492.45   31.10
  -2   0  -3 1521.65   28.90
  -2   0  -3 1472.15   32.10
  -2   0  -3 1503.65   32.60
   2   0   3 1525.35   32.80
   2   0   3 1526.25   27.60
   2   0   3 1534.95   33.00
   2   0   3 1527.65   27.60
   2   0   3 1534.65   34.00
   2   0   3 1505.85   37.40
  -3   0  -3   95.79    9.40
  -3   0  -3   93.79    6.00
  -3   0  -3   85.29    8.60
  -3   0  -3   88.89    9.20
  -3   0  -3  103.69    9.80
  -3   0  -3  110.99    9.30
  -3   0  -3  101.99   13.80
  -3   0  -3  111.89   10.60
  -3   0  -3   94.79    6.00
  -3   0  -3   99.69   11.10
   3   0   3  100.69   13.60
   3   0   3   99.69    9.50
   3   0   3  104.09    8.80
   3   0   3   90.29    9.40
  -4   0  -3  335.67   15.50
  -4   0  -3  341.17   13.80
  -4   0  -3  306.97   14.40
  -4   0  -3  324.37   15.10
  -4   0  -3  295.37   21.40
  -4   0  -3  331.17   15.10
  -4   0  -3  328.37   16.80
  -4   0  -3  312.17   16.10
  -4   0  -3  329.77   16.50
  -4   0  -3  340.87   16.50
   4   0   3  316.27   16.00
   4   0   3  346.37   15.20
   4   0   3  349.37   16.90
   4   0   3  334.77   21.70
  -5   0  -3  283.97   18.30
  -5   0  -3  274.87   23.00
  -5   0  -3  335.07   18.90
  -5   0  -3  281.37   10.20
  -5   0  -3  275.17   17.50
  -5   0  -3  259.17   15.90
  -5   0  -3  276.77   17.40
  -5   0  -3  291.67   10.30
  -5   0  -3  301.77   19.20
  -5   0  -3  277.97   16.10
  -5   0  -3  312.47   17.80
   5   0   3  283.37   16.50
   5   0   3  294.57   18.60
  -6   0  -3  223.48   19.50
  -6   0  -3  231.48   18.90
  -6   0  -3  205.78   16.80
  -6   0  -3  240.08   20.60
  -6   0  -3  221.08   10.00
  -6   0  -3  257.07   19.40
  -6   0  -3  239.38   10.20
  -6   0  -3  246.88   25.60
  -6   0  -3  227.18   27.00
  -6   0  -3  224.18   19.20
   6   0   3  225.18   18.90
   6   0   3  206.28   17.20
  -7   0  -3   21.10   12.70
  -7   0  -3   40.60   13.50
  -7   0  -3   14.20   11.20
  -7   0  -3   15.80    9.70
  -7   0  -3   20.50    5.50
  -7   0  -3   29.50   12.70
  -7   0  -3   34.00   11.30
  -7   0  -3   28.10   11.20
  -7   0  -3   35.70   12.50
  -7   0  -3   82.79   19.20
  -7   1   3   68.69   11.40
  -7   1   3   98.69   13.40
  -7   1   3   88.29   15.20
  -7   1   3   77.19   14.70
  -7   1   3   83.99   16.10
  -7   1   3   80.19   13.60
  -7   1   3   69.29   13.90
  -6   1   3    9.60    9.60
  -6   1   3  -14.00    8.90
  -6   1   3   15.60   10.40
  -6   1   3   10.60    8.80
  -6   1   3   10.60    8.80
  -6   1   3    5.20    8.00
  -6   1   3   -4.70    9.60
  -6   1   3    8.30    8.20
  -6   1   3    5.40    2.90
  -6   1   3    6.40   10.90
  -6   1   3    5.60    3.00
   5  -1  -3  272.17   27.80
  -5   1   3  240.88   15.40
  -5   1   3  242.98   14.60
  -5   1   3  257.97   19.70
  -5   1   3  230.48    7.00
  -5   1   3  253.47   16.00
  -5   1   3  262.67   17.30
  -5   1   3  262.57   18.20
  -5   1   3  253.17   17.60
  -5   1   3  242.28   17.30
  -5   1   3  229.18   16.10
  -5   1   3  234.28    7.00
   4  -1  -3   89.29   10.80
   4  -1  -3   82.89   10.00
   4  -1  -3   81.59    9.10
  -4   1   3   89.89    9.60
  -4   1   3   96.39   10.90
  -4   1   3   63.79    8.70
  -4   1   3   75.59   10.60
  -4   1   3   67.89    4.20
  -4   1   3   72.49    4.20
  -4   1   3   85.49   10.60
  -4   1   3  102.69    9.60
  -4   1   3   96.89   10.60
  -4   1   3  101.99   10.10
  -4   1   3   78.59    9.40
   3  -1  -3 2286.67   47.60
   3  -1  -3 2263.77   46.10
   3  -1  -3 2266.97   48.00
  -3   1   3 2255.27   45.90
  -3   1   3 2265.97   47.40
  -3   1   3 2280.67   48.00
  -3   1   3 2286.17   46.10
  -3   1   3 2252.57   40.60
  -3   1   3 2239.68   49.10
  -3   1   3 2262.37   40.70
  -3   1   3 2275.17   45.80
  -3   1   3 2211.18   48.20
  -3   1   3 2290.27   47.40
  -2   1   3 7976.70  143.79
  -2   1   3 8195.18  144.89
   1  -1  -3 2310.87   42.20
   1  -1  -3 2398.56   42.30
  -1   1   3 2309.27   42.50
  -1   1   3 2367.16   44.00
  -1   1   3 2253.67   40.80
  -1   1   3 2323.87   42.60
   0  -1  -3 1734.03   32.40
   0  -1  -3 1719.03   33.90
   0  -1  -3 1650.23   32.20
   0  -1  -3 1733.93   32.80
   0   1   3 1708.43   33.60
   0   1   3 1695.23   32.40
   0   1   3 1689.53   32.80
   0   1   3 1715.53   32.50
  -2  -1  -3  301.87    9.60
  -2  -1  -3  307.27   17.00
  -2  -1  -3  300.77   10.50
  -2  -1  -3  300.77   12.90
  -2  -1  -3  306.27   13.50
  -2  -1  -3  317.37   12.30
  -2  -1  -3  298.67    9.50
   2   1   3  313.67   13.20
   2   1   3  309.97    8.20
   2   1   3  323.57   17.30
   2   1   3  300.97   12.40
   2   1   3  299.17   10.40
   2   1   3  300.67   12.60
   2   1   3  299.47    8.00
  -3  -1  -3  172.88   11.10
  -3  -1  -3  162.68   16.80
  -3  -1  -3  173.88   10.50
  -3  -1  -3  151.08   10.80
  -3  -1  -3  167.18   12.60
  -3  -1  -3  169.58   11.60
  -3  -1  -3  161.18    7.50
  -3  -1  -3  187.48   11.70
   3   1   3  181.98   12.10
   3   1   3  162.58   11.00
   3   1   3  175.08   12.90
  -4  -1  -3  110.09   11.80
  -4  -1  -3  102.49   11.80
  -4  -1  -3  122.19   11.10
  -4  -1  -3   86.49    9.70
  -4  -1  -3   91.59    9.50
  -4  -1  -3  106.99   10.80
  -4  -1  -3  100.79   10.70
  -4  -1  -3  110.49    7.00
  -4  -1  -3  100.89   15.60
   4   1   3   98.59    9.80
   4   1   3   96.99   11.70
   4   1   3  102.49   10.60
  -5  -1  -3  290.27   10.80
  -5  -1  -3  298.97   18.10
  -5  -1  -3  302.57   17.50
  -5  -1  -3  305.57   26.10
  -5  -1  -3  266.47   18.30
  -5  -1  -3  281.17   18.00
  -5  -1  -3  305.27   17.70
  -5  -1  -3  299.27   10.90
  -5  -1  -3  285.37   16.80
   5   1   3  282.07   20.70
   5   1   3  268.17   19.30
   5   1   3  265.07   17.50
  -6  -1  -3  163.68   15.70
  -6  -1  -3  195.18   17.80
  -6  -1  -3  154.58   23.40
  -6  -1  -3  164.08   16.40
  -6  -1  -3  131.49    9.20
  -6  -1  -3  138.49   15.70
  -6  -1  -3  158.18   17.50
  -6  -1  -3  177.48   18.30
  -6  -1  -3  134.89    9.20
   6   1   3  160.58   17.50
   6   1   3  155.68   15.40
  -7  -1  -3   69.79    7.10
  -7  -1  -3   62.59   15.50
  -7  -1  -3   50.59   12.50
  -7  -1  -3  129.59   23.70
  -7  -1  -3   85.09   13.90
  -7  -1  -3   60.29   14.00
  -7  -1  -3   65.99   12.10
  -7  -1  -3   67.29    7.00
  -7   2   3    7.30   12.40
  -7   2   3    9.10    4.40
  -7   2   3   22.70    9.50
  -7   2   3    6.00   10.70
  -7   2   3    9.70    4.20
  -7   2   3    2.40   12.00
  -7   2   3   13.70   11.50
  -7   2   3    9.60    8.70
  -7   2   3   15.10   10.70
   6  -2  -3  481.25   23.50
   6  -2  -3  461.75   22.30
  -6   2   3  495.45   21.60
  -6   2   3  453.95   20.50
  -6   2   3  458.85   13.10
  -6   2   3  459.05   13.30
  -6   2   3  472.95   23.80
  -6   2   3  466.85   23.80
  -6   2   3  538.25   33.50
   5  -2  -3   16.70    9.60
   5  -2  -3    8.00    9.00
   5  -2  -3   -5.70    8.70
  -5   2   3   10.00    8.20
  -5   2   3    5.90    7.20
  -5   2   3    7.50    8.90
  -5   2   3    0.90    7.90
  -5   2   3    6.70    9.30
  -5   2   3    2.60    4.70
  -5   2   3    7.90    6.60
  -5   2   3    4.30    8.90
  -5   2   3    4.90    7.00
   4  -2  -3   10.30    7.40
   4  -2  -3    7.70    8.10
   4  -2  -3    7.30    6.30
   4  -2  -3   14.20    7.80
  -4   2   3   21.90    7.10
  -4   2   3   18.90    6.10
  -4   2   3    6.50    6.10
  -4   2   3   18.60    4.10
  -4   2   3   14.20    7.80
  -4   2   3   23.40    6.50
  -4   2   3   16.20    7.50
  -4   2   3   17.40    7.50
   3  -2  -3  156.18   11.10
   3  -2  -3  140.09   11.50
   3  -2  -3  165.68   10.80
   3  -2  -3  152.98   11.90
  -3   2   3  167.48    8.80
  -3   2   3  165.68    7.60
  -3   2   3  165.58   11.20
  -3   2   3  140.29    8.80
  -3   2   3  135.99   12.00
   2  -2  -3 2183.08   45.40
   2  -2  -3 2255.17   41.20
   2  -2  -3 2275.07   43.60
   2  -2  -3 2241.28   41.20
  -2   2   3 2231.38   42.20
   1  -2  -3  576.14   16.20
   1  -2  -3  557.74   14.30
  -1   2   3  570.94   14.70
  -1   2   3  568.44   14.70
   0  -2  -3 4838.52   85.59
   0  -2  -3 4699.03   85.29
   0   2   3 4772.22   85.39
   0   2   3 4784.92   85.49
   0   2   3 4649.73   87.19
  -1  -2  -3 3362.66   62.49
  -1  -2  -3 3469.65   63.69
  -1  -2  -3 3279.07   63.19
  -1  -2  -3 3252.07   61.79
  -1  -2  -3 3378.66   67.79
   1   2   3 3398.16   61.69
   1   2   3 3378.46   63.49
   1   2   3 3489.85   72.29
   1   2   3 3269.77   59.79
   1   2   3 3372.66   63.49
   1   2   3 3363.26   61.69
  -2  -2  -3 2630.54   58.99
  -2  -2  -3 2656.33   52.39
  -2  -2  -3 2654.03   49.80
  -2  -2  -3 2634.14   49.10
  -2  -2  -3 2572.44   52.89
  -2  -2  -3 2582.64   51.39
   2   2   3 2599.84   51.29
   2   2   3 2587.14   47.80
   2   2   3 2555.64   52.19
   2   2   3 2600.14   49.20
   2   2   3 2437.86   51.49
   2   2   3 2562.34   48.70
   2   2   3 2584.84   53.09
  -3  -2  -3   59.49    7.20
  -3  -2  -3   53.29    8.90
  -3  -2  -3   54.49    7.10
  -3  -2  -3   41.90   10.80
  -3  -2  -3   48.40    5.70
  -3  -2  -3   43.00    5.50
  -3  -2  -3   40.40    8.00
   3   2   3   36.30    6.60
   3   2   3   38.90    8.70
   3   2   3   43.40    6.90
   3   2   3   49.99    8.10
  -4  -2  -3  611.44   20.60
  -4  -2  -3  639.84   35.60
  -4  -2  -3  634.74   21.20
  -4  -2  -3  601.64   24.70
  -4  -2  -3  638.24   16.70
  -4  -2  -3  619.64   16.60
  -4  -2  -3  616.84   29.80
  -4  -2  -3  614.24   22.10
   4   2   3  622.74   20.30
   4   2   3  596.04   21.20
   4   2   3  618.04   22.70
   4   2   3  588.54   23.30
  -5  -2  -3  109.69   19.50
  -5  -2  -3   85.59   11.20
  -5  -2  -3   80.29   12.00
  -5  -2  -3   96.79   12.90
  -5  -2  -3   76.09   13.50
  -5  -2  -3   82.59    7.30
  -5  -2  -3   86.39    7.60
  -5  -2  -3   93.69   10.70
   5   2   3   95.79   11.40
   5   2   3   84.19   13.40
   5   2   3   56.49   11.10
  -6  -2  -3  121.79   15.60
  -6  -2  -3  131.99   15.40
  -6  -2  -3  107.79    9.60
  -6  -2  -3  117.99   14.70
  -6  -2  -3   98.59   11.70
  -6  -2  -3  116.49    9.60
  -6  -2  -3  149.59   23.70
  -6  -2  -3  127.29   16.10
  -6  -2  -3  130.29   14.40
   6   2   3  110.29   14.60
   7  -3  -3   -4.20   10.10
  -7   3   3   10.10    8.80
  -7   3   3    4.20   11.00
  -7   3   3   -5.70    5.00
  -7   3   3   -4.60   10.80
  -7   3   3    0.10    5.10
  -7   3   3   10.00    8.30
  -7   3   3  -14.60    9.10
   6  -3  -3   49.70   12.10
   6  -3  -3   59.29   11.40
  -6   3   3   67.09    9.90
  -6   3   3   61.19    7.10
  -6   3   3   76.79   12.40
  -6   3   3   68.19    7.20
  -6   3   3   46.80   15.00
  -6   3   3   58.09   11.90
  -6   3   3   52.59   12.00
   5  -3  -3    3.70    8.30
   5  -3  -3    1.50    8.90
   5  -3  -3    5.80    9.20
   5  -3  -3    4.60    9.00
  -5   3   3    4.10    5.00
  -5   3   3   11.50    6.50
  -5   3   3   12.30    6.60
  -5   3   3   -1.90    5.10
  -5   3   3  -17.90    8.90
  -5   3   3    6.10    9.60
  -5   3   3   14.20    6.40
  -5   3   3   -8.10    6.10
   4  -3  -3 1102.79   31.40
   4  -3  -3 1093.99   29.70
   4  -3  -3 1122.49   31.60
   4  -3  -3 1112.79   31.50
  -4   3   3 1066.99   25.90
  -4   3   3 1078.79   26.60
  -4   3   3 1148.09   32.10
  -4   3   3 1126.29   25.30
  -4   3   3 1086.39   24.90
   3  -3  -3 1672.53   38.40
   3  -3  -3 1690.03   39.50
   3  -3  -3 1736.93   32.60
   3  -3  -3 1709.13   39.50
   3  -3  -3 1750.32   32.60
   3  -3  -3 1771.02   38.30
  -3   3   3 1708.83   35.20
  -3   3   3 1726.43   35.20
  -3   3   3 1703.73   33.80
   2  -3  -3 2709.93   56.29
   2  -3  -3 2990.30   54.49
   2  -3  -3 2934.01   57.69
  -2   3   3 2891.81   55.29
  -2   3   3 2917.41   51.29
  -2   3   3 2958.60   55.39
   1  -3  -3 2345.67   45.70
   1  -3  -3 2360.56   45.70
  -1   3   3 2291.07   41.80
  -1   3   3 2362.86   46.10
  -1   3   3 2370.46   46.20
   0  -3  -3  605.04   16.90
   0  -3  -3  584.84   14.90
   0  -3  -3  592.44   16.50
   0   3   3  600.24   16.90
   0   3   3  599.44   15.10
   0   3   3  593.24   16.80
  -1  -3  -3 1327.17   28.40
  -1  -3  -3 1308.97   29.30
  -1  -3  -3 1246.58   28.10
   1   3   3 1281.57   27.90
   1   3   3 1265.47   29.10
   1   3   3 1259.47   29.20
   1   3   3 1286.97   29.20
   1   3   3 1261.57   27.70
  -2  -3  -3  787.92   21.30
  -2  -3  -3  745.73   22.50
  -2  -3  -3  756.42   27.60
  -2  -3  -3  748.13   19.60
  -2  -3  -3  746.73   19.40
   2   3   3  783.82   18.30
   2   3   3  774.72   20.90
   2   3   3  725.53   22.20
   2   3   3  748.03   21.90
   2   3   3  748.13   18.70
  -3  -3  -3 1518.75   36.90
  -3  -3  -3 1489.35   34.70
  -3  -3  -3 1550.34   38.30
  -3  -3  -3 1483.75   45.20
  -3  -3  -3 1444.26   32.50
  -3  -3  -3 1513.85   32.60
   3   3   3 1523.85   38.40
   3   3   3 1481.65   33.70
   3   3   3 1481.35   34.10
   3   3   3 1571.04   37.70
   3   3   3 1521.95   34.90
   3   3   3 1491.95   28.70
  -4  -3  -3  107.89   11.90
  -4  -3  -3  141.99   14.40
  -4  -3  -3  113.79   10.10
  -4  -3  -3  121.89    9.80
  -4  -3  -3  126.39   13.10
  -4  -3  -3  132.79   19.30
   4   3   3  130.69   21.80
   4   3   3  114.59   12.00
   4   3   3  113.69   10.70
  -5  -3  -3   98.09   10.80
  -5  -3  -3  118.69   10.50
  -5  -3  -3  100.39    8.80
  -5  -3  -3  101.39   14.20
  -5  -3  -3  127.29   13.80
   5   3   3  100.19   10.90
   5   3   3  114.79   15.50
   5   3   3   89.99   13.50
   5   3   3   94.49   11.10
  -6  -3  -3  112.39   12.30
  -6  -3  -3  203.48   28.20
  -6  -3  -3  118.89   16.10
  -6  -3  -3  127.49   11.10
  -6  -3  -3  148.09   11.40
  -6  -3  -3  111.59   14.60
  -6  -3  -3  170.78   17.60
  -6  -3  -3  143.69   15.20
  -6  -3  -3  149.79   18.20
   6   3   3  135.59   16.50
   7  -4  -3  208.08   20.60
   7  -4  -3  215.08   19.50
  -7   4   3  259.87   29.90
  -7   4   3  157.48   16.00
  -7   4   3  206.28   12.60
  -7   4   3  221.28   15.50
  -7   4   3  200.68   22.50
  -7   4   3  201.38   12.50
  -7   4   3  214.08   21.90
   6  -4  -3   -1.10    8.80
   6  -4  -3   -1.30    9.50
   6  -4  -3   -2.30    9.90
  -6   4   3   -5.90    6.30
  -6   4   3    4.00    9.20
  -6   4   3   -1.80    6.80
  -6   4   3    3.90   10.10
  -6   4   3   37.80   18.20
  -6   4   3    4.70    6.20
  -6   4   3   -6.20    6.00
   5  -4  -3  384.76   21.40
   5  -4  -3  380.56   21.40
   5  -4  -3  368.06   20.30
   5  -4  -3  396.16   19.10
  -5   4   3  408.66   15.00
  -5   4   3  395.86   15.50
  -5   4   3  359.36   14.90
  -5   4   3  386.76   15.60
  -5   4   3  413.06   21.50
   4  -4  -3  275.07    7.20
   4  -4  -3  275.37    7.30
   4  -4  -3  308.17   17.30
   4  -4  -3  287.57   15.40
   4  -4  -3  284.47   17.20
   4  -4  -3  246.48   16.20
  -4   4   3  280.37   13.20
  -4   4   3  273.87   10.40
  -4   4   3  311.97   13.60
   3  -4  -3   27.30    5.30
   3  -4  -3   31.40    5.50
   3  -4  -3   32.70    8.00
   3  -4  -3   21.20    7.80
  -3   4   3   29.30    3.10
  -3   4   3   21.10    6.30
  -3   4   3   29.10    6.50
   2  -4  -3  400.46   14.20
   2  -4  -3  386.86   15.20
   2  -4  -3  373.86   13.50
  -2   4   3  412.06   14.90
  -2   4   3  385.06   14.70
   1  -4  -3 9496.35  169.48
   1  -4  -3 9617.74  169.48
  -1   4   3 9318.07  169.58
  -1   4   3 9639.14  169.88
   0  -4  -3   77.59    8.50
   0  -4  -3   78.39    7.90
   0  -4  -3   69.29    7.10
   0   4   3   65.79    7.30
   0   4   3   60.99    7.80
   0   4   3   93.19    8.80
   0   4   3   70.49    7.10
  -1  -4  -3 1117.19   27.30
  -1  -4  -3 1109.09   27.10
  -1  -4  -3 1121.89   27.30
   1   4   3 1142.39   28.00
   1   4   3 1133.39   26.50
   1   4   3 1117.39   27.90
   1   4   3 1103.49   27.30
   1   4   3 1079.09   26.20
  -2  -4  -3  227.08   13.90
  -2  -4  -3  223.38   12.20
  -2  -4  -3  202.98   11.80
   2   4   3  213.58   12.00
   2   4   3  213.88   10.30
   2   4   3  218.88   10.40
   2   4   3  221.48   10.30
   2   4   3  217.38   13.90
   2   4   3  216.18   13.40
  -3  -4  -3  379.36   21.00
  -3  -4  -3  372.16   18.00
  -3  -4  -3  381.46   15.00
  -3  -4  -3  356.16   16.00
  -3  -4  -3  375.26   25.00
  -3  -4  -3  384.96   14.70
   3   4   3  346.77   18.20
   3   4   3  354.26   17.60
   3   4   3  359.56   16.30
   3   4   3  366.66   11.40
   3   4   3  361.06   15.30
   3   4   3  342.07   14.40
  -4  -4  -3  375.26   15.80
  -4  -4  -3  361.16   17.10
  -4  -4  -3  375.26   21.40
  -4  -4  -3  347.57   14.80
   4   4   3  358.86   16.70
   4   4   3  367.36   16.20
   4   4   3  367.46   21.50
   4   4   3  334.97   19.30
   4   4   3  372.46   18.20
  -5  -4  -3  516.65   18.90
  -5  -4  -3  546.25   24.20
  -5  -4  -3  528.35   18.90
  -5  -4  -3  524.45   26.50
  -5  -4  -3  449.76   24.40
  -5  -4  -3  514.85   21.20
   5   4   3  558.64   23.00
   5   4   3  528.65   24.80
   5   4   3  530.85   20.00
  -6  -4  -3   13.20    8.70
  -6  -4  -3   28.10    8.90
  -6  -4  -3   25.00    7.80
  -6  -4  -3   37.00   13.50
  -6  -4  -3   24.50   11.00
  -6  -4  -3   17.00   10.10
  -6  -4  -3   64.69   21.10
  -6  -4  -3   46.80   12.10
   6   4   3   14.00   11.80
   6  -5  -3   -8.30   10.00
   6  -5  -3   24.60   10.40
   6  -5  -3   11.70   10.10
  -6   5   3    1.80    6.20
  -6   5   3   -6.00    6.90
  -6   5   3   -3.30   10.30
  -6   5   3    8.90    7.20
  -6   5   3    8.80   12.10
   5  -5  -3  147.49   16.50
   5  -5  -3  168.08   15.90
   5  -5  -3  159.08   16.80
   5  -5  -3  124.19   14.80
  -5   5   3  150.58   13.10
  -5   5   3  144.19   10.50
  -5   5   3  126.39   12.60
   4  -5  -3  157.08    8.90
   4  -5  -3  169.68   16.60
   4  -5  -3  151.58    8.90
   4  -5  -3  157.78   15.40
   4  -5  -3  138.99   14.20
  -4   5   3  141.99   12.40
  -4   5   3  165.28   12.60
   3  -5  -3  140.79   12.70
   3  -5  -3  128.99   10.50
   3  -5  -3  130.39   12.80
   3  -5  -3  117.19   10.30
  -3   5   3  140.29   12.00
  -3   5   3  129.49   11.90
   2  -5  -3  104.69    9.30
   2  -5  -3  103.49   10.90
   2  -5  -3  114.19    9.70
  -2   5   3  135.69   11.90
   1  -5  -3  311.27   14.70
   1  -5  -3  270.57   14.00
  -1   5   3  295.47   14.20
  -1   5   3  280.57   14.60
   0  -5  -3   12.80    5.90
   0  -5  -3    2.80    6.30
   0  -5  -3   15.90    5.20
   0   5   3    2.90    6.80
   0   5   3    5.50    5.50
   0   5   3   13.30    6.30
  -1  -5  -3    1.10    6.20
  -1  -5  -3    0.80    6.70
  -1  -5  -3   -2.90    6.00
   1   5   3   -2.50    6.00
   1   5   3    4.30    6.10
   1   5   3    4.30    5.80
   1   5   3    3.30    6.30
   1   5   3    4.30    5.80
  -2  -5  -3  421.56   18.70
  -2  -5  -3  406.46   17.20
  -2  -5  -3  392.76   16.80
   2   5   3  425.86   16.70
   2   5   3  403.46   15.00
   2   5   3  399.36   14.70
   2   5   3  415.56   18.50
   2   5   3  417.56   18.70
   2   5   3  423.56   15.50
  -3  -5  -3  865.31   29.40
  -3  -5  -3  894.61   26.10
  -3  -5  -3  927.41   38.70
  -3  -5  -3  953.00   26.00
   3   5   3  925.71   22.50
   3   5   3  891.01   25.30
   3   5   3  940.81   30.10
   3   5   3  931.01   27.20
   3   5   3  911.31   25.40
   3   5   3  912.91   22.40
  -4  -5  -3    2.10    7.60
  -4  -5  -3   14.90    7.40
  -4  -5  -3    3.80    7.60
   4   5   3    9.40   10.20
   4   5   3   -4.70    8.00
   4   5   3   19.60    8.00
   4   5   3    4.70    5.50
  -5  -5  -3   50.49   19.90
  -5  -5  -3    7.60    7.60
  -5  -5  -3   14.90    7.90
  -5  -5  -3   25.20   18.00
  -5  -5  -3   -1.00    7.80
  -5  -5  -3  -11.90    8.40
   5   5   3   14.60   11.10
   5   5   3    2.90    9.00
   5   5   3    0.60    3.50
   6  -6  -3   28.20   13.90
   6  -6  -3   26.60   10.80
   6  -6  -3   38.50   11.10
  -6   6   3   42.00    9.80
  -6   6   3   26.20    9.20
  -6   6   3   38.30   13.80
  -6   6   3   34.50   12.60
  -6   6   3   32.90    6.50
   5  -6  -3    8.50   10.00
   5  -6  -3   -3.30    3.00
   5  -6  -3   -8.70    9.50
   5  -6  -3   -3.40    8.00
   5  -6  -3   -4.20    8.80
  -5   6   3    2.70    8.20
  -5   6   3    4.70    8.20
  -5   6   3   -2.80    4.50
   4  -6  -3  271.87   12.60
   4  -6  -3  215.58   16.90
   4  -6  -3  256.87   12.90
   4  -6  -3  262.67   27.50
  -4   6   3  281.37   16.20
  -4   6   3  289.87   16.40
   3  -6  -3    3.70    6.90
   3  -6  -3   12.00    7.10
   3  -6  -3   23.10    8.30
  -3   6   3   14.20    8.30
  -3   6   3   10.00   13.00
   2  -6  -3  252.17   13.10
   2  -6  -3  253.67   13.60
   2  -6  -3  239.38   14.00
  -2   6   3  238.08   14.30
  -2   6   3  222.68   14.10
   1  -6  -3   98.79   10.10
   1  -6  -3   76.59    9.60
  -1   6   3   97.69   10.30
  -1   6   3   84.89    9.30
  -1   6   3  102.79    9.10
   0  -6  -3   77.39    9.70
   0  -6  -3   88.49    8.80
   0  -6  -3  115.29   10.80
   0   6   3  106.49   10.70
   0   6   3   84.69    9.70
   0   6   3   76.89    9.60
   0   6   3   98.99   10.40
  -1  -6  -3  104.99   18.10
  -1  -6  -3  102.59   10.70
  -1  -6  -3   94.19   11.00
   1   6   3   99.69   10.40
   1   6   3   94.69   10.30
   1   6   3   99.29   10.40
   1   6   3   92.59    9.70
  -2  -6  -3  130.49   12.60
  -2  -6  -3  141.39   13.50
  -2  -6  -3  162.48   12.90
   2   6   3  167.98   15.10
   2   6   3  128.39   12.50
   2   6   3  149.39   12.00
   2   6   3  152.38   12.30
  -3  -6  -3  303.27   16.80
  -3  -6  -3  312.57   17.60
  -3  -6  -3  292.57   18.90
   3   6   3  307.27   19.10
   3   6   3  338.27   15.40
   3   6   3  320.67   14.20
   3   6   3  319.87   13.40
   3   6   3  337.17   15.80
   3   6   3  328.17   19.80
  -4  -6  -3  270.97   28.70
  -4  -6  -3  229.38   20.00
  -4  -6  -3  209.58   15.70
  -4  -6  -3  230.38   16.00
   4   6   3  259.27   18.30
   4   6   3  231.08   15.20
   4   6   3  238.08   19.10
  -5  -6  -3   95.79   11.90
  -5  -6  -3   92.79   11.70
  -5  -6  -3  120.09   16.80
  -5  -6  -3   98.89   28.80
  -5  -6  -3   71.29   12.00
   5   6   3   79.19   14.90
   5   6   3   81.99   12.50
   6  -7  -3   -6.80    9.50
   6  -7  -3    6.00   11.80
   6  -7  -3    0.00    8.40
  -6   7   3   -7.60    9.00
  -6   7   3    0.70   12.00
  -6   7   3   -2.70    8.90
  -6   7   3    4.20    3.90
   5  -7  -3   28.80   12.00
   5  -7  -3   30.70   10.90
   5  -7  -3   17.80    9.90
   5  -7  -3   36.90   10.70
  -5   7   3   29.00    4.80
  -5   7   3   31.80   10.10
  -5   7   3   10.10    9.20
   4  -7  -3  447.76   22.50
   4  -7  -3  434.46   21.70
   4  -7  -3  443.86   17.20
   4  -7  -3  432.06   17.60
  -4   7   3  471.55   21.30
  -4   7   3  445.56   21.20
   3  -7  -3    7.30    8.00
   3  -7  -3   12.10    8.40
   3  -7  -3   10.40    7.80
  -3   7   3   11.80    8.90
  -3   7   3    6.20    9.60
   2  -7  -3  106.29   10.70
   2  -7  -3  123.99   12.00
   2  -7  -3  130.89   12.90
  -2   7   3  122.59   13.10
  -2   7   3  118.29    9.20
  -2   7   3  118.09   12.40
   1  -7  -3   54.79   16.50
   1  -7  -3   60.09    9.80
  -1   7   3   77.49   10.20
  -1   7   3   80.69    8.50
  -1   7   3   67.49   10.60
   0  -7  -3  149.79   14.20
   0  -7  -3  165.98   11.40
   0   7   3  206.88   18.40
   0   7   3  181.28   13.10
   0   7   3  165.58   14.50
   0   7   3  204.78   25.20
  -1  -7  -3    7.50    8.20
  -1  -7  -3  -17.50    8.30
  -1  -7  -3    4.20    7.60
   1   7   3   10.80    7.60
   1   7   3    7.30    7.80
   1   7   3    1.70    8.20
   1   7   3    4.00    7.90
  -2  -7  -3    7.00    8.80
  -2  -7  -3   -2.00    8.40
  -2  -7  -3   -7.40    7.90
   2   7   3   -0.50    6.00
   2   7   3    3.80    7.70
   2   7   3   -7.80    8.80
   2   7   3    2.10    6.90
  -3  -7  -3   20.10   10.10
  -3  -7  -3   33.80   18.70
  -3  -7  -3   -2.20    8.50
   3   7   3    9.60    7.20
   3   7   3   15.20   10.70
   3   7   3    2.00    4.60
   3   7   3    4.20    6.00
   3   7   3   13.80    7.20
  -4  -7  -3   -6.30   19.90
  -4  -7  -3   36.50   19.70
  -4  -7  -3  -12.50    8.50
  -4  -7  -3   -5.00    9.30
   4   7   3    2.10    3.20
   4   7   3   15.70    4.50
   4   7   3   16.60   10.10
   4   7   3   10.30    8.10
   4   7   3   -5.30   10.70
   4   7   3    8.30    2.20
   5  -8  -3    5.60    3.40
   5  -8  -3    7.60   11.00
   5  -8  -3    1.60    9.90
   5  -8  -3   -4.10   11.00
   5  -8  -3   13.20    8.70
   5  -8  -3    4.60    6.20
  -5   8   3   17.80   10.10
  -5   8   3   15.70   10.70
   4  -8  -3   30.40   10.10
   4  -8  -3   33.10    8.10
   4  -8  -3   32.90   11.60
   4  -8  -3   31.90   10.70
  -4   8   3   46.40   11.30
  -4   8   3   34.20    3.80
   3  -8  -3   11.00    8.70
   3  -8  -3    3.30    9.00
   3  -8  -3  -11.00    8.00
  -3   8   3   -0.90    8.50
  -3   8   3   12.40    9.10
  -3   8   3    4.50    4.60
   2  -8  -3    5.90    6.70
   2  -8  -3   -2.40    7.00
   2  -8  -3   -2.00    8.10
  -2   8   3   -1.40    9.20
  -2   8   3    3.50    5.30
  -2   8   3   17.40   10.30
   1  -8  -3   51.79   10.80
  -1   8   3   53.19    8.30
   0  -8  -3   23.80   10.00
   0  -8  -3    1.40    6.30
   0   8   3    4.90    9.20
   0   8   3   11.20    7.80
   0   8   3    3.10    9.50
  -1  -8  -3    0.90    9.80
  -1  -8  -3    5.50   10.10
  -1  -8  -3   -1.10    7.50
   1   8   3    1.50    8.60
   1   8   3    9.70    9.50
   1   8   3    7.80    7.70
   1   8   3   -1.00    5.80
  -2  -8  -3   17.20    9.30
  -2  -8  -3   17.90    9.50
  -2  -8  -3   -5.70    8.80
   2   8   3    8.50    8.60
   2   8   3    2.40    6.50
   2   8   3   14.20    9.90
   2   8   3    3.50    7.80
  -3  -8  -3   12.30   10.70
  -3  -8  -3    5.00   11.60
  -3  -8  -3   58.29   13.60
  -3  -8  -3   29.00   23.00
   3   8   3    0.70    3.60
   3   8   3    8.00    4.30
   3   8   3   10.10   10.90
   3   8   3   11.90    7.60
   3   8   3    4.90    7.80
   4  -9  -3    2.80    8.60
   4  -9  -3   -9.80   10.10
   4  -9  -3    7.20    9.10
   3  -9  -3    4.00    9.40
   3  -9  -3   -3.80    9.20
   3  -9  -3   -0.50    8.30
  -3   9   3    2.00    5.10
  -3   9   3  -15.40    9.30
  -3   9   3    4.20   10.70
   2  -9  -3   17.40    8.00
   2  -9  -3   15.90    9.80
   2  -9  -3    4.50   10.00
  -2   9   3   -0.10    5.40
  -2   9   3  -13.40   10.00
  -2   9   3    6.20   15.00
   1  -9  -3  181.18   13.90
   1  -9  -3  158.48   16.10
   1  -9  -3  179.58   17.80
  -1   9   3  205.28   18.40
  -1   9   3  195.88   18.60
  -1   9   3  191.88   13.40
   0  -9  -3   16.00   10.30
   0   9   3  -12.30    9.80
   0   9   3    4.70    8.20
   0   9   3    9.70    9.40
   0   9   3   -3.90    9.00
  -1  -9  -3   14.90   10.80
  -1  -9  -3   48.30   12.70
  -1  -9  -3   -1.70    5.90
   1   9   3   27.20   10.40
   1   9   3   17.60    8.00
   1   9   3   19.60    9.60
   1   9   3   18.80   10.70
  -2  -9  -3    1.80   17.40
  -2  -9  -3   17.90   10.30
   2   9   3   21.20   10.90
   2   9   3    1.00    9.20
   2   9   3   -0.10    7.70
   2 -10  -3  -20.10    9.30
   2 -10  -3   -1.00    7.20
   2 -10  -3   42.80   18.60
  -2  10   3    1.10    5.80
  -2  10   3    4.80   11.50
   1 -10  -3    4.40    6.80
   1 -10  -3   -0.50   11.20
   1 -10  -3   -7.50    9.20
  -1  10   3    2.30    7.00
  -1  10   3  -23.60    9.70
  -1  10   3    6.00   11.60
  -1  10   3    9.70    9.80
   0 -10  -3   35.30   12.50
   0  10   3   53.29   23.30
   0  10   3   48.80    9.80
   0  10   3   57.99   12.90
   1  10  -4    6.00   10.20
   0  10  -4    6.20   10.10
   0  10  -4    7.70    7.80
   0  10  -4   15.50   11.10
   0 -10   4    1.00   10.50
   0 -10   4    3.50   10.60
  -1  10  -4   15.70   10.60
  -1  10  -4   18.60   10.90
  -1  10  -4   26.70   10.30
   1 -10   4   -7.60    8.80
   1 -10   4   10.50   17.40
  -2  10  -4   17.00   11.10
  -2  10  -4   45.80   11.70
   2 -10   4   30.80   11.30
   2 -10   4   21.90   10.50
  -3  10  -4  -10.00   10.10
  -3  10  -4   -3.20    9.50
   3 -10   4   -4.70   10.10
   3 -10   4   -9.40    9.90
   2   9  -4   53.09   10.50
  -2  -9   4   62.59   13.10
  -2  -9   4   71.49   12.60
   1   9  -4   46.20    6.90
   1   9  -4   29.30   11.70
   1   9  -4   39.10   10.60
  -1  -9   4   42.20   10.50
  -1  -9   4   43.80   11.40
  -1  -9   4   45.90   18.90
   0   9  -4   52.19   11.20
   0   9  -4   89.99   12.70
   0   9  -4   73.59   10.10
   0  -9   4   61.29   12.90
   0  -9   4   78.69   11.30
   0  -9   4   49.99   11.90
  -1   9  -4  119.69   13.40
  -1   9  -4   74.39   12.30
  -1   9  -4   87.99   12.60
   1  -9   4   83.89   13.50
   1  -9   4  135.39   15.10
  -2   9  -4    1.20    9.30
  -2   9  -4   -3.30    9.70
  -2   9  -4   -1.20    9.40
   2  -9   4    1.40   10.40
   2  -9   4    7.40    9.90
  -3   9  -4   11.80   10.40
  -3   9  -4    9.10   10.50
   3  -9   4   19.20   10.00
   3  -9   4    8.40   10.10
  -4   9  -4   17.60   12.30
  -4   9  -4   21.10   11.50
  -4   9  -4   50.09   11.80
   4  -9   4   23.40    9.70
   4  -9   4   -2.60   15.70
   4  -9   4   11.30    9.20
   4  -9   4   16.60   11.60
   3   8  -4   19.60   10.80
   3   8  -4    5.60    3.30
   3   8  -4   34.60    7.40
  -3  -8   4   19.40   10.70
  -3  -8   4   23.70    9.90
  -3  -8   4   50.19   11.70
  -3  -8   4   44.80   13.20
   2   8  -4   38.00    8.30
   2   8  -4   47.50    9.70
  -2  -8   4   61.89   11.10
  -2  -8   4   89.29   13.90
  -2  -8   4   71.79   12.40
  -2  -8   4   64.69   11.10
   1   8  -4  152.28   14.90
   1   8  -4  164.58   15.10
   1   8  -4  161.48   10.70
   1   8  -4  151.78   11.00
  -1  -8   4  145.59   14.20
  -1  -8   4  145.09   13.70
  -1  -8   4  181.38   16.00
   0   8  -4  641.14   22.40
   0   8  -4  617.64   23.00
   0   8  -4  649.04   24.60
   0  -8   4  634.54   24.50
   0  -8   4  665.83   23.00
  -1   8  -4  790.72   27.40
  -1   8  -4  771.02   27.50
   1  -8   4  826.52   23.20
   1  -8   4  777.52   26.90
  -2   8  -4  129.79   14.50
  -2   8  -4  121.89   14.10
   2  -8   4  123.39   13.80
   2  -8   4  137.19    9.30
  -3   8  -4   27.60   10.70
  -3   8  -4   25.20   10.30
  -3   8  -4   26.60   11.40
   3  -8   4   31.10    3.50
   3  -8   4   24.00    9.40
   3  -8   4   13.40    8.80
  -4   8  -4   -7.80   10.90
  -4   8  -4   -3.50    9.30
  -4   8  -4   17.90   10.60
   4  -8   4   16.30    8.70
   4  -8   4   -7.80   13.30
   4  -8   4   -0.50    9.80
   4  -8   4   -2.90    7.50
  -5   8  -4   29.20   15.10
  -5   8  -4    8.00   10.40
  -5   8  -4   24.90   10.60
   5  -8   4   31.10   11.20
   5  -8   4   20.00    7.70
   5  -8   4   28.00   16.90
   5  -8   4   19.30   14.10
   4   7  -4   17.60   11.00
   4   7  -4    5.70    9.70
  -4  -7   4   27.10   15.90
  -4  -7   4   22.90   17.40
  -4  -7   4   -3.10    5.50
  -4  -7   4   12.90    9.20
  -4  -7   4    1.70    8.60
   3   7  -4  197.98   17.80
   3   7  -4  206.18   11.70
   3   7  -4  194.58   10.70
  -3  -7   4  220.38   16.30
  -3  -7   4  223.08   16.70
  -3  -7   4  216.68   10.00
   2   7  -4   72.99    9.20
   2   7  -4   69.89    9.40
   2   7  -4   66.29    3.90
   2   7  -4   69.69    4.00
  -2  -7   4   69.99   11.50
  -2  -7   4   72.19   11.90
  -2  -7   4   74.89   11.20
  -2  -7   4   85.29   11.50
   1   7  -4    1.50    4.80
   1   7  -4    7.00    4.80
   1   7  -4   -3.30    7.90
   1   7  -4    8.40    9.00
  -1  -7   4    3.30    9.10
  -1  -7   4    3.90    8.80
  -1  -7   4    7.00    8.40
  -1  -7   4    6.30    7.30
   0   7  -4  211.58   14.70
   0   7  -4  163.18   12.80
   0   7  -4  158.88   14.80
   0  -7   4  187.18   14.40
   0  -7   4  164.58   11.20
   0  -7   4  190.08   13.30
   0  -7   4  184.18   17.40
  -1   7  -4 1094.69   30.80
  -1   7  -4 1024.50   29.80
  -1   7  -4 1099.99   35.70
   1  -7   4 1030.20   30.40
   1  -7   4 1077.49   34.60
  -2   7  -4  193.08   15.70
  -2   7  -4  180.88   14.40
  -2   7  -4  175.68   17.10
   2  -7   4  177.38   15.20
   2  -7   4  166.38   14.00
  -3   7  -4   50.99   10.30
  -3   7  -4   59.19   12.30
  -3   7  -4   34.70   10.10
   3  -7   4   44.30    8.60
   3  -7   4   43.60    5.00
   3  -7   4   42.30    9.60
  -4   7  -4   10.00   10.60
  -4   7  -4    7.60    9.40
  -4   7  -4    2.80    8.90
   4  -7   4   -1.30   13.60
   4  -7   4    7.40   11.00
   4  -7   4   -3.30    7.00
   4  -7   4    7.60    3.60
   4  -7   4   -2.50    8.50
  -5   7  -4   -0.20   10.90
  -5   7  -4   -8.20    8.50
  -5   7  -4   -0.50    9.00
   5  -7   4    1.50    5.40
   5  -7   4   -9.30    8.60
   5  -7   4   -0.70    3.10
   5  -7   4    0.40    6.90
   5  -7   4   -5.20    9.30
   5  -7   4   15.40   13.00
  -6   7  -4   45.20   10.70
  -6   7  -4   32.30   14.40
  -6   7  -4   44.70   11.00
   6  -7   4   46.40   12.40
   6  -7   4   53.29   15.60
   6  -7   4   62.79   15.20
   5   6  -4   21.30   11.10
   5   6  -4    3.80   11.00
  -5  -6   4   10.10   17.80
  -5  -6   4    3.60    9.50
  -5  -6   4   -7.60   17.30
  -5  -6   4    5.70   11.30
  -5  -6   4   -8.00    6.80
  -5  -6   4   -1.40    7.80
  -5  -6   4    0.10    7.60
   4   6  -4  568.64   26.60
   4   6  -4  550.24   25.20
  -4  -6   4  507.45   20.20
  -4  -6   4  533.15   24.60
  -4  -6   4  529.15   18.90
  -4  -6   4  590.14   27.30
  -4  -6   4  568.84   33.10
   3   6  -4  315.07   19.20
   3   6  -4  335.67   12.10
   3   6  -4  339.07   20.90
   3   6  -4  327.27   12.20
  -3  -6   4  328.97   19.10
  -3  -6   4  353.26   20.90
  -3  -6   4  303.27   17.20
  -3  -6   4  317.17   12.60
   2   6  -4  586.74   19.20
   2   6  -4  625.14   19.60
  -2  -6   4  628.54   21.70
  -2  -6   4  633.54   24.30
  -2  -6   4  608.24   22.40
  -2  -6   4  631.04   21.90
  -2  -6   4  623.14   14.10
   1   6  -4  678.43   21.20
   1   6  -4  690.63   21.30
   1   6  -4  676.23   17.40
  -1  -6   4  669.33   22.70
  -1  -6   4  676.53   22.30
  -1  -6   4  685.03   22.70
  -1  -6   4  652.33   21.10
   0   6  -4  442.46   17.00
   0   6  -4  433.76   16.00
   0   6  -4  406.96   16.70
   0  -6   4  429.76   14.60
   0  -6   4  413.16   17.00
   0  -6   4  439.56   17.50
  -1   6  -4  326.57   16.30
  -1   6  -4  346.27   15.90
  -1   6  -4  336.67   15.50
   1  -6   4  333.47   16.40
   1  -6   4  324.17   14.90
  -2   6  -4 1719.93   40.40
  -2   6  -4 1700.23   42.50
  -2   6  -4 1715.23   40.50
   2  -6   4 1713.93   39.70
   2  -6   4 1661.63   38.90
  -3   6  -4   29.00    8.10
  -3   6  -4   24.30   10.00
   3  -6   4   26.90    5.00
   3  -6   4   15.90    7.40
   3  -6   4   18.90    7.40
  -4   6  -4    7.60   10.10
  -4   6  -4    1.10    7.80
  -4   6  -4   12.30    9.80
  -4   6  -4    1.60    7.30
   4  -6   4   -6.30    6.30
   4  -6   4   13.10    4.60
   4  -6   4    7.60    8.60
   4  -6   4   -3.40    6.00
   4  -6   4   12.30   13.30
   4  -6   4   15.70   15.60
  -5   6  -4    8.70   11.10
  -5   6  -4    8.90    8.60
  -5   6  -4    1.30    8.50
  -5   6  -4   -1.30    9.20
   5  -6   4    7.60    9.20
   5  -6   4   18.30    5.00
   5  -6   4   13.60   10.20
   5  -6   4    9.10   11.80
   5  -6   4   17.70    5.90
  -6   6  -4  119.89   16.10
  -6   6  -4   92.49   11.70
  -6   6  -4   96.29   16.00
  -6   6  -4  103.49   12.20
   6  -6   4  108.59   19.30
   6  -6   4  103.49   15.20
   6  -6   4   87.89   13.90
   5   5  -4   62.09   12.60
   5   5  -4   74.29   13.20
  -5  -5   4   71.89   12.50
  -5  -5   4   71.09   11.10
  -5  -5   4   65.19   10.20
  -5  -5   4   83.99   22.10
  -5  -5   4   61.89    9.20
  -5  -5   4  100.49   10.10
   4   5  -4  136.49   14.70
   4   5  -4  157.68   15.70
  -4  -5   4  121.09   11.90
  -4  -5   4  112.99   11.90
  -4  -5   4  135.09   12.40
   3   5  -4  252.97   27.20
   3   5  -4  243.88    9.00
   3   5  -4  231.28   16.70
  -3  -5   4  239.28   13.80
  -3  -5   4  251.07   11.70
  -3  -5   4  256.27   15.70
  -3  -5   4  240.68   17.40
  -3  -5   4  261.37   14.40
   2   5  -4   27.30    6.10
   2   5  -4   31.40    6.10
  -2  -5   4   22.40    8.30
  -2  -5   4   25.30    7.40
  -2  -5   4   34.10    8.10
  -2  -5   4   32.40    7.10
  -2  -5   4   27.90    4.10
   1   5  -4   37.10    6.80
   1   5  -4   33.00    4.30
   1   5  -4   53.79    7.50
  -1  -5   4   40.20    6.90
  -1  -5   4   42.20    7.50
  -1  -5   4   32.40    7.00
   0   5  -4  202.58   12.40
   0   5  -4  206.48   10.90
   0   5  -4  192.28   11.70
   0  -5   4  204.38   13.00
   0  -5   4  208.48   11.80
   0  -5   4  207.98    9.80
  -1   5  -4  287.07   13.90
  -1   5  -4  289.67   14.40
  -1   5  -4  270.77   13.20
   1  -5   4  259.17   13.00
   1  -5   4  274.17   13.00
   1  -5   4  273.37    8.30
  -2   5  -4  140.89   11.20
  -2   5  -4  132.59   13.60
  -2   5  -4  141.59   11.10
  -2   5  -4  143.29    9.40
   2  -5   4  132.99   10.30
   2  -5   4  146.89   10.50
  -3   5  -4  120.29   10.60
  -3   5  -4  111.49   10.50
  -3   5  -4   90.99   11.80
  -3   5  -4  113.69   10.10
   3  -5   4   84.99    8.60
   3  -5   4  130.99   16.40
   3  -5   4  114.79    9.90
   3  -5   4  130.29   11.90
   3  -5   4   89.69    8.60
  -4   5  -4   67.79   19.00
  -4   5  -4   85.09    9.90
  -4   5  -4   88.59    9.70
  -4   5  -4   96.09   11.10
   4  -5   4   89.79    8.00
   4  -5   4   89.49   12.90
   4  -5   4   89.19   15.60
   4  -5   4   81.89    8.70
   4  -5   4   90.89    9.10
   4  -5   4   98.99   11.90
  -5   5  -4  207.88   20.90
  -5   5  -4  230.28   18.70
  -5   5  -4  214.38   14.50
  -5   5  -4  202.78   14.00
   5  -5   4  215.78   12.90
   5  -5   4  205.38   22.30
   5  -5   4  191.58   17.40
   5  -5   4  219.98    7.00
   5  -5   4  226.88   16.20
  -6   5  -4   80.99   15.00
  -6   5  -4  106.79   11.50
  -6   5  -4   97.99   14.80
   6  -5   4  104.79   11.60
   6  -5   4  112.39   15.40
   6  -5   4  101.69   18.80
   6  -5   4   89.79   13.30
   6   4  -4   -2.20   10.10
   6   4  -4    3.20   11.10
  -6  -4   4    2.00   15.20
  -6  -4   4    2.00    5.80
  -6  -4   4   10.20    6.00
  -6  -4   4   13.50    9.50
  -6  -4   4    9.40    9.10
  -6  -4   4   29.70   12.10
  -6  -4   4   15.60    8.80
  -6  -4   4    1.60    9.90
   5   4  -4   10.00   10.60
   5   4  -4   16.60   10.70
  -5  -4   4   13.10    8.40
  -5  -4   4   16.40    8.50
  -5  -4   4   32.80   15.50
  -5  -4   4    4.10    6.00
  -5  -4   4   31.10   11.10
  -5  -4   4    8.10    6.40
   4   4  -4  373.46   30.90
   4   4  -4  333.17   18.90
  -4  -4   4  305.87   13.80
  -4  -4   4  328.37   15.90
  -4  -4   4  325.37   14.30
  -4  -4   4  368.56   18.90
  -4  -4   4  309.37   17.40
   3   4  -4  704.33   24.70
   3   4  -4  770.02   25.10
  -3  -4   4  748.63   20.30
  -3  -4   4  751.92   24.10
  -3  -4   4  731.93   20.30
  -3  -4   4  710.83   24.80
  -3  -4   4  739.53   20.20
   2   4  -4 1020.90   22.90
   2   4  -4 1062.19   23.10
  -2  -4   4  999.50   25.30
  -2  -4   4 1023.50   27.10
  -2  -4   4 1012.40   28.50
  -2  -4   4 1005.80   24.80
  -2  -4   4 1031.80   24.90
   1   4  -4    2.50    5.10
   1   4  -4   -2.20    2.60
   1   4  -4    0.00    5.20
  -1  -4   4    5.20    6.10
  -1  -4   4    2.10    6.00
  -1  -4   4   -8.20    5.10
   0   4  -4 1803.72   37.20
   0   4  -4 1801.12   38.40
   0   4  -4 1884.81   38.80
   0  -4   4 1799.32   36.60
   0  -4   4 1878.81   39.30
   0  -4   4 1878.31   39.00
  -1   4  -4 1939.91   40.50
  -1   4  -4 1984.90   40.70
  -1   4  -4 1901.41   36.60
  -1   4  -4 1935.61   41.50
   1  -4   4 1894.81   35.50
   1  -4   4 1939.41   40.50
   1  -4   4 1953.00   40.50
  -2   4  -4  668.53   19.30
  -2   4  -4  616.04   21.10
  -2   4  -4  647.14   19.10
  -2   4  -4  641.14   17.80
   2  -4   4  633.74   18.30
   2  -4   4  610.84   18.10
  -3   4  -4  211.78   12.20
  -3   4  -4  194.08   11.70
  -3   4  -4  202.98   15.70
  -3   4  -4  206.78   12.70
   3  -4   4  211.38   10.40
   3  -4   4  203.08   10.10
   3  -4   4  208.08   12.90
   3  -4   4  219.18   18.70
   3  -4   4  202.18   10.60
   3  -4   4  227.38   13.00
  -4   4  -4  295.37   13.70
  -4   4  -4  288.27   13.90
  -4   4  -4  288.07   19.40
  -4   4  -4  303.87   16.40
   4  -4   4  278.57   15.60
   4  -4   4  305.67   16.50
   4  -4   4  303.97   13.40
   4  -4   4  297.47   10.30
   4  -4   4  289.17   21.60
  -5   4  -4  138.09   12.10
  -5   4  -4  163.28   16.90
  -5   4  -4  166.48   15.90
  -5   4  -4  152.58   12.70
   5  -4   4  172.68   15.60
   5  -4   4  172.58   15.20
   5  -4   4  163.78   13.10
   5  -4   4  163.28   23.60
  -6   4  -4  418.46   25.60
  -6   4  -4  372.16   16.40
  -6   4  -4  395.66   17.40
  -6   4  -4  401.36   24.60
   6  -4   4  395.66   22.80
   6  -4   4  413.16   21.20
   6  -4   4  410.16   19.60
   6  -4   4  428.06   28.60
  -7   4  -4   15.80   10.00
  -7   4  -4   21.50   12.40
  -7   4  -4    5.30    7.30
  -7   4  -4    4.00    9.50
  -7   4  -4   -4.40   18.00
   7  -4   4    6.60   13.90
   7  -4   4    9.70   10.50
   6   3  -4   52.99   12.50
  -6  -3   4   89.59   14.20
  -6  -3   4   61.29    6.60
  -6  -3   4   80.69    7.00
  -6  -3   4   86.89   15.10
  -6  -3   4   86.99   12.80
  -6  -3   4   70.99   11.90
  -6  -3   4  110.79   21.60
  -6  -3   4   50.09    6.60
  -6  -3   4   67.29   13.60
   5   3  -4  132.69   15.30
   5   3  -4   91.39   13.00
  -5  -3   4   92.09    8.60
  -5  -3   4  106.69   13.10
  -5  -3   4   98.89    8.40
  -5  -3   4   86.99    8.40
  -5  -3   4  111.59   18.40
  -5  -3   4  119.69   12.60
  -5  -3   4  132.89   13.00
   4   3  -4  369.66   19.60
   4   3  -4  405.06   19.60
  -4  -3   4  370.66   12.80
  -4  -3   4  387.36   12.70
  -4  -3   4  387.96   18.40
  -4  -3   4  359.86   10.50
  -4  -3   4  371.56   18.50
  -4  -3   4  362.76   17.50
  -4  -3   4  350.16   19.10
  -4  -3   4  363.16   16.60
   3   3  -4   35.10    8.20
   3   3  -4   34.40    8.10
  -3  -3   4   38.80    5.70
  -3  -3   4   33.90    6.10
  -3  -3   4   32.80    7.90
  -3  -3   4   48.60    9.00
  -3  -3   4   29.50    5.30
   2   3  -4 1364.56   32.80
  -2  -3   4 1376.86   32.70
  -2  -3   4 1407.16   29.40
  -2  -3   4 1382.46   29.40
  -2  -3   4 1390.66   29.30
   1   3  -4  638.44   21.70
   1   3  -4  644.34   12.60
   1   3  -4  654.13   16.60
  -1  -3   4  655.83   17.40
  -1  -3   4  658.93   17.50
  -1  -3   4  655.33   18.10
   0   3  -4 1457.45   30.80
   0   3  -4 1422.26   29.60
   0   3  -4 1485.55   30.90
   0  -3   4 1464.75   31.00
   0  -3   4 1456.55   30.90
   0  -3   4 1462.25   29.20
  -1   3  -4 4006.70   74.59
  -1   3  -4 4078.79   72.29
  -1   3  -4 4016.20   74.39
  -1   3  -4 3929.21   75.69
   1  -3   4 4038.60   74.49
   1  -3   4 4030.50   74.39
  -2   3  -4 3120.59   59.09
  -2   3  -4 3066.49   62.39
  -2   3  -4 3144.99   59.59
  -2   3  -4 3050.19   58.69
   2  -3   4 3067.69   59.39
   2  -3   4 3102.89   58.29
   2  -3   4 3050.59   58.19
   2  -3   4 3074.59   54.09
  -3   3  -4   -3.10    6.90
  -3   3  -4    8.70    5.30
  -3   3  -4   15.20    6.70
  -3   3  -4    2.40    5.20
   3  -3   4    1.80    6.60
   3  -3   4    6.50    5.10
   3  -3   4    9.50    4.50
   3  -3   4   15.20    9.10
   3  -3   4    3.50    3.00
   3  -3   4    8.70    6.10
   3  -3   4   21.50    6.90
  -4   3  -4   -4.40    7.60
  -4   3  -4   -9.70    6.80
  -4   3  -4    9.80    5.30
  -4   3  -4    4.80    5.30
   4  -3   4    7.70    6.30
   4  -3   4    1.80    2.30
   4  -3   4    3.80    7.10
   4  -3   4   13.00    7.10
   4  -3   4    3.50    9.10
   4  -3   4    2.30    2.20
  -5   3  -4  825.92   22.60
  -5   3  -4  827.72   22.50
  -5   3  -4  833.52   28.90
  -5   3  -4  832.42   31.60
   5  -3   4  875.21   28.10
   5  -3   4  873.31   26.30
   5  -3   4  852.11   35.60
   5  -3   4  838.52   30.00
  -6   3  -4   -5.90    8.60
  -6   3  -4    3.80    9.00
  -6   3  -4   -6.90    6.20
  -6   3  -4    6.30   10.90
  -6   3  -4    7.00   10.30
  -6   3  -4    0.00    6.20
   6  -3   4    2.20   13.70
   6  -3   4   -4.80   12.20
   6  -3   4   10.00    8.80
  -7   3  -4  113.29   16.70
  -7   3  -4  161.28   18.50
  -7   3  -4  142.39   12.20
  -7   3  -4  162.18   25.50
  -7   3  -4  113.89   16.80
  -7   3  -4  159.28   12.10
   7  -3   4  152.98   22.60
  -6  -2   4  454.35   23.20
  -6  -2   4  458.05   30.90
  -6  -2   4  496.35   24.50
  -6  -2   4  485.35   25.60
  -6  -2   4  481.15   14.40
  -6  -2   4  499.25   18.40
  -6  -2   4  491.15   22.50
  -6  -2   4  501.05   25.00
   5   2  -4   77.39   11.70
   5   2  -4   74.49   12.90
  -5  -2   4   62.09   11.30
  -5  -2   4   64.69    5.40
  -5  -2   4   68.49   10.40
  -5  -2   4   63.69   11.60
  -5  -2   4   65.09   10.60
  -5  -2   4   60.79    7.40
  -5  -2   4   74.49   13.00
  -5  -2   4   64.29   14.80
   4   2  -4   52.69    9.40
   4   2  -4   55.79   10.20
  -4  -2   4   41.20    9.90
  -4  -2   4   37.00    4.50
  -4  -2   4   42.60    8.40
  -4  -2   4   49.70    8.50
  -4  -2   4   43.70    9.50
  -4  -2   4   47.00    9.20
  -4  -2   4   46.50    4.70
  -4  -2   4   48.40    5.70
  -4  -2   4   37.10   11.50
   3   2  -4 2448.16   52.69
   3   2  -4 2474.35   53.69
  -3  -2   4 2559.94   54.29
  -3  -2   4 2516.95   46.60
  -3  -2   4 2495.15   46.50
  -3  -2   4 2507.35   51.09
  -3  -2   4 2517.95   52.09
  -3  -2   4 2488.65   46.60
  -3  -2   4 2545.15   53.39
  -3  -2   4 2497.35   50.99
  -1  -2   4 5943.41  105.89
  -1  -2   4 5988.10  106.19
   0   2  -4  634.54   15.20
   0   2  -4  644.54   16.20
   0   2  -4  645.74   15.80
   0  -2   4  655.63   16.30
  -1   2  -4 5570.44   99.99
  -1   2  -4 5603.84   99.59
   1  -2   4 5505.75  101.09
   1  -2   4 5582.44   99.39
  -2   2  -4   31.70    5.60
  -2   2  -4   26.30    5.00
  -2   2  -4   35.30    7.80
  -2   2  -4   24.40    5.40
   2  -2   4   30.80    4.80
   2  -2   4   29.10    5.60
   2  -2   4   35.10    3.70
   2  -2   4   24.00    5.60
   2  -2   4   37.90    7.50
   2  -2   4   37.50    9.50
   2  -2   4   34.30    4.90
  -3   2  -4 1557.14   31.50
  -3   2  -4 1494.95   37.20
  -3   2  -4 1537.35   41.40
  -3   2  -4 1525.85   35.50
  -3   2  -4 1516.15   34.70
  -3   2  -4 1486.45   31.40
   3  -2   4 1488.55   31.20
   3  -2   4 1527.05   34.80
   3  -2   4 1528.85   37.10
   3  -2   4 1555.54   29.20
   3  -2   4 1455.95   40.90
   3  -2   4 1525.55   34.00
   3  -2   4 1540.85   34.20
   3  -2   4 1531.35   29.10
  -4   2  -4   -3.20    6.80
  -4   2  -4   -1.90    4.40
  -4   2  -4    5.30    6.50
  -4   2  -4   -1.80    7.60
  -4   2  -4   -0.60    9.30
  -4   2  -4   -8.30    4.40
  -4   2  -4    1.40    6.80
   4  -2   4    0.60    6.80
   4  -2   4  -14.20    8.70
   4  -2   4   -0.10    4.90
   4  -2   4    1.00    6.50
   4  -2   4    3.20    6.40
  -5   2  -4   74.59   10.00
  -5   2  -4   48.90   15.20
  -5   2  -4   56.89   11.80
  -5   2  -4   60.09    6.80
  -5   2  -4   46.70    9.80
  -5   2  -4   64.19    7.10
  -5   2  -4   60.29   11.90
  -5   2  -4   60.99   10.90
   5  -2   4   61.99    8.30
   5  -2   4   55.79   10.50
   5  -2   4   46.60   14.60
  -6   2  -4  356.66   14.00
  -6   2  -4  346.77   29.00
  -6   2  -4  384.06   22.10
  -6   2  -4  365.16   14.10
  -6   2  -4  365.66   28.60
  -6   2  -4  374.26   20.80
  -6   2  -4  373.06   24.00
   6  -2   4  326.17   20.10
   6  -2   4  354.66   27.70
  -7   2  -4   95.59    8.90
  -7   2  -4   64.29   20.30
  -7   2  -4  111.59   16.20
  -7   2  -4   85.19   28.10
  -7   2  -4   71.69   14.40
  -7   2  -4  107.19   16.10
  -7   2  -4   93.99    8.60
  -7   2  -4   70.79   14.60
   7  -2   4  112.39   21.00
   7  -2   4  101.79   15.20
  -7  -1   4   10.90    9.70
  -7  -1   4   46.40   17.00
  -7  -1   4   11.20    9.30
  -7  -1   4   27.90   10.20
  -7  -1   4   16.90    8.10
  -7  -1   4   16.60   11.30
  -7  -1   4   33.70   11.80
  -6  -1   4    9.80    7.10
  -6  -1   4    8.80    8.10
  -6  -1   4   16.00    2.80
  -6  -1   4   12.60   11.70
  -6  -1   4   -3.20    9.10
  -6  -1   4   -3.30    8.00
  -6  -1   4   -5.50    8.60
  -6  -1   4   10.80    2.60
  -6  -1   4   -2.40    9.40
  -6  -1   4   18.90   12.80
  -6  -1   4    4.00    9.20
  -5  -1   4  155.28   15.90
  -5  -1   4  168.28    5.80
  -5  -1   4  152.08   14.00
  -5  -1   4  170.18    5.80
  -5  -1   4  204.88   16.00
  -5  -1   4  193.68   15.20
  -5  -1   4  192.68   33.30
  -5  -1   4  183.88   12.90
  -5  -1   4  196.08   18.10
  -5  -1   4  155.38   15.60
  -5  -1   4  163.38   15.70
   4   1  -4  223.78   15.30
   4   1  -4  212.98   14.10
  -4  -1   4  194.78   14.60
  -4  -1   4  195.78   13.40
  -4  -1   4  207.48    6.20
  -4  -1   4  207.38   13.70
  -4  -1   4  213.88    6.10
  -4  -1   4  231.98   17.40
  -4  -1   4  237.08   16.00
  -4  -1   4  197.78   12.40
  -4  -1   4  223.08   14.30
  -4  -1   4  202.18   14.40
  -4  -1   4  197.78   11.50
   3   1  -4    7.60    6.70
   3   1  -4   15.70    7.20
   3   1  -4    7.10    5.90
  -3  -1   4   13.40    6.60
  -3  -1   4   -0.30    5.60
  -3  -1   4    9.40    6.60
  -3  -1   4   16.80    6.70
  -3  -1   4    5.00    2.70
  -3  -1   4    2.10    5.50
  -3  -1   4    4.40    6.50
  -3  -1   4    6.80    7.00
  -3  -1   4    5.60    4.30
  -3  -1   4    8.40    2.60
   2   1  -4 2841.92   54.79
   2   1  -4 2834.32   56.39
   2   1  -4 2808.02   55.59
  -2  -1   4 2731.73   52.49
  -2  -1   4 2834.22   53.59
  -2  -1   4 2732.63   54.39
  -2  -1   4 2814.92   50.09
  -2  -1   4 2797.02   50.09
  -2  -1   4 2686.03   53.29
   0   1  -4 2910.31   52.89
   0   1  -4 2848.01   52.69
   0  -1   4 2886.61   52.79
   0  -1   4 2830.92   52.89
   0  -1   4 2977.00   52.99
  -3   1  -4   58.59    8.40
  -3   1  -4   46.60    5.30
  -3   1  -4   54.69    5.40
  -3   1  -4   50.29    7.30
  -3   1  -4   50.79    8.10
  -3   1  -4   58.49   11.30
   3  -1   4   47.80    2.80
   3  -1   4   42.50    2.90
   3  -1   4   56.79    8.60
   3  -1   4   43.50    6.00
   3  -1   4   60.99    7.50
   3  -1   4   47.20    8.10
   3  -1   4   31.30   10.70
  -4   1  -4  126.39    7.80
  -4   1  -4  153.98   12.10
  -4   1  -4  133.19   13.90
  -4   1  -4  130.69   10.40
  -4   1  -4  138.79   12.30
  -4   1  -4  143.29   11.40
  -4   1  -4  145.19    8.10
  -4   1  -4  149.59   17.50
  -4   1  -4  137.69   11.00
  -4   1  -4  149.79   12.20
   4  -1   4  137.79   12.10
   4  -1   4  123.29   10.40
   4  -1   4  133.59   12.50
   4  -1   4  138.79   16.40
  -5   1  -4  170.88   13.40
  -5   1  -4  212.68   15.60
  -5   1  -4  136.99   13.90
  -5   1  -4  203.98   21.80
  -5   1  -4  150.88   16.90
  -5   1  -4  185.28    9.60
  -5   1  -4  190.38   14.10
  -5   1  -4  165.98   14.40
  -5   1  -4  202.78    9.90
  -5   1  -4  196.18   17.80
   5  -1   4  165.98   15.20
   5  -1   4  157.18   12.80
   5  -1   4  194.78   25.10
  -6   1  -4    8.60   13.90
  -6   1  -4   -8.20    9.60
  -6   1  -4    3.80    9.60
  -6   1  -4   10.20   10.10
  -6   1  -4    2.10    9.50
  -6   1  -4   -3.50    5.10
  -6   1  -4   -4.00    9.10
  -6   1  -4    9.00   10.00
   6  -1   4   -7.60   12.80
   6  -1   4   -8.30    9.40
   6  -1   4   -5.00    9.40
  -7   1  -4   97.09   15.70
  -7   1  -4   62.39   13.50
  -7   1  -4  100.59   22.60
  -7   1  -4   97.29   16.60
  -7   1  -4   83.99    7.90
  -7   1  -4   77.29    7.90
  -7   1  -4  106.79   15.50
  -7   1  -4   56.09   12.90
  -7   1  -4   67.79   14.20
  -7   0   4   13.10   10.40
  -7   0   4   33.40   12.70
  -7   0   4   25.30   11.30
  -7   0   4   50.59   13.80
  -7   0   4   47.80   11.60
  -7   0   4   35.40   11.90
  -7   0   4   25.30   12.80
  -7   0   4   20.50    8.70
  -6   0   4   10.20    9.40
  -6   0   4    1.50    9.80
  -6   0   4    0.90    8.10
  -6   0   4   12.20   11.80
  -6   0   4    8.50    9.50
  -6   0   4   -5.90   10.40
  -6   0   4    0.70    8.00
  -6   0   4    3.00    6.90
  -6   0   4    7.40    8.90
  -5   0   4  155.58   16.00
  -5   0   4  152.78   13.60
  -5   0   4  164.08   15.00
  -5   0   4  145.89   13.30
  -5   0   4  168.88   15.40
  -5   0   4  154.38   13.50
  -5   0   4  153.78   18.30
  -5   0   4  134.29   13.70
   4   0  -4  287.57   15.70
  -4   0   4  290.97   15.40
  -4   0   4  285.27   13.80
  -4   0   4  322.77   16.20
  -4   0   4  278.67   13.60
  -4   0   4  283.57   15.40
  -4   0   4  296.27    6.50
  -4   0   4  291.47   14.60
  -4   0   4  294.37   15.40
  -4   0   4  293.87   15.00
  -4   0   4  291.77   17.90
   3   0  -4  921.51   24.90
   3   0  -4  999.90   25.90
   3   0  -4  993.50   26.90
  -3   0   4  988.30   24.90
  -3   0   4  955.80   25.30
  -3   0   4 1008.60   28.30
  -3   0   4  989.80   18.40
  -3   0   4  955.30   25.00
  -3   0   4  990.20   25.60
  -3   0   4  969.00   18.30
  -3   0   4  939.31   25.40
  -3   0   4  999.20   26.70
  -3   0   4  982.90   24.10
   2   0  -4  826.92   20.70
   2   0  -4  786.72   22.50
   2   0  -4  799.52   18.60
   2   0  -4  829.22   21.30
   2   0  -4  810.72   20.70
  -2   0   4  776.32   19.70
  -2   0   4  794.32   20.40
  -2   0   4  818.92   18.70
  -2   0   4  802.82   16.10
  -2   0   4  782.72   16.00
  -2   0   4  771.42   20.70
   1   0  -4 1665.23   31.10
   1   0  -4 1692.23   33.20
   1   0  -4 1741.63   31.50
   1   0  -4 1664.13   33.80
   1   0  -4 1687.23   31.30
   1   0  -4 1692.83   32.20
  -1   0   4 1666.43   31.10
  -1   0   4 1709.93   31.80
  -1   0   4 1654.93   31.80
  -1   0   4 1761.42   34.00
  -1   0   4 1711.83   33.20
  -1   0  -4   -7.30    6.40
  -1   0  -4   -4.50    3.90
  -1   0  -4   -5.90    3.30
  -1   0  -4    7.80    5.50
  -1   0  -4   -4.10    4.10
   1   0   4    0.20    5.60
   1   0   4    0.30    3.90
   1   0   4   10.50    4.10
  -2   0  -4  277.67   11.20
  -2   0  -4  276.17    9.40
  -2   0  -4  273.97   16.20
  -2   0  -4  308.47   13.60
  -2   0  -4  277.67    9.50
  -2   0  -4  285.07    9.20
   2   0   4  285.27   12.40
   2   0   4  273.87   12.60
   2   0   4  276.57   10.90
   2   0   4  280.47    8.40
   2   0   4  277.97   16.40
   2   0   4  291.07    8.40
  -3   0  -4 2559.44   50.09
  -3   0  -4 2518.35   53.59
  -3   0  -4 2520.75   52.69
  -3   0  -4 2560.64   48.10
  -3   0  -4 2611.84   53.59
  -3   0  -4 2551.64   51.39
  -3   0  -4 2541.35   51.79
  -3   0  -4 2469.95   59.59
   3   0   4 2545.85   51.49
   3   0   4 2542.65   53.69
   3   0   4 2649.53   60.99
   3   0   4 2603.94   53.59
  -4   0  -4  841.12   19.60
  -4   0  -4  839.22   24.80
  -4   0  -4  867.91   26.80
  -4   0  -4  910.81   26.50
  -4   0  -4  828.02   26.30
  -4   0  -4  865.81   24.20
  -4   0  -4  866.01   25.00
  -4   0  -4  820.02   23.50
  -4   0  -4  851.21   32.80
   4   0   4  855.61   24.50
   4   0   4  874.51   26.70
   4   0   4  877.01   33.40
   4   0   4  830.62   26.00
  -5   0  -4  221.28   16.40
  -5   0  -4  216.98   10.30
  -5   0  -4  229.38   15.50
  -5   0  -4  242.58   16.30
  -5   0  -4  226.68   10.10
  -5   0  -4  226.18   17.00
  -5   0  -4  213.68   17.10
  -5   0  -4  253.37   24.10
  -5   0  -4  224.58   15.80
  -5   0  -4  237.88   16.20
  -5   0  -4  217.68   17.80
   5   0   4  232.88   17.50
   5   0   4  200.98   15.10
   5   0   4  213.88   21.90
   5   0   4  227.78   19.60
  -6   0  -4    4.40   13.00
  -6   0  -4    0.30    9.30
  -6   0  -4    5.50   10.30
  -6   0  -4   -0.40    4.80
  -6   0  -4   -2.00    9.40
  -6   0  -4    1.50    9.10
  -6   0  -4  -23.90    7.90
  -6   0  -4    6.40   12.00
  -6   0  -4    9.20    5.30
  -6   0  -4  -10.10    8.70
  -6   0  -4   -0.10   10.50
   6   0   4    1.20    9.10
   6   0   4    4.50   10.20
  -7   0  -4   40.50   16.60
  -7   0  -4    7.80   10.70
  -7   0  -4   -1.00    5.30
  -7   0  -4   -1.50    5.30
  -7   0  -4  -13.50   10.70
  -7   0  -4    0.80    9.10
  -7   0  -4    5.10    9.10
  -7   0  -4   -8.40   11.70
  -7   0  -4  -24.30    7.50
  -7   0  -4    3.50   11.00
  -7   1   4   30.20   13.20
  -7   1   4   12.20    9.00
  -7   1   4    9.20    3.00
  -7   1   4   19.00   12.10
  -7   1   4   17.90   11.90
  -7   1   4   13.20    9.30
  -7   1   4   11.50   11.40
  -7   1   4   10.30    3.10
  -7   1   4   31.60    9.90
  -6   1   4   86.09   12.10
  -6   1   4   71.99    5.30
  -6   1   4   79.49   11.30
  -6   1   4   85.79   14.20
  -6   1   4   43.60    9.70
  -6   1   4   71.39    5.30
  -6   1   4   92.29   14.20
  -6   1   4   73.39   13.60
  -6   1   4  104.99   16.60
   5  -1  -4  356.66   17.10
  -5   1   4  327.27   19.60
  -5   1   4  336.67   17.50
  -5   1   4  351.36   17.60
  -5   1   4  352.66   18.10
  -5   1   4  370.06   20.40
  -5   1   4  357.56    9.30
  -5   1   4  344.97    9.20
  -5   1   4  333.47   18.90
  -5   1   4  353.66   19.20
  -5   1   4  363.56   21.40
  -5   1   4  333.77   18.30
   4  -1  -4  479.25   18.80
   4  -1  -4  448.26   19.00
   4  -1  -4  445.76   17.00
  -4   1   4  472.45   18.90
  -4   1   4  454.85   18.40
  -4   1   4  450.65   10.80
  -4   1   4  462.35   20.30
  -4   1   4  465.55   10.90
  -4   1   4  480.25   17.70
  -4   1   4  464.45   18.60
  -4   1   4  450.95   16.90
  -4   1   4  463.85   17.20
  -4   1   4  453.95   18.90
   3  -1  -4  988.20   26.30
   3  -1  -4  971.60   25.50
   3  -1  -4  950.30   24.00
  -3   1   4  996.30   19.80
  -3   1   4  967.00   24.50
  -3   1   4  997.70   19.80
  -3   1   4 1037.80   27.30
  -3   1   4  985.90   26.50
  -3   1   4  978.90   26.00
   2  -1  -4  119.09    9.20
   2  -1  -4  105.99    4.10
   2  -1  -4  108.19    9.20
   2  -1  -4  111.39    4.10
  -2   1   4  106.59    6.00
  -2   1   4  117.59    9.80
  -2   1   4  111.39    7.60
  -2   1   4  116.89    9.30
  -2   1   4  100.29    6.00
  -1  -1  -4  667.33   17.70
  -1  -1  -4  643.64   15.80
  -1  -1  -4  636.14   12.70
  -1  -1  -4  649.34   17.60
  -1  -1  -4  620.44   22.40
   1   1   4  660.63   13.00
   1   1   4  660.43   20.50
   1   1   4  649.04   17.70
   1   1   4  659.63   17.60
   1   1   4  651.03   15.50
   1   1   4  620.44   17.10
  -2  -1  -4  151.38    8.20
  -2  -1  -4  184.88    8.60
  -2  -1  -4  173.68   10.90
  -2  -1  -4  150.68   13.80
  -2  -1  -4  173.68   11.10
  -2  -1  -4  159.38    8.20
  -2  -1  -4  154.98    7.70
   2   1   4  148.89    7.50
   2   1   4  145.99    9.80
   2   1   4  167.38   13.90
   2   1   4  149.88   10.40
   2   1   4  156.38   11.40
   2   1   4  144.49    6.80
   2   1   4  148.59    6.90
  -3  -1  -4  286.87   12.80
  -3  -1  -4  274.67   14.20
  -3  -1  -4  281.57   12.90
  -3  -1  -4  275.47   18.60
  -3  -1  -4  259.77   11.90
  -3  -1  -4  270.57   10.40
  -3  -1  -4  265.47   14.10
  -3  -1  -4  259.27    9.70
  -3  -1  -4  277.57   12.20
   3   1   4  267.97   14.20
   3   1   4  292.17   14.40
   3   1   4  252.37   18.00
   3   1   4  286.57   13.30
  -4  -1  -4  215.78   14.70
  -4  -1  -4  219.48   15.70
  -4  -1  -4  184.88   13.10
  -4  -1  -4  212.48    9.40
  -4  -1  -4  185.58    9.10
  -4  -1  -4  185.18   12.50
  -4  -1  -4  216.28   13.60
  -4  -1  -4  210.68   13.60
  -4  -1  -4  206.48   12.80
  -4  -1  -4  183.38   19.70
   4   1   4  184.08   14.90
   4   1   4  209.28   14.50
   4   1   4  198.88   14.10
  -5  -1  -4  117.99   12.90
  -5  -1  -4  130.79   15.20
  -5  -1  -4  136.39   13.20
  -5  -1  -4   96.89   11.30
  -5  -1  -4   72.29   10.60
  -5  -1  -4  102.59   12.60
  -5  -1  -4   84.99   11.00
  -5  -1  -4  118.09   19.20
  -5  -1  -4  108.19    8.60
  -5  -1  -4  100.99    8.70
  -5  -1  -4   91.49   12.50
   5   1   4   97.59   14.00
   5   1   4  106.49   12.40
   5   1   4   74.79   18.00
  -6  -1  -4    7.40    9.50
  -6  -1  -4   -6.00   10.20
  -6  -1  -4    2.40    5.30
  -6  -1  -4    5.00   14.10
  -6  -1  -4   25.40    9.90
  -6  -1  -4   -4.60    5.20
  -6  -1  -4   -1.10   10.60
  -6  -1  -4    5.20    9.00
  -6  -1  -4   -5.80    8.60
  -6  -1  -4   -1.60    8.30
  -6  -1  -4    2.90    8.80
   6   1   4   -4.70   10.20
   6   1   4    0.50    9.60
  -7  -1  -4   -9.80   10.40
  -7  -1  -4   13.10   10.20
  -7  -1  -4  -24.20   11.10
  -7  -1  -4    4.20    5.70
  -7  -1  -4   12.70   17.40
  -7  -1  -4   -1.40    5.30
  -7  -1  -4   11.30    9.70
  -7   2   4    1.70    4.20
  -7   2   4    5.30    8.90
  -7   2   4   -0.70   11.00
  -7   2   4   11.40    8.70
  -7   2   4    4.60    9.10
  -7   2   4   -4.20   12.30
  -7   2   4   17.80   11.30
  -7   2   4    0.20    4.10
   6  -2  -4   -6.00    8.70
   6  -2  -4    6.80    9.80
  -6   2   4    5.60    8.90
  -6   2   4    9.50   10.00
  -6   2   4   36.70   12.70
  -6   2   4    9.30    8.10
  -6   2   4   15.60   10.00
  -6   2   4    6.00    4.70
  -6   2   4    4.60    4.70
   5  -2  -4   38.70   10.40
   5  -2  -4   28.00    9.90
   5  -2  -4   36.30    9.50
  -5   2   4   37.20    8.40
  -5   2   4   35.80    8.50
  -5   2   4   30.90    4.90
  -5   2   4   42.30    5.80
  -5   2   4   21.20    9.30
  -5   2   4   38.30   10.20
  -5   2   4   28.30    8.50
  -5   2   4    8.30    7.10
   4  -2  -4   98.09   10.90
   4  -2  -4  114.39   12.00
   4  -2  -4  125.29   11.20
  -4   2   4  105.29   10.10
  -4   2   4   95.39   10.20
  -4   2   4  123.09   12.00
  -4   2   4  100.69   11.90
  -4   2   4   91.09    6.80
  -4   2   4   96.49   10.00
   3  -2  -4   70.39    7.50
   3  -2  -4   66.89    8.60
   3  -2  -4   84.39    9.40
   3  -2  -4   86.49    9.10
  -3   2   4   83.49    6.60
  -3   2   4   79.69    6.70
  -3   2   4   87.49    9.80
  -3   2   4   74.79    7.80
  -3   2   4   68.79   13.00
   2  -2  -4  424.16   15.30
   2  -2  -4  429.66   11.80
   2  -2  -4  457.45   11.70
   2  -2  -4  431.26   11.50
  -2   2   4  443.46   13.20
  -2   2   4  450.15   12.70
  -2   2   4  441.26   14.90
   1  -2  -4 2761.12   51.49
   1  -2  -4 2801.22   51.49
  -1   2   4 2730.43   51.89
  -1   2   4 2738.13   54.09
   0  -2  -4 4050.09   75.79
   0  -2  -4 4190.88   81.19
   0  -2  -4 4062.59   74.39
   0   2   4 3996.90   76.19
   0   2   4 4128.99   74.69
   0   2   4 4106.79   74.09
  -1  -2  -4 2056.79   45.70
  -1  -2  -4 2072.19   40.60
  -1  -2  -4 2089.39   40.30
  -1  -2  -4 2037.50   45.30
  -1  -2  -4 2044.20   41.60
   1   2   4 2083.59   42.40
   1   2   4 2046.50   41.70
   1   2   4 2030.50   42.10
   1   2   4 2023.40   41.70
   1   2   4 2091.49   40.10
   1   2   4 2017.00   36.90
  -2  -2  -4  231.78   13.20
  -2  -2  -4  235.88   10.20
  -2  -2  -4  297.67   13.50
  -2  -2  -4  226.28   10.10
   2   2   4  230.68   12.10
   2   2   4  225.78    9.10
   2   2   4  245.58   13.50
   2   2   4  229.28   12.40
   2   2   4  227.58    9.00
   2   2   4  240.18   10.00
  -3  -2  -4  140.19    8.90
  -3  -2  -4  136.39   12.00
  -3  -2  -4  154.08    9.50
  -3  -2  -4  143.59    9.00
  -3  -2  -4  148.49   17.40
  -3  -2  -4  137.99   11.70
   3   2   4  134.39    9.80
   3   2   4  135.29    5.50
   3   2   4  144.79    5.40
   3   2   4  134.59   12.10
   3   2   4  141.09   12.40
   3   2   4  142.29   11.70
  -4  -2  -4   50.89   15.00
  -4  -2  -4   61.99   15.80
  -4  -2  -4   56.99    8.60
  -4  -2  -4   52.69    6.50
  -4  -2  -4   52.09   12.30
  -4  -2  -4   39.90    7.90
  -4  -2  -4   44.30    6.40
  -4  -2  -4   41.40   11.10
   4   2   4   24.70    8.80
   4   2   4   34.70   10.10
   4   2   4   38.60    8.30
   4   2   4   43.80    7.40
  -5  -2  -4   44.50    6.90
  -5  -2  -4   41.60    9.40
  -5  -2  -4   39.70    6.60
  -5  -2  -4   39.20    9.70
  -5  -2  -4   42.10   11.10
  -5  -2  -4   35.60   10.20
   5   2   4   38.40    9.00
   5   2   4   40.80   10.50
   5   2   4   44.70   11.80
  -6  -2  -4   62.49    8.00
  -6  -2  -4   84.59   13.20
  -6  -2  -4   68.29   14.30
  -6  -2  -4   78.49   20.70
  -6  -2  -4   64.39   14.40
  -6  -2  -4   40.00   13.40
  -6  -2  -4   64.69    7.60
  -6  -2  -4   67.69   19.40
   6   2   4   73.79   13.70
   6   2   4   42.80   13.00
   7  -3  -4    2.30   10.80
  -7   3   4   11.80    5.70
  -7   3   4   13.30   11.10
  -7   3   4    4.00    5.60
  -7   3   4    3.80    9.90
  -7   3   4   23.50    8.90
  -7   3   4   12.50   11.20
  -7   3   4   13.70    8.90
   6  -3  -4  225.88   19.10
   6  -3  -4  194.98   16.20
  -6   3   4  212.78   11.00
  -6   3   4  224.28   15.10
  -6   3   4  215.48   20.40
  -6   3   4  189.88   20.00
  -6   3   4  213.98   11.10
  -6   3   4  214.58   15.30
   5  -3  -4  710.73   27.10
   5  -3  -4  731.63   27.60
   5  -3  -4  695.83   24.60
  -5   3   4  708.53   22.10
  -5   3   4  720.73   19.00
  -5   3   4  652.33   26.40
  -5   3   4  706.93   22.40
  -5   3   4  763.92   19.50
   4  -3  -4   28.10    8.90
   4  -3  -4   31.60    7.90
   4  -3  -4   30.60    8.00
   4  -3  -4   24.70    8.60
  -4   3   4   22.30    5.90
  -4   3   4   20.70    5.50
  -4   3   4   30.20    9.00
  -4   3   4   36.20    6.70
   3  -3  -4    2.90    4.80
   3  -3  -4   -1.50    6.40
   3  -3  -4   -0.10    6.60
   3  -3  -4   -9.40    3.10
   3  -3  -4   11.50    5.70
  -3   3   4   -4.30    4.80
  -3   3   4    0.30    3.80
  -3   3   4   -0.40    4.90
   2  -3  -4 2237.68   43.00
   2  -3  -4 2193.98   46.10
   2  -3  -4 2185.68   42.70
   2  -3  -4 2149.19   42.50
  -2   3   4 2235.28   44.00
  -2   3   4 2184.58   43.50
   1  -3  -4  928.61   22.10
   1  -3  -4  932.81   22.30
  -1   3   4  982.30   23.10
  -1   3   4  947.11   22.50
  -1   3   4  915.51   19.00
  -1  -3  -4   -6.40    7.20
  -1  -3  -4    5.30    5.20
  -1  -3  -4   -7.00    5.00
  -1  -3  -4    3.50    5.60
   1   3   4   -2.10    5.80
   1   3   4    1.60    6.00
   1   3   4   -3.60    5.50
   1   3   4    9.00    6.10
   1   3   4    2.20    5.10
  -2  -3  -4  420.76   14.20
  -2  -3  -4  454.75   16.90
  -2  -3  -4  416.46   21.70
  -2  -3  -4  412.16   16.60
  -2  -3  -4  434.66   14.40
   2   3   4  403.76   16.40
   2   3   4  401.16   13.00
   2   3   4  407.36   15.70
   2   3   4  389.66   12.10
   2   3   4  402.96   13.90
   2   3   4  414.46   13.20
   2   3   4  407.96   17.10
  -3  -3  -4  213.18   11.50
  -3  -3  -4  206.88   11.40
  -3  -3  -4  228.18   13.40
  -3  -3  -4  236.58   19.60
  -3  -3  -4  243.28   15.60
   3   3   4  210.38   14.10
   3   3   4  215.88    8.30
   3   3   4  243.18   12.30
   3   3   4  222.38   11.00
   3   3   4  207.08   13.10
   3   3   4  205.28   15.30
   3   3   4  213.58    8.20
  -4  -3  -4   -0.10    5.90
  -4  -3  -4   -3.60    5.80
  -4  -3  -4   -8.90   10.40
  -4  -3  -4    7.80    6.70
  -4  -3  -4    2.40    8.60
   4   3   4  -13.40    9.00
   4   3   4    2.50    6.50
   4   3   4   -1.90    6.50
   4   3   4    1.80   10.70
  -5  -3  -4  223.58   12.60
  -5  -3  -4  229.68   12.90
  -5  -3  -4  226.48   16.30
   5   3   4  233.78   15.70
   5   3   4  218.88   17.70
   5   3   4  181.28   18.10
  -6  -3  -4    0.40    8.20
  -6  -3  -4   12.00    9.50
  -6  -3  -4    0.50   10.70
  -6  -3  -4   37.80   17.40
  -6  -3  -4   -1.50    6.10
  -6  -3  -4    1.50    9.40
  -6  -3  -4   13.20    8.80
  -6  -3  -4   -2.30    6.30
   6   3   4    0.30   10.30
   6   3   4    7.00    7.00
   7  -4  -4   -8.20    9.50
   7  -4  -4    9.20   11.30
  -7   4   4   -5.10    6.20
  -7   4   4   -1.40    7.60
  -7   4   4    1.20    7.10
  -7   4   4   -4.00   10.00
  -7   4   4   14.40    6.90
   6  -4  -4   32.50   11.70
   6  -4  -4   59.59   13.30
   6  -4  -4   20.50    9.70
  -6   4   4   37.30    7.50
  -6   4   4   31.80   11.40
  -6   4   4   31.90    7.90
  -6   4   4   36.10    7.50
  -6   4   4   41.20   12.50
  -6   4   4   36.30    8.10
  -6   4   4   23.20   11.20
   5  -4  -4  475.95   22.80
   5  -4  -4  480.15   22.20
   5  -4  -4  463.45   23.30
   5  -4  -4  475.05   21.20
  -5   4   4  504.45   17.10
  -5   4   4  475.55   23.10
  -5   4   4  477.65   16.90
  -5   4   4  485.55   16.40
  -5   4   4  470.65   17.50
   4  -4  -4   68.09    4.40
   4  -4  -4   83.99   12.00
   4  -4  -4   71.59    9.70
   4  -4  -4   68.49   10.70
   4  -4  -4   67.79    4.50
  -4   4   4   69.89    8.40
  -4   4   4   81.69    8.40
  -4   4   4   74.79    6.50
   3  -4  -4  392.36   13.00
   3  -4  -4  406.66   13.00
   3  -4  -4  410.76   17.70
   3  -4  -4  396.56   15.00
  -3   4   4  446.26   15.40
  -3   4   4  396.56   15.00
  -3   4   4  398.46    9.80
   2  -4  -4   93.09    8.70
   2  -4  -4   96.99    9.10
  -2   4   4  101.29   10.10
  -2   4   4  101.59    9.10
   1  -4  -4 1497.95   33.60
   1  -4  -4 1511.35   33.40
  -1   4   4 1467.05   28.60
  -1   4   4 1523.45   33.70
  -1   4   4 1495.65   33.50
   0  -4  -4 3854.41   74.19
   0  -4  -4 3821.12   73.99
   0   4   4 3922.11   74.19
   0   4   4 3893.41   75.99
   0   4   4 3960.80   74.29
   0   4   4 3838.82   72.49
  -1  -4  -4   19.00    6.70
  -1  -4  -4   11.00    6.00
  -1  -4  -4   19.70    6.40
   1   4   4   17.30    6.40
   1   4   4   13.40    6.40
   1   4   4   11.60    6.10
   1   4   4    4.00    6.10
   1   4   4   12.40    6.20
  -2  -4  -4  598.94   19.80
  -2  -4  -4  630.64   27.80
  -2  -4  -4  603.84   19.10
  -2  -4  -4  622.14   21.30
  -2  -4  -4  603.54   19.00
   2   4   4  614.84   17.60
   2   4   4  602.54   18.70
   2   4   4  628.24   20.00
   2   4   4  605.04   17.60
   2   4   4  623.74   21.20
   2   4   4  589.54   21.20
  -3  -4  -4    2.40   17.30
  -3  -4  -4   20.80    7.30
  -3  -4  -4   23.40    7.50
  -3  -4  -4   15.10    8.90
  -3  -4  -4   11.50    6.30
   3   4   4   16.50    9.40
   3   4   4   21.00    5.30
   3   4   4   17.80    8.80
   3   4   4   23.10    7.30
   3   4   4   17.20    5.70
   3   4   4   15.60    6.20
   3   4   4   17.50    4.70
  -4  -4  -4  450.45   18.00
  -4  -4  -4  469.05   22.60
  -4  -4  -4  461.45   17.80
  -4  -4  -4  455.85   19.70
  -4  -4  -4  369.06   28.30
   4   4   4  483.15   24.10
   4   4   4  472.95   19.50
   4   4   4  471.65   22.60
   4   4   4  473.35   19.10
  -5  -4  -4  138.09   12.70
  -5  -4  -4  131.79   12.30
  -5  -4  -4  184.68   39.20
  -5  -4  -4  135.39   15.50
  -5  -4  -4  176.08   19.00
  -5  -4  -4  122.39   20.50
   5   4   4  136.29   13.60
   5   4   4  148.29   16.20
   5   4   4  140.09   13.60
  -6  -4  -4   63.49   11.20
  -6  -4  -4   90.59   10.10
  -6  -4  -4  107.89   21.60
  -6  -4  -4   66.09   22.60
   6   4   4   95.79   15.90
   6  -5  -4   53.89   11.90
   6  -5  -4   70.79   13.60
   6  -5  -4   75.69   13.80
   6  -5  -4   45.30   11.70
  -6   5   4   60.39   13.60
  -6   5   4   74.79   24.00
  -6   5   4   42.60    8.30
  -6   5   4   71.79   22.00
  -6   5   4   55.79   11.80
  -6   5   4   50.69    9.20
   5  -5  -4  110.49   13.10
   5  -5  -4  112.19   14.40
   5  -5  -4   93.79   12.30
   5  -5  -4   83.19   13.30
  -5   5   4   98.89   10.30
  -5   5   4  100.79   10.40
  -5   5   4   94.89   10.30
   4  -5  -4 1154.88   32.30
   4  -5  -4 1193.88   35.40
   4  -5  -4 1325.37   45.10
   4  -5  -4 1218.38   35.00
   4  -5  -4 1170.58   26.10
   4  -5  -4 1162.18   26.00
  -4   5   4 1193.08   30.70
  -4   5   4 1169.48   30.50
   3  -5  -4 1010.10   25.20
   3  -5  -4 1021.90   25.10
   3  -5  -4  989.50   28.90
   3  -5  -4 1020.10   27.60
  -3   5   4 1028.90   27.30
  -3   5   4  986.20   26.90
   2  -5  -4  129.19   11.30
   2  -5  -4  134.89   11.90
   2  -5  -4  183.48   10.70
  -2   5   4  140.89   12.20
  -2   5   4  136.89   11.00
   1  -5  -4  834.12   23.50
   1  -5  -4  851.51   23.90
  -1   5   4  814.62   23.30
  -1   5   4  840.32   24.20
   0  -5  -4   55.39    8.80
   0  -5  -4   72.19    8.70
   0   5   4   43.50    6.20
   0   5   4   53.99    8.60
   0   5   4   59.59    7.90
   0   5   4   43.00    8.20
   0   5   4   56.19    8.50
  -1  -5  -4   96.89   10.10
  -1  -5  -4   86.99   10.00
  -1  -5  -4  106.19   10.70
   1   5   4   82.09    9.50
   1   5   4   97.79   10.00
   1   5   4   88.79    9.20
   1   5   4   98.79    9.50
   1   5   4   96.69    9.70
  -2  -5  -4   66.59   14.30
  -2  -5  -4   57.89   10.10
  -2  -5  -4   52.49    9.20
  -2  -5  -4   63.59    9.20
   2   5   4   54.59    7.90
   2   5   4   38.50    9.30
   2   5   4   42.20    7.70
   2   5   4   49.60    6.40
   2   5   4   59.29    8.60
   2   5   4   61.79    9.80
  -3  -5  -4   40.40   14.70
  -3  -5  -4   25.60   10.00
  -3  -5  -4   25.00    8.50
  -3  -5  -4   28.90    8.00
   3   5   4   25.40   18.20
   3   5   4   21.90    7.00
   3   5   4   25.50   10.00
   3   5   4   29.70    8.80
   3   5   4   26.00    6.30
   3   5   4   24.00    5.80
   3   5   4   31.40    6.90
  -4  -5  -4   36.90    9.00
  -4  -5  -4   50.19    9.60
  -4  -5  -4   42.10   10.30
   4   5   4   58.09    9.00
   4   5   4   35.70   11.40
   4   5   4   38.20    9.00
   4   5   4   33.80    7.40
   4   5   4   50.39    4.00
  -5  -5  -4   80.99   22.00
  -5  -5  -4   29.20   12.20
  -5  -5  -4   33.40    9.30
  -5  -5  -4   38.50    9.30
  -5  -5  -4   37.00    9.20
   5   5   4   35.70   10.00
   5   5   4   41.30   12.90
   6  -6  -4   -1.30    9.30
   6  -6  -4  -10.00   16.10
   6  -6  -4    0.30    8.10
   6  -6  -4   -6.70   10.00
  -6   6   4    8.50   12.20
  -6   6   4    6.80   11.20
  -6   6   4    2.70    5.60
  -6   6   4   -1.90    7.80
  -6   6   4   -2.60    8.40
   5  -6  -4    5.10   10.50
   5  -6  -4    3.40    8.80
   5  -6  -4   -1.70    2.80
   5  -6  -4    9.30    7.80
   5  -6  -4    4.10    9.40
  -5   6   4   21.40    8.70
  -5   6   4    1.30    5.20
  -5   6   4    4.40    8.20
   4  -6  -4  180.88   11.90
   4  -6  -4  166.08   10.70
   4  -6  -4  153.18   16.50
   4  -6  -4  145.09   13.70
  -4   6   4  181.68   14.60
  -4   6   4  167.68   17.00
   3  -6  -4  557.84   22.20
   3  -6  -4  584.34   19.60
   3  -6  -4  621.14   22.70
   3  -6  -4  594.74   19.80
  -3   6   4  587.34   24.50
  -3   6   4  572.44   21.80
   2  -6  -4   -5.10    7.20
   2  -6  -4    4.40    7.70
   2  -6  -4   -6.80    6.70
  -2   6   4   -7.00    7.90
   1  -6  -4   27.30    7.50
   1  -6  -4   25.50    8.80
  -1   6   4   29.10    7.70
  -1   6   4   35.60    6.80
  -1   6   4   27.40    9.20
   0  -6  -4  522.55   28.60
   0  -6  -4  553.64   20.30
   0   6   4  567.54   20.10
   0   6   4  577.24   22.30
   0   6   4  547.85   19.10
   0   6   4  589.14   20.50
  -1  -6  -4   22.60    8.70
  -1  -6  -4   36.10    8.40
  -1  -6  -4   16.70    8.70
   1   6   4   42.80    8.60
   1   6   4   32.00    8.60
   1   6   4   27.90    8.70
   1   6   4   39.70    8.80
  -2  -6  -4   81.09   10.90
  -2  -6  -4   72.39   11.40
   2   6   4   28.50   15.60
   2   6   4   68.79    9.00
   2   6   4   57.39    7.80
   2   6   4   68.79    9.40
   2   6   4   53.29    9.00
  -3  -6  -4   11.30    8.50
  -3  -6  -4   16.80    9.10
  -3  -6  -4   14.90    9.90
  -3  -6  -4   -0.10   11.20
   3   6   4    8.70    6.30
   3   6   4    9.00    9.80
   3   6   4    9.40    5.90
   3   6   4    9.60    6.60
   3   6   4   11.70    9.30
   3   6   4   12.50    6.70
  -4  -6  -4    2.50    8.40
  -4  -6  -4   -2.40   16.10
  -4  -6  -4    3.10    8.70
  -4  -6  -4   40.20   11.90
   4   6   4   17.40   11.30
   4   6   4    2.30    3.60
   4   6   4  -12.10    6.40
   4   6   4    3.50    8.40
   4   6   4   -4.40    4.20
  -5  -6  -4   64.09   11.10
  -5  -6  -4   62.09   14.10
  -5  -6  -4   77.09   11.70
   5   6   4   61.19   13.80
   5   6   4   48.80   10.70
   6  -7  -4   -5.40   11.00
   6  -7  -4    2.70    9.70
  -6   7   4   -0.90    9.40
  -6   7   4    6.60    4.90
  -6   7   4   16.40   12.70
  -6   7   4    8.80   14.20
   5  -7  -4   15.80   10.40
   5  -7  -4   -4.70    7.30
   5  -7  -4   -0.40    2.50
   5  -7  -4   -9.00    9.10
   5  -7  -4   -5.80    4.50
   5  -7  -4   -1.10   10.90
  -5   7   4   -4.50    4.40
  -5   7   4    5.00    9.40
  -5   7   4   -6.20    8.50
   4  -7  -4   26.70    7.90
   4  -7  -4   43.60   10.40
   4  -7  -4   26.50    7.50
   4  -7  -4   34.50    9.30
  -4   7   4   19.00   10.10
  -4   7   4   35.20   10.50
   3  -7  -4   17.90    8.00
   3  -7  -4   13.60    8.60
   3  -7  -4   45.90   10.20
  -3   7   4   27.70   10.30
  -3   7   4   41.60   10.60
   2  -7  -4  294.67   16.50
   2  -7  -4  281.87   16.30
   2  -7  -4  264.17   16.20
  -2   7   4  268.67   17.70
  -2   7   4  274.87   16.60
  -2   7   4  282.17   13.00
   1  -7  -4  139.29   12.90
   1  -7  -4  127.79   13.10
  -1   7   4  133.99   11.60
  -1   7   4  149.88   14.00
   0  -7  -4   -3.10    8.80
   0  -7  -4   -2.70    5.70
   0   7   4   12.30    7.90
   0   7   4   16.20    9.10
   0   7   4    6.50    7.00
   0   7   4   21.40    9.40
  -1  -7  -4   26.50    8.10
  -1  -7  -4   42.00   10.20
  -1  -7  -4   48.90   10.00
   1   7   4   27.70   11.70
   1   7   4   43.50    9.40
   1   7   4   32.70    8.90
   1   7   4   30.90    9.10
  -2  -7  -4    4.50    9.20
  -2  -7  -4   28.30   10.00
  -2  -7  -4   16.40    8.70
   2   7   4    1.90    9.40
   2   7   4    2.20    8.00
   2   7   4    2.40    6.80
   2   7   4   11.10    7.30
  -3  -7  -4   16.90    9.60
  -3  -7  -4   35.00   10.50
  -3  -7  -4   62.89   19.00
   3   7   4   51.39   12.20
   3   7   4   31.20    7.50
   3   7   4   50.79    8.60
   3   7   4   50.79    8.20
   3   7   4   31.40    7.00
   3   7   4   32.40   10.80
  -4  -7  -4  133.89   27.70
  -4  -7  -4   59.89   11.60
  -4  -7  -4   71.89   16.20
  -4  -7  -4   85.69   12.10
   4   7   4   55.39    9.20
   4   7   4   44.30   24.10
   4   7   4   81.99   12.60
   5  -8  -4    3.40    6.30
   5  -8  -4   29.30   11.70
   5  -8  -4   23.00   10.80
   5  -8  -4   14.90    8.30
   5  -8  -4   17.90   13.10
  -5   8   4  -11.00    9.00
  -5   8   4  -16.40   14.50
   4  -8  -4    8.10    7.30
   4  -8  -4   -3.10    9.10
   4  -8  -4    6.70    9.40
  -4   8   4    6.70    5.10
  -4   8   4   29.00   10.20
  -4   8   4   23.70   10.40
   3  -8  -4   25.50    8.60
   3  -8  -4   29.60    9.50
   3  -8  -4   31.20   11.40
  -3   8   4   39.70   10.40
  -3   8   4   29.80   10.80
  -3   8   4   26.30    5.80
   2  -8  -4   48.70   11.20
   2  -8  -4   55.79   10.30
  -2   8   4   50.89   11.50
  -2   8   4   28.50   10.20
  -2   8   4   59.59    7.70
   1  -8  -4    1.90    9.80
  -1   8   4    1.60    6.70
  -1   8   4    2.00    9.90
   0  -8  -4  425.66   22.00
   0   8   4  407.46   20.20
   0   8   4  398.56   18.60
   0   8   4  379.06   22.40
  -1  -8  -4   26.70   10.30
  -1  -8  -4   -8.70    8.40
  -1  -8  -4   58.19   10.40
   1   8   4   13.70    9.80
   1   8   4    7.30    9.90
   1   8   4   19.00    9.60
  -2  -8  -4   -0.90   10.10
  -2  -8  -4  -13.20    9.50
  -2  -8  -4   -2.00    8.50
   2   8   4   -4.60    8.50
   2   8   4    5.00    6.90
   2   8   4    8.10    9.80
   2   8   4   10.30    7.30
  -3  -8  -4   32.70   12.30
  -3  -8  -4   33.90   18.70
  -3  -8  -4   60.49   23.40
  -3  -8  -4   18.60   11.40
   3   8   4   15.60    8.30
   3   8   4   22.90    7.50
   3   8   4   21.00   11.20
   4  -9  -4   10.00    9.20
   4  -9  -4    4.80    9.70
   4  -9  -4    1.90    9.10
  -4   9   4   25.00   18.90
  -4   9   4    3.50   10.80
  -4   9   4    2.80    3.40
   3  -9  -4    0.00    9.70
   3  -9  -4   -6.20    8.00
   3  -9  -4   -8.70    9.10
  -3   9   4   14.20   10.80
  -3   9   4   -1.20   10.60
  -3   9   4    6.00    4.90
   2  -9  -4   32.50    8.80
   2  -9  -4   72.39   12.40
   2  -9  -4   40.30   10.90
  -2   9   4   30.90   11.10
  -2   9   4   13.40   11.50
  -2   9   4   52.79    7.70
   1  -9  -4   52.09    9.60
   1  -9  -4   55.19   13.90
   1  -9  -4   40.60   11.20
  -1   9   4   69.79   12.40
  -1   9   4   75.39   10.00
  -1   9   4   69.19   17.70
   0  -9  -4   17.10   11.60
   0  -9  -4   35.10   11.90
   0   9   4   29.10    9.00
   0   9   4   15.90    9.30
   0   9   4   15.20    9.70
   0   9   4   19.10   10.40
  -1  -9  -4    8.20   10.80
  -1  -9  -4   32.50   12.40
   1   9   4   10.20    8.70
   1   9   4    5.00    9.20
   1   9   4    1.50    9.50
  -2  -9  -4   64.39   12.60
  -2  -9  -4   37.90   12.80
   2   9   4   64.59   11.40
   2   9   4   72.59   13.00
   2   9   4   69.09   10.80
   2   9   4   29.90    8.80
   2 -10  -4   -6.80    7.80
   2 -10  -4    2.80   18.80
   2 -10  -4    4.60   10.10
  -2  10   4   15.40   11.90
  -2  10   4    2.50    6.10
   1 -10  -4   29.50   12.40
   1 -10  -4   16.60    8.30
  -1  10   4   -3.50   12.00
  -1  10   4   15.20   10.80
  -1  10   4   22.40    8.20
   0  10   4    5.10   10.60
   0  10   4   37.80   10.30
   0  10   4    6.70   13.50
   0  10  -5  103.39   13.90
   0  10  -5  124.49   14.00
   0  10  -5  100.59   14.80
   0 -10   5  122.09   17.70
   0 -10   5  137.09   16.60
  -1  10  -5   63.59   11.60
  -1  10  -5   72.19   12.70
  -1  10  -5   81.49   15.50
   1 -10   5   87.99   14.10
   1 -10   5   80.99   16.60
  -2  10  -5   -3.90   10.20
  -2  10  -5  -11.70    8.60
  -2  10  -5   13.50   10.70
   2 -10   5    8.20   10.90
   2 -10   5    2.80   17.40
  -3  10  -5   -0.90    9.90
  -3  10  -5   14.80   11.20
   3 -10   5   13.30   11.00
   2   9  -5    2.60    8.60
  -2  -9   5    2.70    9.80
  -2  -9   5    0.70   10.50
  -2  -9   5   -3.60   11.00
   1   9  -5  215.88   17.50
   1   9  -5  213.58   11.70
   1   9  -5  234.88   17.80
  -1  -9   5  207.98   15.60
  -1  -9   5  238.08   19.00
  -1  -9   5  223.88   18.00
   0   9  -5   32.10   11.00
   0   9  -5   24.20    7.90
   0   9  -5   35.80   10.10
   0  -9   5   32.90   10.20
   0  -9   5   34.10    9.90
   0  -9   5   29.50   10.60
  -1   9  -5   21.30   10.80
  -1   9  -5   19.70   11.10
  -1   9  -5   19.70    9.00
   1  -9   5   10.40   10.40
   1  -9   5   -2.40   10.60
  -2   9  -5   18.00   10.70
  -2   9  -5   19.50    9.70
  -2   9  -5   34.50   10.80
   2  -9   5   35.50   10.80
   2  -9   5   36.40   11.50
  -3   9  -5    7.70   13.00
  -3   9  -5   21.20   10.90
  -3   9  -5   -2.00   10.10
   3  -9   5   -0.50   10.00
   3  -9   5   13.40   10.20
  -4   9  -5   50.79   20.00
  -4   9  -5   32.10   13.80
  -4   9  -5   33.70   12.00
   4  -9   5   33.40   10.10
   4  -9   5   22.80    9.80
   4  -9   5   21.40   11.20
   4  -9   5    0.80   16.30
   3   8  -5   95.99    9.30
   3   8  -5   99.99   14.50
  -3  -8   5  101.79   13.10
  -3  -8   5   80.99   12.50
  -3  -8   5  109.79   14.10
  -3  -8   5  113.29   16.40
   2   8  -5   25.60    8.80
   2   8  -5   12.00    7.10
  -2  -8   5    4.90    7.30
  -2  -8   5   16.00    9.00
  -2  -8   5   22.70   10.30
  -2  -8   5   22.90    8.80
   1   8  -5   -6.60    3.10
   1   8  -5    0.10    8.40
   1   8  -5   -0.50    8.90
   1   8  -5    4.80    4.70
  -1  -8   5    5.50    7.20
  -1  -8   5    6.00    9.30
  -1  -8   5   -4.20    9.70
  -1  -8   5   13.80   10.60
   0   8  -5   -1.10    6.60
   0   8  -5    1.50    6.70
   0   8  -5   16.90    8.70
   0  -8   5   14.80    6.20
   0  -8   5   12.70    9.40
   0  -8   5   21.00    8.40
  -1   8  -5  405.96   20.30
  -1   8  -5  390.76   19.70
   1  -8   5  397.06   19.90
  -2   8  -5  149.09   15.00
  -2   8  -5  156.38   18.00
   2  -8   5  153.68   14.70
  -3   8  -5   39.90   10.70
  -3   8  -5   39.80   10.60
  -3   8  -5   28.40   10.90
   3  -8   5   27.30   10.00
  -4   8  -5    6.50    9.10
  -4   8  -5    0.10   11.50
  -4   8  -5   -3.70    9.00
   4  -8   5   -7.50    7.90
   4  -8   5  -11.20    8.90
   4  -8   5    8.60   15.00
   4  -8   5   -1.80    7.60
  -5   8  -5    7.00   10.10
  -5   8  -5   -6.80   19.60
   5  -8   5   -1.90    9.60
   5  -8   5    8.80    7.50
   5  -8   5    5.00   13.50
   5  -8   5    0.00    3.40
   5  -8   5    8.00   17.10
   4   7  -5   19.90   11.60
   4   7  -5   33.10   12.20
  -4  -7   5   30.20   12.50
  -4  -7   5   36.90   10.10
  -4  -7   5   37.70   11.00
  -4  -7   5   37.10   10.10
   3   7  -5  147.89   10.50
   3   7  -5  161.48   16.80
   3   7  -5  152.68   16.60
  -3  -7   5  155.18   15.40
  -3  -7   5  151.98   14.90
   2   7  -5   73.39    9.20
   2   7  -5   78.99    9.80
  -2  -7   5  105.59   13.80
  -2  -7   5   89.09   11.80
  -2  -7   5   90.79   11.30
  -2  -7   5  101.29   12.40
   1   7  -5   38.30    9.40
   1   7  -5   38.30    8.90
  -1  -7   5   40.30    9.90
  -1  -7   5   30.70    9.80
  -1  -7   5   42.20   10.60
  -1  -7   5   40.70    8.60
   0   7  -5  657.73   21.30
   0   7  -5  685.13   22.80
   0   7  -5  685.33   23.80
   0  -7   5  694.33   24.00
   0  -7   5  738.73   24.80
   0  -7   5  639.74   19.60
  -1   7  -5   37.30    9.20
  -1   7  -5   46.00    8.90
   1  -7   5   46.20    9.40
   1  -7   5   24.50   16.60
  -2   7  -5  106.79   12.30
  -2   7  -5  145.19   13.40
  -2   7  -5  133.49   13.30
   2  -7   5   98.39   11.40
   2  -7   5  127.59   12.20
  -3   7  -5  213.68   16.60
  -3   7  -5  258.57   19.80
  -3   7  -5  245.78   16.00
   3  -7   5  216.28   15.10
   3  -7   5  215.38   14.60
  -4   7  -5   -3.90    9.00
  -4   7  -5    1.20    9.10
  -4   7  -5    5.50   10.30
   4  -7   5    2.90   14.40
   4  -7   5    9.50    4.20
   4  -7   5    7.60    7.60
   4  -7   5   -3.70    8.60
   4  -7   5   -5.30    8.50
   4  -7   5    4.60    8.10
  -5   7  -5   -5.20    7.20
  -5   7  -5   12.40    9.60
  -5   7  -5   20.90   12.50
  -5   7  -5    6.00    9.10
   5  -7   5   16.00    6.40
   5  -7   5    2.80   13.70
   5  -7   5   20.00    5.40
   5  -7   5    2.40    3.90
   5  -7   5    3.30    9.70
   5  -7   5    8.40    9.50
  -6   7  -5   32.00   10.10
  -6   7  -5   36.40   13.70
  -6   7  -5   38.20   15.30
  -6   7  -5   53.49   11.50
   6  -7   5   60.09   14.00
   6  -7   5   39.50   11.70
   6  -7   5   45.80   15.90
   5   6  -5   -2.60   10.30
  -5  -6   5   20.10   15.60
  -5  -6   5  -20.50   11.80
  -5  -6   5   20.70   17.30
  -5  -6   5   -0.30    9.90
  -5  -6   5   16.90    8.50
  -5  -6   5    9.70    8.30
  -5  -6   5   23.70   11.30
   4   6  -5  128.79   15.30
   4   6  -5  119.69   14.70
  -4  -6   5  126.69   13.40
  -4  -6   5  116.39   14.80
  -4  -6   5  128.89   12.20
  -4  -6   5  118.29   15.70
  -4  -6   5  107.09   11.60
   3   6  -5   18.40    5.10
   3   6  -5   19.40    5.40
   3   6  -5    9.40    9.70
   3   6  -5   14.00   11.80
  -3  -6   5    4.60    8.00
  -3  -6   5   26.30    9.40
  -3  -6   5   29.90   10.20
  -3  -6   5   23.50   10.60
   2   6  -5  863.81   23.50
   2   6  -5  811.02   22.90
  -2  -6   5  880.51   26.30
  -2  -6   5  864.91   41.80
  -2  -6   5  826.02   26.10
  -2  -6   5  820.72   28.10
   1   6  -5  195.38   12.70
   1   6  -5  178.18    8.80
   1   6  -5  183.58   13.00
  -1  -6   5  176.88   13.90
  -1  -6   5  165.98   12.90
  -1  -6   5  164.18   12.10
   0   6  -5  117.99   11.30
   0   6  -5  130.49   12.40
   0   6  -5   95.29   10.40
   0  -6   5  156.88   12.60
   0  -6   5  107.69    9.30
   0  -6   5  117.49   11.50
  -1   6  -5   -5.40    6.20
  -1   6  -5    4.80    7.80
  -1   6  -5    4.70    6.30
   1  -6   5   -3.20    6.10
   1  -6   5    1.60    6.90
   1  -6   5    1.10    4.00
  -2   6  -5  490.45   18.80
  -2   6  -5  501.05   19.50
  -2   6  -5  470.25   21.10
   2  -6   5  474.95   17.90
   2  -6   5  458.25   18.60
  -3   6  -5   24.00    9.00
  -3   6  -5   33.40   10.50
  -3   6  -5   37.60    8.80
  -3   6  -5   35.60    7.90
   3  -6   5   30.20    8.10
   3  -6   5   42.90    8.50
   3  -6   5   33.90    6.10
   3  -6   5   38.90    9.50
  -4   6  -5  596.84   33.20
  -4   6  -5  526.55   21.50
  -4   6  -5  542.55   21.30
  -4   6  -5  517.95   26.40
   4  -6   5  526.35   18.30
   4  -6   5  426.86   43.40
   4  -6   5  496.45   21.60
   4  -6   5  519.65   18.10
   4  -6   5  480.45   22.30
   4  -6   5  518.95   16.20
  -5   6  -5    2.90    8.50
  -5   6  -5    6.30   11.20
  -5   6  -5   21.90    9.70
  -5   6  -5   13.60    8.90
   5  -6   5   -3.50    9.00
   5  -6   5    5.70    5.60
   5  -6   5    1.10    8.70
   5  -6   5    5.80    4.10
   5  -6   5   13.30    5.20
   5  -6   5    8.20   12.50
  -6   6  -5   61.69   17.10
  -6   6  -5   81.79   13.80
  -6   6  -5   66.09   11.00
  -6   6  -5   56.19   10.40
   6  -6   5   63.99   16.70
   6  -6   5   59.19   13.20
   6  -6   5   91.99   13.70
   6  -6   5   54.49    8.60
   5   5  -5   24.30   11.00
   5   5  -5   -8.20    9.20
  -5  -5   5    6.30    7.90
  -5  -5   5    8.40   15.60
  -5  -5   5    1.20    7.00
  -5  -5   5   18.70   16.20
  -5  -5   5    5.40    7.80
  -5  -5   5   -2.40   15.70
  -5  -5   5    6.00    6.70
  -5  -5   5   15.00    9.70
   4   5  -5   14.10    9.90
   4   5  -5   11.60   10.60
  -4  -5   5    0.60    6.40
  -4  -5   5   10.30    7.50
  -4  -5   5    8.50    7.10
   3   5  -5  217.88   17.90
   3   5  -5  238.58    8.90
   3   5  -5  214.38    8.60
   3   5  -5  244.18   16.40
  -3  -5   5  227.98   13.60
  -3  -5   5  255.57   17.60
  -3  -5   5  239.38   11.40
  -3  -5   5  227.28   15.90
  -3  -5   5  227.48   13.60
   2   5  -5    6.50    5.40
   2   5  -5    6.40    5.70
  -2  -5   5    2.90    7.00
  -2  -5   5    7.50    6.50
  -2  -5   5    7.30    7.50
  -2  -5   5    2.70    6.20
   1   5  -5  171.68   11.40
   1   5  -5  192.38   11.40
   1   5  -5  181.08    7.60
  -1  -5   5  189.68   11.30
  -1  -5   5  192.08   11.50
  -1  -5   5  178.88   12.50
   0   5  -5  960.40   25.20
   0   5  -5  959.10   23.70
   0   5  -5  964.80   25.60
   0  -5   5  980.20   23.10
   0  -5   5 1009.40   26.40
   0  -5   5  991.20   25.50
  -1   5  -5  799.02   22.60
  -1   5  -5  762.42   22.50
  -1   5  -5  741.33   22.50
   1  -5   5  754.92   22.60
   1  -5   5  766.32   16.70
   1  -5   5  756.12   21.70
  -2   5  -5 2526.25   54.49
  -2   5  -5 2425.56   51.39
  -2   5  -5 2434.86   48.60
  -2   5  -5 2441.56   51.59
   2  -5   5 2515.95   51.29
   2  -5   5 2406.16   50.89
  -3   5  -5  243.88   18.00
  -3   5  -5  259.27   14.50
  -3   5  -5  217.08   13.50
  -3   5  -5  235.68   14.10
   3  -5   5  283.07   22.00
   3  -5   5  242.48   12.60
   3  -5   5  243.68   14.10
   3  -5   5  246.48   12.70
   3  -5   5  263.07   11.70
  -4   5  -5  132.99   14.30
  -4   5  -5  136.69   11.80
  -4   5  -5  151.88   16.20
  -4   5  -5  109.39   10.60
   4  -5   5  125.19    9.80
   4  -5   5  121.79   10.20
   4  -5   5  161.08   16.40
   4  -5   5  159.58   14.30
   4  -5   5  129.39   10.10
   4  -5   5  140.89   19.60
  -5   5  -5   96.49   14.50
  -5   5  -5   79.49   10.10
  -5   5  -5  111.19   13.50
   5  -5   5  117.49   18.30
   5  -5   5  121.29   14.40
   5  -5   5  105.69   10.30
   5  -5   5  131.59   13.90
   5  -5   5   81.99    7.90
   5  -5   5  104.39    6.30
  -6   5  -5    9.00    8.40
  -6   5  -5   17.60    8.70
  -6   5  -5   38.40   13.30
  -6   5  -5   29.00   11.90
   6  -5   5   32.30    8.80
   6  -5   5   31.00   10.40
   6  -5   5   39.40   12.20
   6  -5   5   24.60   15.10
   6   4  -5    3.10   18.10
   6   4  -5   16.10   11.70
  -6  -4   5    9.00    6.00
  -6  -4   5   19.60   10.70
  -6  -4   5    8.60    8.50
  -6  -4   5   34.60   11.70
  -6  -4   5   14.60    6.20
  -6  -4   5   23.90   17.30
  -6  -4   5   18.20   11.40
  -6  -4   5   -4.50    8.40
   5   4  -5  216.48   19.00
   5   4  -5  235.38   19.90
  -5  -4   5  231.78   26.30
  -5  -4   5  231.98   12.50
  -5  -4   5  244.18   16.80
  -5  -4   5  221.78   12.40
  -5  -4   5  253.67   16.90
  -5  -4   5  241.18   17.90
   4   4  -5   58.59   11.30
   4   4  -5   66.69   12.10
  -4  -4   5   74.99    8.40
  -4  -4   5   77.19   11.20
  -4  -4   5   51.29    8.00
  -4  -4   5   56.69    8.50
  -4  -4   5   68.89   11.00
   3   4  -5  309.87   16.70
   3   4  -5  303.37   18.20
   3   4  -5  293.07    6.70
   3   4  -5  288.97    7.90
  -3  -4   5  294.27   20.30
  -3  -4   5  264.07   12.90
  -3  -4   5  303.37   13.00
  -3  -4   5  296.97   15.70
  -3  -4   5  295.27   12.60
   2   4  -5  975.20   22.10
   2   4  -5  948.81   22.00
  -2  -4   5  974.30   26.70
  -2  -4   5  932.01   23.70
  -2  -4   5  947.51   24.00
   1   4  -5  310.87   12.40
   1   4  -5  281.07    8.00
   1   4  -5  312.17   12.20
  -1  -4   5  276.87   12.80
  -1  -4   5  311.07   12.60
  -1  -4   5  305.37   13.00
   0   4  -5 2186.48   44.20
   0   4  -5 2157.38   43.90
   0   4  -5 2131.19   42.40
   0  -4   5 2168.58   44.40
   0  -4   5 2081.29   41.80
   0  -4   5 2096.49   43.90
  -1   4  -5 1050.09   22.00
  -1   4  -5 1031.70   25.60
  -1   4  -5 1068.99   27.00
  -1   4  -5 1046.30   25.80
   1  -4   5 1086.19   26.20
   1  -4   5 1105.19   25.90
   1  -4   5 1060.99   21.30
  -2   4  -5   23.70    8.00
  -2   4  -5   13.80    5.20
  -2   4  -5   22.40    6.50
  -2   4  -5    3.50    6.60
   2  -4   5   19.40    6.00
   2  -4   5    5.90    5.80
   2  -4   5   13.10    6.30
  -3   4  -5  139.39   11.70
  -3   4  -5  136.49   14.70
  -3   4  -5  129.19   10.70
  -3   4  -5  125.39   10.80
   3  -4   5  129.29    9.80
   3  -4   5  134.89   11.30
   3  -4   5  134.09    9.70
   3  -4   5  138.59   11.50
   3  -4   5  130.59    9.70
   3  -4   5  157.08   18.50
  -4   4  -5   19.90    7.00
  -4   4  -5   -0.30    7.70
  -4   4  -5   -6.30    6.10
  -4   4  -5    5.70    9.30
   4  -4   5    1.70   10.90
   4  -4   5    0.10    4.40
   4  -4   5    8.20    8.10
   4  -4   5    5.30    7.30
   4  -4   5    6.40    4.50
   4  -4   5   12.20    6.20
  -5   4  -5  120.79   14.20
  -5   4  -5  117.69   10.60
  -5   4  -5  133.59   15.60
  -5   4  -5  133.79   12.70
   5  -4   5  125.69   13.20
   5  -4   5  121.19   12.70
   5  -4   5  100.89   17.90
   5  -4   5  125.29   13.50
  -6   4  -5   28.20   11.20
  -6   4  -5   44.60   13.20
  -6   4  -5   30.70    8.10
  -6   4  -5   39.70    8.70
   6  -4   5   37.40   10.90
   6  -4   5   33.30   14.70
   6  -4   5   35.10    9.80
  -7   4  -5    3.80    9.60
  -7   4  -5   -7.80    8.80
  -7   4  -5   28.20   13.20
  -7   4  -5   -1.50    8.00
  -7   4  -5   -0.70    7.30
  -7   4  -5   21.00   12.80
   7  -4   5   12.70   10.80
   7  -4   5   -1.00    9.10
   7  -4   5   15.00   14.20
   6   3  -5   62.59   14.20
   6   3  -5   74.79   13.80
  -6  -3   5   84.29    7.40
  -6  -3   5   89.29   13.80
  -6  -3   5   72.79   13.40
  -6  -3   5   67.79    8.60
  -6  -3   5   76.69    7.10
  -6  -3   5   97.49   16.30
  -6  -3   5   96.69   19.90
  -6  -3   5   73.29   12.10
  -6  -3   5   94.39   13.90
   5   3  -5   35.60   11.20
   5   3  -5   15.00   10.10
  -5  -3   5   26.90   14.40
  -5  -3   5   18.20    5.80
  -5  -3   5   27.70    5.80
  -5  -3   5   33.90   10.10
  -5  -3   5   23.70    4.50
  -5  -3   5   24.50   10.90
  -5  -3   5   48.70   10.20
  -5  -3   5   17.50    9.10
   4   3  -5  229.88   23.90
   4   3  -5  174.48   16.10
  -4  -3   5  174.88    6.50
  -4  -3   5  163.98   13.30
  -4  -3   5  170.38   16.00
  -4  -3   5  188.58   13.20
  -4  -3   5  175.38    9.80
  -4  -3   5  177.08   10.00
  -4  -3   5  178.48   14.80
  -4  -3   5  182.78   14.60
   3   3  -5  178.48   13.30
   3   3  -5  171.08   14.40
  -3  -3   5  170.38   10.50
  -3  -3   5  193.08    9.80
  -3  -3   5  199.08   12.30
  -3  -3   5  195.58   13.60
  -3  -3   5  176.58   13.60
  -3  -3   5  186.28    9.50
   2   3  -5  563.94   15.70
   2   3  -5  538.45   13.60
   2   3  -5  555.54   19.20
  -2  -3   5  563.44   15.90
  -2  -3   5  528.15   18.00
  -2  -3   5  536.65   15.60
  -1  -3   5 9549.54  169.68
   0   3  -5 1841.52   35.70
   0   3  -5 1767.62   36.50
   0   3  -5 1765.62   36.70
   0  -3   5 1778.62   36.90
   0  -3   5 1777.72   36.90
  -1   3  -5 5023.80   93.59
  -1   3  -5 5182.08   93.79
  -1   3  -5 5189.88   95.09
   1  -3   5 5066.89   94.79
   1  -3   5 5172.58   93.59
   1  -3   5 5093.59   93.59
  -2   3  -5   28.50    6.60
  -2   3  -5   18.90    6.20
  -2   3  -5   26.70    6.10
  -2   3  -5   10.40    7.20
   2  -3   5   26.00    5.90
   2  -3   5   20.90    5.50
   2  -3   5   33.60    5.90
   2  -3   5   29.00    3.10
   2  -3   5   19.10    5.60
   2  -3   5   31.20    7.90
  -3   3  -5   63.99    9.90
  -3   3  -5   60.89    8.30
  -3   3  -5   39.80    6.40
  -3   3  -5   43.10    6.70
   3  -3   5   57.69    7.20
   3  -3   5   55.49    4.70
   3  -3   5   58.49    6.00
   3  -3   5   48.40   11.60
   3  -3   5   59.69    6.00
   3  -3   5   58.19    8.00
   3  -3   5   65.69    8.30
  -4   3  -5   60.19    7.50
  -4   3  -5   56.39   10.80
  -4   3  -5   54.99    9.30
  -4   3  -5   47.70    7.10
   4  -3   5   59.19    8.30
   4  -3   5   53.09   12.60
   4  -3   5   62.39    9.40
   4  -3   5   66.59    9.30
   4  -3   5   49.99    5.00
   4  -3   5   57.59    5.90
  -5   3  -5 1242.58   38.60
  -5   3  -5 1208.28   29.30
  -5   3  -5 1174.08   35.60
  -5   3  -5 1172.28   29.20
   5  -3   5 1261.87   34.60
   5  -3   5 1198.48   51.29
   5  -3   5 1176.28   32.80
  -6   3  -5   -1.80    6.40
  -6   3  -5    5.10    8.70
  -6   3  -5   -8.20    9.60
  -6   3  -5    1.70    6.40
  -6   3  -5    1.90    9.30
  -6   3  -5   -1.30   10.70
   6  -3   5  -13.50    8.10
   6  -3   5    9.80    9.40
   6  -3   5   -2.70   11.90
  -7   3  -5    0.60   11.10
  -7   3  -5    7.40    6.80
  -7   3  -5   16.70   11.70
  -7   3  -5   11.70    7.10
  -7   3  -5   15.40   12.10
  -7   3  -5   21.10   11.30
   7  -3   5   11.80   14.20
   7  -3   5   31.00   10.70
  -6  -2   5   13.20   12.80
  -6  -2   5   22.10    9.80
  -6  -2   5   28.10    4.70
  -6  -2   5   37.50   11.60
  -6  -2   5   20.00    4.50
  -6  -2   5   10.70    9.50
  -6  -2   5   14.00    6.30
  -6  -2   5   27.40   11.30
  -6  -2   5   22.80   10.80
   5   2  -5   86.79   13.40
   5   2  -5  125.29   14.20
  -5  -2   5  102.09   13.20
  -5  -2   5   97.09   11.50
  -5  -2   5  104.09   17.30
  -5  -2   5  105.49   12.70
  -5  -2   5  135.69   14.30
  -5  -2   5   87.99    7.00
  -5  -2   5  100.59    9.80
  -5  -2   5  122.59   15.10
   4   2  -5   15.70    8.40
   4   2  -5   19.80    8.80
  -4  -2   5    9.90    9.80
  -4  -2   5    0.70    9.60
  -4  -2   5   16.00    4.40
  -4  -2   5    6.00    6.70
  -4  -2   5   23.80    7.30
  -4  -2   5   23.40    4.80
  -4  -2   5   13.60    4.80
  -4  -2   5   17.00    7.90
   3   2  -5  786.32   23.90
   3   2  -5  816.62   24.70
  -3  -2   5  778.32   18.00
  -3  -2   5  794.02   17.30
  -3  -2   5  787.32   22.40
  -3  -2   5  756.72   23.40
  -3  -2   5  809.02   21.50
  -3  -2   5  763.12   21.70
  -3  -2   5  770.52   18.10
   2   2  -5  122.19    5.50
   2   2  -5  119.19   10.70
   2   2  -5  132.09   11.20
   2   2  -5  111.49    5.40
   2   2  -5  112.69   11.50
  -2  -2   5  139.39    4.70
  -2  -2   5  114.49    8.50
  -2  -2   5  124.39    7.60
  -2  -2   5  121.99   10.70
  -2  -2   5  122.99    7.50
   0   2  -5 3000.90   55.39
   0   2  -5 3028.00   55.89
   0   2  -5 3112.29   62.49
   0  -2   5 2915.71   55.79
   0  -2   5 2998.40   58.19
   0  -2   5 2904.41   55.39
  -1   2  -5 4546.04   84.09
  -1   2  -5 4637.64   84.19
   1  -2   5 4676.63   83.99
   1  -2   5 4614.94   82.09
   1  -2   5 4626.34   85.89
   1  -2   5 4669.13   84.39
  -2   2  -5 3802.72   69.19
  -2   2  -5 3754.02   69.49
  -2   2  -5 3792.82   73.19
  -2   2  -5 3776.72   69.09
   2  -2   5 3622.94   68.19
   2  -2   5 3711.13   67.09
   2  -2   5 3721.33   77.89
   2  -2   5 3636.44   70.09
   2  -2   5 3730.13   69.59
   2  -2   5 3653.23   72.59
  -3   2  -5 4297.07   78.89
  -3   2  -5 4320.47   85.19
  -3   2  -5 4307.17   78.99
  -3   2  -5 4242.78   81.69
   3  -2   5 4171.78   90.09
   3  -2   5 4387.16   81.19
   3  -2   5 4370.96   81.99
   3  -2   5 4192.78   81.09
   3  -2   5 4300.37   76.89
   3  -2   5 4259.37   84.79
   3  -2   5 4157.28   81.49
   3  -2   5 4282.07   76.79
  -4   2  -5  588.04   20.20
  -4   2  -5  609.84   17.00
  -4   2  -5  569.64   16.80
  -4   2  -5  572.64   28.00
  -4   2  -5  583.84   21.90
  -4   2  -5  585.24   21.00
  -4   2  -5  587.94   23.60
   4  -2   5  581.44   27.80
   4  -2   5  611.24   20.20
   4  -2   5  589.24   17.50
   4  -2   5  583.94   23.00
   4  -2   5  554.94   19.90
  -5   2  -5  151.48   14.80
  -5   2  -5  185.68   11.10
  -5   2  -5  166.88   10.80
  -5   2  -5  177.98   14.60
  -5   2  -5  185.18   14.80
  -5   2  -5  146.49   21.10
  -5   2  -5  170.58   17.00
   5  -2   5  191.78   15.00
   5  -2   5  190.08   25.50
   5  -2   5  172.38   14.40
   5  -2   5  159.08   12.00
  -6   2  -5  288.37   13.60
  -6   2  -5  273.37   18.90
  -6   2  -5  279.77   21.10
  -6   2  -5  291.87   23.00
  -6   2  -5  343.57   24.90
  -6   2  -5  281.37   20.30
  -6   2  -5  300.57   13.40
  -6   2  -5  236.98   27.60
   6  -2   5  272.57   19.10
   6  -2   5  291.87   26.70
  -7   2  -5   27.80   12.60
  -7   2  -5   27.60   12.10
  -7   2  -5    0.20   11.30
  -7   2  -5   39.60   13.40
  -7   2  -5   22.80    7.50
  -7   2  -5   28.10   18.80
  -7   2  -5    2.40   18.60
   7  -2   5   20.10   15.50
   7  -2   5   29.40   11.60
  -7  -1   5  -17.80    8.00
  -7  -1   5    0.70    9.50
  -7  -1   5    2.40    8.70
  -7  -1   5  -11.90    6.40
  -7  -1   5   -7.20    9.50
  -7  -1   5  -15.30   10.70
  -7  -1   5   26.10   13.20
  -6  -1   5  216.78   16.70
  -6  -1   5  212.68    7.30
  -6  -1   5  217.48    7.20
  -6  -1   5  249.88   22.30
  -6  -1   5  214.98   14.80
  -6  -1   5  208.78   17.40
  -6  -1   5  206.18   17.70
  -6  -1   5  200.58   18.00
  -6  -1   5  219.88   19.60
  -6  -1   5  243.38   23.50
  -6  -1   5  223.28   18.50
  -5  -1   5  711.93   26.40
  -5  -1   5  774.72   28.70
  -5  -1   5  718.33   26.40
  -5  -1   5  748.73   26.30
  -5  -1   5  768.22   34.00
  -5  -1   5  710.33   15.60
  -5  -1   5  732.13   27.60
  -5  -1   5  728.13   22.60
  -5  -1   5  736.73   27.10
  -5  -1   5  697.23   24.60
   4   1  -5  106.59   12.10
   4   1  -5   98.69   10.40
   4   1  -5   95.79   11.00
  -4  -1   5  131.89   12.90
  -4  -1   5  156.18   13.30
  -4  -1   5  139.89   12.50
  -4  -1   5   98.39   10.40
  -4  -1   5  108.89    5.60
  -4  -1   5  114.09   12.60
  -4  -1   5  117.59   12.00
  -4  -1   5   98.79    9.40
  -4  -1   5  100.39   14.60
  -4  -1   5  129.59   10.70
  -4  -1   5  109.29    5.60
   3   1  -5    1.60    5.40
   3   1  -5    7.30    6.60
   3   1  -5    9.90    7.00
  -3  -1   5   -2.30    5.10
  -3  -1   5    6.00    3.30
  -3  -1   5   10.90    6.40
  -3  -1   5    1.40    3.10
  -3  -1   5   15.60    7.00
  -3  -1   5    1.60    6.20
  -3  -1   5    9.40    7.20
  -3  -1   5   24.00    6.80
   2   1  -5  122.69   10.00
   2   1  -5  129.99    9.10
   2   1  -5  118.89   10.90
  -2  -1   5  129.49    6.70
  -2  -1   5  122.39    7.60
  -2  -1   5  127.39    6.70
  -2  -1   5  135.49   11.20
  -2  -1   5  129.89    8.50
   1   1  -5    6.70    5.10
   1   1  -5    9.50    3.70
   1   1  -5   14.00    3.70
  -1  -1   5    2.00    3.10
  -2   1  -5  719.93   22.60
  -2   1  -5  714.33   17.40
  -2   1  -5  721.13   18.60
  -2   1  -5  701.33   18.00
  -2   1  -5  718.43   24.40
  -2   1  -5  716.43   21.60
   2  -1   5  699.83   17.40
   2  -1   5  711.43   17.90
   2  -1   5  706.93   16.70
   2  -1   5  710.23   24.80
   2  -1   5  744.23   16.80
   2  -1   5  702.03   21.10
   2  -1   5  722.13   20.00
  -3   1  -5  762.92   18.50
  -3   1  -5  739.83   18.20
  -3   1  -5  773.42   21.20
  -3   1  -5  773.72   28.80
  -3   1  -5  758.82   24.10
  -3   1  -5  765.42   21.90
   3  -1   5  766.22   21.10
   3  -1   5  753.42   23.80
   3  -1   5  745.73   19.70
   3  -1   5  769.12   15.90
   3  -1   5  738.93   15.90
   3  -1   5  732.63   27.70
   3  -1   5  728.73   21.80
  -4   1  -5  146.09    8.70
  -4   1  -5  154.68   11.90
  -4   1  -5  137.79   18.40
  -4   1  -5  133.09    8.50
  -4   1  -5  148.49   12.90
  -4   1  -5  148.59   11.50
  -4   1  -5  151.08   13.90
   4  -1   5  139.79   17.80
   4  -1   5  148.49   14.70
   4  -1   5  145.09   12.50
   4  -1   5  154.58   11.10
  -5   1  -5  572.34   21.90
  -5   1  -5  556.74   21.40
  -5   1  -5  570.04   24.90
  -5   1  -5  583.34   23.70
  -5   1  -5  533.65   16.30
  -5   1  -5  578.14   16.50
  -5   1  -5  571.64   31.90
  -5   1  -5  541.35   22.50
   5  -1   5  537.85   24.10
   5  -1   5  566.24   23.30
   5  -1   5  558.84   31.00
   5  -1   5  531.15   20.30
  -6   1  -5  532.45   25.10
  -6   1  -5  526.95   17.10
  -6   1  -5  496.25   24.00
  -6   1  -5  564.14   27.30
  -6   1  -5  544.05   34.30
  -6   1  -5  512.25   23.70
  -6   1  -5  541.25   24.10
   6  -1   5  543.95   24.90
   6  -1   5  524.35   32.80
   6  -1   5  574.44   22.70
  -7   1  -5  192.58   20.50
  -7   1  -5  205.68   28.40
  -7   1  -5  159.38   11.20
  -7   1  -5  234.98   22.30
  -7   1  -5  126.29   16.20
  -7   1  -5  130.09   16.20
  -7   1  -5  159.18   11.40
  -7   1  -5  217.28   19.50
  -7   1  -5  156.78   16.70
   7  -1   5  153.08   18.10
  -7   0   5   -6.30    7.20
  -7   0   5   -2.90   10.60
  -7   0   5   -3.70   11.90
  -7   0   5   -2.90    9.50
  -7   0   5    5.80    9.80
  -7   0   5   -1.00    9.50
  -6   0   5   23.10    9.30
  -6   0   5   33.00   11.40
  -6   0   5   15.20   11.60
  -6   0   5   34.60   13.50
  -6   0   5   17.90    9.30
  -6   0   5   18.80    8.20
  -6   0   5   43.00   12.00
  -6   0   5    7.60    8.90
  -6   0   5   18.70   10.60
  -6   0   5   29.80    3.10
  -6   0   5   25.70    3.10
  -5   0   5  317.77   17.70
  -5   0   5  327.67   19.00
  -5   0   5  370.76   22.80
  -5   0   5  324.07    8.50
  -5   0   5  353.66   19.70
  -5   0   5  315.87   16.50
  -5   0   5  327.17   19.30
  -5   0   5  321.57    8.40
  -5   0   5  358.06   21.60
  -5   0   5  295.77   18.20
  -5   0   5  323.77   16.50
   4   0  -5  772.72   24.80
  -4   0   5  798.52   23.00
  -4   0   5  819.22   25.50
  -4   0   5  822.52   16.50
  -4   0   5  807.42   23.00
  -4   0   5  813.12   25.10
  -4   0   5  800.62   28.00
  -4   0   5  806.22   25.20
  -4   0   5  843.42   25.10
  -4   0   5  825.12   26.20
  -4   0   5  810.72   16.40
  -4   0   5  802.72   24.40
   3   0  -5 4304.67   84.29
   3   0  -5 4392.66   85.19
   3   0  -5 4454.75   86.69
  -3   0   5 4382.96   87.39
  -3   0   5 4474.55   78.49
  -3   0   5 4517.45   84.79
  -3   0   5 4480.55   86.69
  -3   0   5 4495.75   78.49
  -3   0   5 4462.35   82.89
  -3   0   5 4491.15   85.39
   2   0  -5 1526.95   30.50
   2   0  -5 1499.25   32.50
   2   0  -5 1498.15   32.80
   2   0  -5 1566.54   33.10
   2   0  -5 1549.45   33.80
  -2   0   5 1463.75   30.30
  -2   0   5 1512.75   28.90
  -2   0   5 1485.75   33.40
  -2   0   5 1475.75   31.70
  -2   0   5 1500.25   28.90
  -2   0   5 1490.95   32.70
   1   0  -5    7.30    2.50
   1   0  -5    4.30    3.70
   1   0  -5    8.50    3.70
   1   0  -5    9.40    3.70
   1   0  -5   11.80    4.90
   1   0  -5    8.50    4.60
  -1   0   5    5.20    4.20
  -1   0   5    4.20    4.30
  -1   0   5    9.00    4.00
  -1   0   5    8.60    4.20
   0   0  -5 2444.36   47.00
   0   0  -5 2407.86   43.40
   0   0  -5 2453.85   45.60
   0   0   5 2405.86   45.50
   0   0   5 2486.05   47.10
   0   0   5 2387.36   47.30
  -2   0  -5   21.50    3.80
  -2   0  -5   15.60    8.10
  -2   0  -5   22.00    8.50
  -2   0  -5   19.10    5.50
  -2   0  -5   20.80    6.40
  -2   0  -5   26.20    4.90
   2   0   5   26.60    5.80
   2   0   5   21.10    8.90
   2   0   5   30.50    6.80
   2   0   5   24.10    4.50
   2   0   5   22.40    7.00
  -3   0  -5   77.89    8.80
  -3   0  -5   68.49    6.10
  -3   0  -5   78.69    6.80
  -3   0  -5   68.39    8.60
  -3   0  -5   67.99    8.10
  -3   0  -5   54.99   11.50
  -3   0  -5   67.59    6.00
   3   0   5   78.79    4.60
   3   0   5   73.99    8.10
   3   0   5   69.99    4.50
   3   0   5   88.79    9.80
   3   0   5   80.29   13.40
   3   0   5   78.49    9.40
  -4   0  -5  116.09   11.20
  -4   0  -5  155.98   17.50
  -4   0  -5  130.19    8.50
  -4   0  -5  136.29   11.10
  -4   0  -5  142.19   12.80
  -4   0  -5  139.89   13.80
  -4   0  -5  126.79    8.30
  -4   0  -5  133.19   13.40
  -4   0  -5  114.79   10.90
   4   0   5  128.09   12.20
   4   0   5  120.69   17.50
   4   0   5  138.99   13.00
   4   0   5  136.59   11.90
  -5   0  -5   13.20    8.30
  -5   0  -5    6.60    5.30
  -5   0  -5   -3.00    7.50
  -5   0  -5    3.20   10.00
  -5   0  -5   -1.00    8.60
  -5   0  -5    2.80    8.50
  -5   0  -5    2.60    8.30
  -5   0  -5   12.70    5.40
  -5   0  -5    9.40   12.50
  -5   0  -5    9.70    8.30
   5   0   5    1.90   12.20
   5   0   5  -10.50    8.70
   5   0   5   -1.60    7.50
   5   0   5    2.60   10.10
  -6   0  -5   10.60   11.50
  -6   0  -5   -0.50    9.00
  -6   0  -5   29.80   15.10
  -6   0  -5   12.90    9.90
  -6   0  -5   12.80    5.80
  -6   0  -5   20.00   11.10
  -6   0  -5   22.70   10.30
  -6   0  -5   12.50    5.80
  -6   0  -5   18.20    9.20
  -6   0  -5    8.50    9.40
   6   0   5    3.50   10.70
   6   0   5   12.90    9.70
  -7   0  -5  232.08   12.60
  -7   0  -5  334.27   31.80
  -7   0  -5  250.77   21.90
  -7   0  -5  223.48   12.10
  -7   0  -5  271.37   23.20
  -7   0  -5  233.68   20.40
  -7   0  -5  294.27   23.80
  -7   0  -5  274.67   21.10
  -7   0  -5  271.07   27.40
   7   0   5  257.87   26.40
  -7   1   5   10.30    8.20
  -7   1   5    9.50    3.40
  -7   1   5   33.20   11.90
  -7   1   5   20.70    9.50
  -7   1   5   13.10    3.40
  -7   1   5   10.70    9.70
  -7   1   5    1.60   11.10
  -7   1   5    4.50   11.80
  -6   1   5    7.20    3.70
  -6   1   5   15.40   11.60
  -6   1   5   25.20    9.40
  -6   1   5   20.30    4.00
  -6   1   5    0.10   12.30
  -6   1   5   26.10   11.10
  -6   1   5   19.00    9.40
  -6   1   5   19.60    8.10
   5  -1  -5  467.65   19.10
   5  -1  -5  466.05   28.10
   5  -1  -5  443.96   22.10
  -5   1   5  476.15   20.40
  -5   1   5  456.45   20.50
  -5   1   5  491.95   23.70
  -5   1   5  460.65   11.70
  -5   1   5  451.45   23.30
  -5   1   5  450.65   11.80
   4  -1  -5   20.70    7.00
   4  -1  -5    4.00    7.80
   4  -1  -5    4.90    7.30
  -4   1   5   17.80    3.70
  -4   1   5    8.40    6.80
  -4   1   5   14.40    7.70
  -4   1   5   18.50    6.80
  -4   1   5   14.90    3.70
  -4   1   5    5.90    7.30
  -4   1   5   14.50    6.70
   3  -1  -5 9471.25  172.68
   3  -1  -5 9511.25  173.58
   3  -1  -5 9572.34  170.88
  -3   1   5 9757.12  174.48
  -3   1   5 9607.34  166.98
  -3   1   5 9656.93  172.98
   2  -1  -5  400.46   13.90
   2  -1  -5  397.66    9.60
   2  -1  -5  407.16    9.70
   2  -1  -5  379.66   14.30
  -2   1   5  408.86   11.30
  -2   1   5  378.56   11.60
  -2   1   5  398.26   13.80
  -2   1   5  385.86   14.70
  -2   1   5  397.86   11.20
   1  -1  -5  286.67   10.40
   1  -1  -5  290.17    9.60
  -1   1   5  272.87    9.50
  -1   1   5  285.07   10.10
  -1   1   5  272.47   10.00
  -1   1   5  291.07    9.90
  -2  -1  -5 1918.71   38.00
  -2  -1  -5 1951.10   37.10
  -2  -1  -5 1868.61   41.30
  -2  -1  -5 1952.20   46.90
  -2  -1  -5 1908.91   38.20
   2   1   5 1886.01   47.10
   2   1   5 1926.21   40.50
   2   1   5 1944.11   37.10
   2   1   5 1948.91   41.80
   2   1   5 1964.90   41.70
  -3  -1  -5   16.10    5.20
  -3  -1  -5   12.40    6.50
  -3  -1  -5   19.40    6.50
  -3  -1  -5    9.60    9.40
  -3  -1  -5   27.20    5.30
  -3  -1  -5   22.80    5.00
  -3  -1  -5   22.80    7.70
  -3  -1  -5   26.90    5.60
   3   1   5   11.60    7.30
   3   1   5   24.40    3.10
   3   1   5   23.60    3.20
   3   1   5   10.50    6.50
   3   1   5   15.40    6.40
   3   1   5   34.20   10.90
  -4  -1  -5  179.48   13.30
  -4  -1  -5  144.69   12.10
  -4  -1  -5  161.28   15.30
  -4  -1  -5  173.38    9.40
  -4  -1  -5  164.08   14.30
  -4  -1  -5  152.98   17.70
  -4  -1  -5  171.28   12.30
  -4  -1  -5  156.68   11.80
  -4  -1  -5  178.58    9.70
   4   1   5  147.89   13.20
   4   1   5  157.08   18.60
   4   1   5  161.08   14.10
   4   1   5  170.48   14.70
  -5  -1  -5  185.38   10.80
  -5  -1  -5  185.08   16.30
  -5  -1  -5  177.28   17.00
  -5  -1  -5  199.68   10.90
  -5  -1  -5  206.98   16.70
  -5  -1  -5  205.98   15.50
  -5  -1  -5  199.28   16.90
  -5  -1  -5  198.38   14.90
   5   1   5  192.58   17.60
   5   1   5  183.58   15.90
   5   1   5  189.68   18.10
  -6  -1  -5   33.90   10.30
  -6  -1  -5   42.70   13.40
  -6  -1  -5   41.90   16.80
  -6  -1  -5   26.00    9.70
  -6  -1  -5   25.70    6.50
  -6  -1  -5   25.90   10.50
  -6  -1  -5   48.20   11.40
  -6  -1  -5   27.00    6.60
  -6  -1  -5   41.10   11.50
   6   1   5   19.80   10.30
   6   1   5   47.50   13.40
   6   1   5   40.00   10.90
  -7   2   5    2.60    8.50
  -7   2   5   16.80    9.60
  -7   2   5    7.20   11.50
  -7   2   5    4.30    9.90
  -7   2   5   -0.40   12.40
  -7   2   5   -0.70    4.30
  -7   2   5    5.60    9.10
  -7   2   5   -6.60    4.10
   6  -2  -5    7.50    9.70
   6  -2  -5    3.40    9.00
  -6   2   5    8.60    8.60
  -6   2   5   11.00   10.60
  -6   2   5   -3.60    9.20
  -6   2   5    0.30    4.50
  -6   2   5    7.10    8.50
  -6   2   5    4.10    4.70
   5  -2  -5    3.90    8.90
   5  -2  -5    7.00    8.30
   5  -2  -5    0.70    8.60
  -5   2   5    1.90    7.40
  -5   2   5    5.50    4.50
  -5   2   5   -4.50    8.30
  -5   2   5   -1.30    5.80
  -5   2   5   -0.80    7.00
  -5   2   5    6.00    4.60
  -5   2   5    6.30    7.20
   4  -2  -5  121.99   13.10
   4  -2  -5  132.89   11.40
   4  -2  -5  121.19   12.90
  -4   2   5  141.89   11.00
  -4   2   5  130.39   12.70
  -4   2   5  120.59   12.20
  -4   2   5  116.09   11.60
  -4   2   5  111.79    7.60
  -4   2   5  117.09    7.90
   3  -2  -5  284.87   14.20
   3  -2  -5  287.57   14.20
   3  -2  -5  266.17   12.40
  -3   2   5  264.77   10.10
  -3   2   5  251.17   13.80
  -3   2   5  261.87   14.10
  -3   2   5  270.97   11.70
  -3   2   5  266.47   10.10
   2  -2  -5  397.76   11.50
   2  -2  -5  398.26   11.50
  -2   2   5  408.26   12.60
  -2   2   5  400.86   14.90
  -2   2   5  397.16   12.50
   1  -2  -5 1452.15   32.40
   1  -2  -5 1409.16   29.70
  -1   2   5 1468.35   30.50
  -1   2   5 1484.35   30.60
  -1   2   5 1459.05   29.90
   0  -2  -5  800.32   19.50
   0  -2  -5  778.32   20.00
   0  -2  -5  806.32   19.70
   0   2   5  785.32   19.20
   0   2   5  774.02   21.20
   0   2   5  804.52   19.40
  -1  -2  -5 3983.70   80.89
  -1  -2  -5 4136.59   76.09
  -1  -2  -5 4025.30   75.69
  -1  -2  -5 4085.59   78.09
   1   2   5 4125.79   78.19
   1   2   5 4166.48   75.69
   1   2   5 4159.08   77.49
   1   2   5 4191.58   75.59
  -2  -2  -5 2910.91   55.39
  -2  -2  -5 2848.71   55.39
  -2  -2  -5 2923.31   65.19
  -2  -2  -5 2843.62   58.29
  -2  -2  -5 2865.71   58.79
   2   2   5 2844.32   58.69
   2   2   5 2942.41   58.49
   2   2   5 2904.01   54.19
   2   2   5 2937.61   58.29
   2   2   5 2835.62   53.49
  -3  -2  -5   64.49    6.80
  -3  -2  -5   66.59   13.20
  -3  -2  -5   56.89    6.80
  -3  -2  -5   67.69    9.70
  -3  -2  -5   79.79    9.10
  -3  -2  -5   61.79    6.60
   3   2   5   69.29   10.20
   3   2   5   78.69    5.80
   3   2   5   76.99    9.00
   3   2   5   80.49    8.20
   3   2   5   73.39    9.40
  -4  -2  -5    9.10   11.20
  -4  -2  -5   20.40    8.80
  -4  -2  -5   23.20    6.80
  -4  -2  -5   27.40    8.00
  -4  -2  -5   26.80    6.20
  -4  -2  -5   23.50    6.10
  -4  -2  -5   13.60    7.50
   4   2   5   13.60    7.10
   4   2   5   36.50    9.40
   4   2   5   17.40    9.50
  -5  -2  -5  143.39   11.00
  -5  -2  -5  157.48   11.00
  -5  -2  -5  174.08   16.20
  -5  -2  -5  145.09   14.70
   5   2   5  161.68   17.00
   5   2   5  185.48   15.90
   5   2   5  159.28   16.20
  -6  -2  -5    2.80    6.00
  -6  -2  -5    9.40    9.40
  -6  -2  -5   15.50   10.10
  -6  -2  -5   12.20    9.00
  -6  -2  -5   19.00   31.20
  -6  -2  -5    8.80    6.50
   6   2   5   23.50   10.80
   6   2   5    4.20   11.40
   6   2   5    2.20    7.90
   7  -3  -5    4.70   11.00
  -7   3   5    5.40    9.60
  -7   3   5    1.80   13.00
  -7   3   5   26.60    8.80
  -7   3   5    1.60    8.50
  -7   3   5   14.70    6.00
  -7   3   5    4.50   12.00
  -7   3   5   -3.70    5.30
   6  -3  -5    6.20   10.40
   6  -3  -5   34.10   11.60
   6  -3  -5   46.40   10.50
  -6   3   5   46.30    6.80
  -6   3   5   32.00   10.90
  -6   3   5   44.00    6.90
  -6   3   5   10.10   11.60
  -6   3   5   42.00    9.10
  -6   3   5   50.79    9.60
  -6   3   5   49.80   18.00
   5  -3  -5  515.85   23.30
   5  -3  -5  541.45   24.00
   5  -3  -5  501.55   20.50
  -5   3   5  510.55   16.20
  -5   3   5  524.65   16.40
  -5   3   5  528.35   19.50
  -5   3   5  511.35   18.80
  -5   3   5  490.15   23.20
   4  -3  -5  173.98   14.10
   4  -3  -5  191.88   14.20
   4  -3  -5  188.98   13.20
  -4   3   5  172.48   10.20
  -4   3   5  184.38   10.80
  -4   3   5  185.08   10.30
  -4   3   5  190.78   14.90
   3  -3  -5  309.97   15.60
   3  -3  -5  299.97    9.60
   3  -3  -5  298.47   15.20
   3  -3  -5  285.37   11.40
   3  -3  -5  286.57    9.60
   3  -3  -5  317.27   13.70
  -3   3   5  280.07   12.00
  -3   3   5  276.97   14.90
  -3   3   5  298.47   12.10
  -3   3   5  281.97   10.90
   2  -3  -5 4288.77   77.19
   2  -3  -5 4321.97   79.69
   2  -3  -5 4375.96   79.79
  -2   3   5 4399.66   80.79
  -2   3   5 4331.67   80.79
   1  -3  -5   67.49    7.00
   1  -3  -5   57.69    6.50
  -1   3   5   74.59    7.30
  -1   3   5   64.39    7.20
   0  -3  -5   23.40    5.90
   0  -3  -5   25.60    6.10
   0   3   5   26.40    5.70
   0   3   5   25.40    6.60
   0   3   5   20.20    6.80
   0   3   5   29.40    6.50
  -1  -3  -5 8979.70  165.08
  -1  -3  -5 9159.18  169.58
  -1  -3  -5 9311.67  163.38
  -1  -3  -5 9277.57  164.08
  -1  -3  -5 9278.67  163.48
   1   3   5 9115.59  162.78
   1   3   5 9125.79  164.18
   1   3   5 9093.89  164.48
   1   3   5 9108.89  162.78
  -2  -3  -5  970.40   24.10
  -2  -3  -5  935.81   23.60
  -2  -3  -5  962.40   26.30
  -2  -3  -5  962.50   32.70
  -2  -3  -5  966.60   26.80
   2   3   5  967.60   22.80
   2   3   5  961.10   26.10
   2   3   5  946.51   20.80
   2   3   5  943.71   22.30
   2   3   5  950.70   26.10
   2   3   5  955.50   22.90
   2   3   5  943.31   26.50
  -3  -3  -5  236.78   19.90
  -3  -3  -5  217.18   11.90
  -3  -3  -5  233.28   15.40
  -3  -3  -5  235.98   12.40
  -3  -3  -5  234.18   14.50
   3   3   5  217.58   15.40
   3   3   5  223.68   15.00
   3   3   5  236.28    9.10
   3   3   5  246.18   12.10
   3   3   5  232.78   14.20
  -4  -3  -5   48.70    7.70
  -4  -3  -5   43.10    8.80
  -4  -3  -5   57.29   11.10
  -4  -3  -5   46.10   15.70
  -4  -3  -5   42.80    7.90
   4   3   5   41.60    8.90
   4   3   5   51.89    8.20
   4   3   5   60.39   10.90
   4   3   5   47.20   11.50
  -5  -3  -5   11.10    7.80
  -5  -3  -5    5.30    6.70
  -5  -3  -5   -6.70    6.40
  -5  -3  -5   -2.50    8.80
   5   3   5    2.60    7.80
   5   3   5    3.90   10.00
   5   3   5    0.40   10.70
  -6  -3  -5   74.69   20.80
  -6  -3  -5   40.00   13.30
  -6  -3  -5   40.80    8.00
  -6  -3  -5   28.70   10.50
  -6  -3  -5   39.50   17.80
  -6  -3  -5   36.20   11.40
  -6  -3  -5   36.40    7.90
   6   3   5   50.99   12.70
   6   3   5   38.90    9.30
   7  -4  -5    6.80   11.20
   7  -4  -5   11.50    9.90
  -7   4   5   -8.00    7.70
  -7   4   5   19.20    8.40
  -7   4   5    0.70    6.40
  -7   4   5    3.80   10.90
   6  -4  -5   46.80   12.60
   6  -4  -5   28.20   10.00
   6  -4  -5   47.30   12.50
  -6   4   5   41.80    7.80
  -6   4   5   43.50   12.20
  -6   4   5   38.90    7.50
  -6   4   5   38.00   12.20
  -6   4   5   49.50    8.40
  -6   4   5   45.40   13.60
  -6   4   5   25.50   10.60
   5  -4  -5   36.40   11.00
   5  -4  -5   25.30    9.40
   5  -4  -5   23.70   10.30
  -5   4   5   23.00    6.30
  -5   4   5   23.80    7.20
  -5   4   5   13.00    6.90
  -5   4   5    9.30    8.40
  -5   4   5   21.40    7.20
   4  -4  -5   24.70    3.40
   4  -4  -5   17.20    9.40
   4  -4  -5   24.10    8.30
   4  -4  -5   21.90    9.00
   4  -4  -5   19.40    3.10
   4  -4  -5   21.60    6.90
  -4   4   5   24.90    7.00
  -4   4   5   21.40   14.00
  -4   4   5   29.90    7.30
  -4   4   5   29.10    5.30
   3  -4  -5  692.43   23.60
   3  -4  -5  687.83   19.10
   3  -4  -5  750.72   18.60
   3  -4  -5  703.73   18.50
  -3   4   5  673.33   15.40
  -3   4   5  736.83   20.60
  -3   4   5  719.33   20.50
   2  -4  -5  324.07   13.00
   2  -4  -5  339.97   13.20
  -2   4   5  317.27   14.00
  -2   4   5  317.67   14.10
   1  -4  -5  167.28   10.50
   1  -4  -5  199.78   11.10
  -1   4   5  183.68    7.50
  -1   4   5  152.88   11.60
  -1   4   5  186.28   12.30
   0  -4  -5 1405.26   33.20
   0  -4  -5 1398.26   32.70
   0   4   5 1659.33   36.80
   0   4   5 1376.06   31.40
   0   4   5 1403.16   32.70
   0   4   5 1440.56   33.40
  -1  -4  -5  139.89   11.20
  -1  -4  -5  138.99   11.30
  -1  -4  -5  131.59   11.40
  -1  -4  -5  136.39   15.80
   1   4   5  124.09   10.70
   1   4   5  115.69   10.60
   1   4   5  121.49   10.40
   1   4   5  138.89   12.10
   1   4   5  133.29   10.80
  -2  -4  -5  319.87   16.10
  -2  -4  -5  326.67   22.00
  -2  -4  -5  317.47   13.70
  -2  -4  -5  330.27   14.00
  -2  -4  -5  328.77   16.30
   2   4   5  293.97   13.30
   2   4   5  315.27   12.80
   2   4   5  313.87   15.80
   2   4   5  312.57   15.40
   2   4   5  310.47   16.20
   2   4   5  329.77   11.00
  -3  -4  -5   92.39   10.40
  -3  -4  -5  103.29   10.00
  -3  -4  -5  136.49   21.60
  -3  -4  -5  109.29   10.30
   3   4   5  103.29   10.40
   3   4   5  100.69    8.30
   3   4   5  110.39   13.00
   3   4   5  108.99   12.30
   3   4   5  110.79    9.20
   3   4   5  110.39   11.30
   3   4   5  102.29    8.70
  -4  -4  -5 1281.97   35.50
  -4  -4  -5 1297.37   32.60
  -4  -4  -5 1308.77   32.80
   4   4   5 1287.47   34.80
   4   4   5 1271.17   37.80
   4   4   5 1309.47   33.30
   4   4   5 1318.57   39.60
  -5  -4  -5   33.90   13.00
  -5  -4  -5   32.20    8.40
  -5  -4  -5    9.20    9.00
  -5  -4  -5   33.00   12.20
  -5  -4  -5   36.90   18.00
  -5  -4  -5   32.00   10.30
   5   4   5   40.30   12.70
   5   4   5   34.80    8.50
   5   4   5   25.60   11.30
  -6  -4  -5   28.50   11.60
  -6  -4  -5    0.50    7.80
  -6  -4  -5    4.90    9.20
  -6  -4  -5   19.50    7.90
   6   4   5    0.90    4.00
   6   4   5    9.50   11.30
   6  -5  -5   31.90   10.20
   6  -5  -5   27.10   11.90
   6  -5  -5    8.70   10.50
  -6   5   5   36.30   13.30
  -6   5   5   12.40   20.80
  -6   5   5   18.90    6.90
  -6   5   5   22.60    8.30
  -6   5   5   18.00   10.40
  -6   5   5   24.90    7.60
   5  -5  -5   56.89   12.30
   5  -5  -5   50.09   10.70
   5  -5  -5   66.39   12.10
   5  -5  -5   59.89    9.90
  -5   5   5   51.19    6.20
  -5   5   5   52.99    9.00
  -5   5   5   57.49    8.20
   4  -5  -5  779.32   19.50
   4  -5  -5  755.42   28.10
   4  -5  -5  761.62   32.20
   4  -5  -5  756.12   26.20
   4  -5  -5  765.12   19.20
   4  -5  -5  750.72   23.60
  -4   5   5  780.52   24.10
  -4   5   5  814.92   24.50
   3  -5  -5  126.19   10.20
   3  -5  -5  112.19    9.80
   3  -5  -5  140.89   13.00
   3  -5  -5  110.19   10.50
  -3   5   5  128.39   12.20
  -3   5   5  124.29   11.10
   2  -5  -5  315.47   14.60
   2  -5  -5  326.47   14.20
  -2   5   5  299.17   15.20
  -2   5   5  303.07   14.40
   1  -5  -5  538.25   18.80
   1  -5  -5  549.35   18.70
  -1   5   5  563.24   18.70
  -1   5   5  530.35   19.30
  -1   5   5  544.95   13.80
   0  -5  -5   -8.40    6.10
   0  -5  -5   14.10    6.90
   0   5   5   -2.90    7.10
   0   5   5    6.20    6.80
   0   5   5   20.30    7.40
   0   5   5   15.00    6.70
   0   5   5    7.00    5.30
  -1  -5  -5   -3.90    7.10
  -1  -5  -5   12.60    7.40
  -1  -5  -5   12.90    7.20
   1   5   5    1.40    7.00
   1   5   5   -2.20    6.50
   1   5   5   15.60    6.90
   1   5   5    1.80    6.70
   1   5   5    8.30    6.70
  -2  -5  -5   34.60    8.30
  -2  -5  -5   42.50    9.10
  -2  -5  -5   30.30   12.50
  -2  -5  -5   31.20    8.80
   2   5   5   29.00    5.40
   2   5   5   22.30    8.50
   2   5   5   28.10    8.90
   2   5   5   32.40    7.30
   2   5   5   30.90    7.90
   2   5   5   25.50    7.20
  -3  -5  -5    9.80   13.50
  -3  -5  -5   18.50    8.30
  -3  -5  -5   21.40   14.70
  -3  -5  -5   24.90   10.30
   3   5   5    4.20   10.70
   3   5   5   13.20    5.60
   3   5   5   19.70    6.50
   3   5   5   19.10    9.90
   3   5   5   12.20    7.40
   3   5   5   12.70    7.00
   3   5   5   21.80    6.20
  -4  -5  -5  460.05   40.20
  -4  -5  -5  407.86   19.40
  -4  -5  -5  483.45   23.30
  -4  -5  -5  442.66   21.50
   4   5   5  450.25   20.00
   4   5   5  490.15   25.30
   4   5   5  470.65   11.90
   4   5   5  438.06   19.70
   4   5   5  487.95   24.10
  -5  -5  -5   54.19   10.10
  -5  -5  -5   67.79   10.50
  -5  -5  -5   70.19   14.70
  -5  -5  -5  104.79   25.00
  -5  -5  -5   61.79   11.40
   5   5   5   69.39   14.50
   5   5   5   65.59   10.50
   6  -6  -5  210.58   21.50
   6  -6  -5  223.58   23.90
   6  -6  -5  178.38   19.70
  -6   6   5  223.98   21.00
  -6   6   5  236.18   16.80
  -6   6   5  168.28   12.60
  -6   6   5  192.08   15.80
   5  -6  -5   19.80    7.60
   5  -6  -5    7.60    2.80
   5  -6  -5   14.40    9.60
   5  -6  -5   19.70   11.10
   5  -6  -5    8.80   10.60
  -5   6   5   16.20   10.60
  -5   6   5   11.10    9.00
  -5   6   5   24.70    6.50
  -5   6   5   20.30    9.20
   4  -6  -5    7.00    6.30
   4  -6  -5   -6.20    5.40
   4  -6  -5    2.90    6.30
   4  -6  -5   10.70    9.70
  -4   6   5    5.30    8.50
  -4   6   5    4.00   10.10
   3  -6  -5  103.89   10.30
   3  -6  -5   95.09   10.00
   3  -6  -5  105.99   12.40
   3  -6  -5  104.29   12.40
  -3   6   5   89.09   10.80
  -3   6   5   96.89   11.00
   2  -6  -5   12.70    8.00
   2  -6  -5    8.40    7.30
  -2   6   5   10.30    8.50
  -2   6   5    7.50    7.60
   1  -6  -5 2204.38   48.20
   1  -6  -5 2096.19   57.29
  -1   6   5 2115.79   47.80
  -1   6   5 2062.89   52.09
   0  -6  -5   17.80    8.10
   0  -6  -5    9.90    6.80
   0   6   5   29.70    6.60
   0   6   5   24.70    7.40
   0   6   5   23.90    8.80
   0   6   5   35.30    9.70
  -1  -6  -5  149.99   12.90
  -1  -6  -5  132.69   13.40
  -1  -6  -5  144.39   12.70
   1   6   5  134.69   12.80
   1   6   5  128.39   13.30
   1   6   5  129.89   12.80
   1   6   5  133.29   12.70
   1   6   5  136.09   13.10
  -2  -6  -5  -17.40    7.60
  -2  -6  -5   -1.50    8.30
  -2  -6  -5    2.90    8.40
  -2  -6  -5  -11.00   11.40
   2   6   5    1.60    6.80
   2   6   5    5.00    7.70
   2   6   5   -3.10    8.30
   2   6   5   -4.70    4.70
   2   6   5   15.40    7.20
   2   6   5    5.70    9.00
  -3  -6  -5  203.38   16.10
  -3  -6  -5  220.48   17.50
  -3  -6  -5  204.08   15.90
   3   6   5  234.48   12.40
   3   6   5  196.68   12.10
   3   6   5  238.38   18.90
   3   6   5  204.98   15.00
   3   6   5  189.48   16.30
   3   6   5  227.48   19.00
   3   6   5  220.58   13.50
  -4  -6  -5   13.90    9.20
  -4  -6  -5    7.70   16.90
  -4  -6  -5   18.10   11.60
  -4  -6  -5    1.70    9.10
   4   6   5    7.90    6.50
   4   6   5   -1.70    2.00
   4   6   5   10.00   10.60
   4   6   5    5.50    5.10
   4   6   5   18.30    8.60
   5  -7  -5   31.80   11.50
   5  -7  -5   36.40    8.70
   5  -7  -5   33.80    5.90
   5  -7  -5   24.40   10.90
   5  -7  -5   32.30   12.20
  -5   7   5   27.40   10.30
  -5   7   5   55.19   11.00
  -5   7   5   31.20    6.20
   4  -7  -5    3.70    6.50
   4  -7  -5    4.60    6.20
   4  -7  -5    5.00    7.10
   4  -7  -5    4.40    9.80
  -4   7   5    2.30    9.30
  -4   7   5    0.30    9.50
   3  -7  -5   65.29   10.10
   3  -7  -5   67.19    9.80
   3  -7  -5   69.09   13.30
  -3   7   5   68.99   11.70
  -3   7   5   70.59   12.00
   2  -7  -5   27.10    8.70
   2  -7  -5   11.00   16.50
   2  -7  -5   35.60    9.20
  -2   7   5   24.40    9.40
  -2   7   5   40.20    9.80
   1  -7  -5  221.88   15.00
   1  -7  -5  248.28   17.30
  -1   7   5  272.57   16.70
  -1   7   5  251.77   14.10
   0  -7  -5   47.60   10.40
   0   7   5   43.90    9.90
   0   7   5   35.70   15.30
   0   7   5   38.60   10.10
   0   7   5   21.30    8.20
  -1  -7  -5   85.99   12.40
  -1  -7  -5   82.19   10.80
  -1  -7  -5   93.89   11.70
   1   7   5   77.79   11.40
   1   7   5   72.99   11.20
   1   7   5   84.99   13.70
   1   7   5   85.39   11.40
  -2  -7  -5   27.60    9.40
  -2  -7  -5   23.20    9.70
  -2  -7  -5   26.70   15.80
  -2  -7  -5   28.60    9.70
   2   7   5   29.80   10.90
   2   7   5   19.30    6.10
   2   7   5   28.40    8.60
   2   7   5   32.60    9.10
   2   7   5   31.90    8.70
  -3  -7  -5    3.20    9.40
  -3  -7  -5    4.70    9.80
  -3  -7  -5   47.70   20.40
   3   7   5   16.10    7.80
   3   7   5    0.50    9.60
   3   7   5   10.00    6.30
   3   7   5   18.20    9.70
   3   7   5   18.70    7.30
  -4  -7  -5  -12.60    9.20
  -4  -7  -5   -3.90    9.60
  -4  -7  -5   67.99   22.20
  -4  -7  -5   -4.50   10.40
   4   7   5   12.00   11.70
   4   7   5   14.70    6.40
   4   7   5   -2.50    5.70
   4   7   5   -3.00    8.60
   4   7   5   -4.70    2.90
   4   7   5    8.70    2.70
   5  -8  -5   -3.20   10.60
   5  -8  -5    7.70    6.20
   5  -8  -5   -3.80   11.30
   5  -8  -5   23.00   10.80
   5  -8  -5   -3.50    3.00
  -5   8   5   -2.30   15.90
  -5   8   5    0.30    4.40
  -5   8   5   -9.90    9.70
   4  -8  -5    9.30    7.80
   4  -8  -5    4.60    7.00
   4  -8  -5    9.30   13.10
   4  -8  -5   13.30    9.90
  -4   8   5   34.20   11.30
  -4   8   5   15.40   10.30
   3  -8  -5   -1.40    8.80
   3  -8  -5    1.10    8.70
   3  -8  -5    5.10    6.60
  -3   8   5    1.20   10.10
  -3   8   5    7.90   10.20
  -3   8   5    5.50    5.90
   2  -8  -5  205.28   15.70
   2  -8  -5  204.28   15.90
  -2   8   5  200.98   16.60
  -2   8   5  167.78   15.80
  -2   8   5  212.48   12.80
   1  -8  -5  115.59   14.00
  -1   8   5  117.49   13.40
  -1   8   5  121.99   11.30
   0  -8  -5   22.70   11.20
   0   8   5   49.50    9.60
   0   8   5   36.30   10.60
   0   8   5   37.60   11.00
  -1  -8  -5    3.40   10.30
  -1  -8  -5    1.30    9.70
   1   8   5    5.10    9.20
   1   8   5   -2.00    9.00
   1   8   5    2.50    7.90
  -2  -8  -5  -15.60    8.70
  -2  -8  -5   -7.60   18.90
  -2  -8  -5    9.90   11.10
  -2  -8  -5   -3.40    8.80
   2   8   5   14.50   10.40
   2   8   5    5.60    5.90
   2   8   5    6.60    9.20
   2   8   5   -2.30    6.90
  -3  -8  -5   15.90   11.20
  -3  -8  -5   65.59   26.30
  -3  -8  -5   29.50   11.80
  -3  -8  -5   33.60   13.40
   3   8   5    3.60   10.80
   3   8   5   24.00    7.00
   3   8   5   51.69   13.00
   3   8   5   18.20    5.50
   4  -9  -5   34.60    9.50
   4  -9  -5   31.90   11.00
   4  -9  -5   17.80    9.90
   4  -9  -5   22.40    9.00
  -4   9   5   31.60   12.00
  -4   9   5   39.70   12.50
  -4   9   5   21.70    5.10
   3  -9  -5    5.10    9.80
   3  -9  -5   15.50    9.60
   3  -9  -5   -2.60    8.70
  -3   9   5    8.60    5.70
  -3   9   5   23.90   11.10
  -3   9   5   20.50   10.60
   2  -9  -5    1.50    9.80
   2  -9  -5  -12.10    7.80
   2  -9  -5    8.10    8.80
  -2   9   5   14.60   11.40
  -2   9   5   17.60    9.50
  -2   9   5   13.60    6.90
   1  -9  -5   15.90   10.60
  -1   9   5   22.70   12.30
  -1   9   5   22.10   11.70
  -1   9   5   27.20    8.40
   0  -9  -5   29.50   11.40
   0  -9  -5   17.20   11.40
   0   9   5   -8.70    8.30
   0   9   5    5.90   10.90
   0   9   5   22.30    9.20
  -1  -9  -5   41.60   11.40
   1   9   5   39.30   10.40
   1   9   5   45.30   12.00
   1   9   5   40.80   10.80
   1   9   5   44.20   11.10
  -2  -9  -5   68.09   28.20
  -2  -9  -5   35.20   12.60
   2   9   5    1.60    6.20
   2   9   5    6.90    7.80
   2   9   5    0.90    4.20
   2   9   5   17.30   11.20
   2   9   5   15.50    9.40
  -1  10   5    7.20   21.00
  -1  10   5   46.00   12.10
   0  10  -6   10.20   11.00
   0  10  -6   12.20    7.10
   0  10  -6    0.00    9.90
   0 -10   6   -8.40   10.80
  -1  10  -6  -11.80    8.30
  -1  10  -6    2.00    9.00
   1 -10   6   -0.20   10.20
   1 -10   6    9.00   10.20
  -2  10  -6   29.50   16.60
  -2  10  -6   19.00   11.70
  -2  10  -6   21.20   11.00
   2 -10   6   33.30   11.00
   2   9  -6    4.40    8.80
  -2  -9   6   13.30   10.30
  -2  -9   6  -10.10   10.90
  -2  -9   6   -0.20    9.10
  -2  -9   6   -6.70    9.40
   1   9  -6    0.40    9.40
   1   9  -6   -1.70    9.00
   1   9  -6    0.20    4.10
  -1  -9   6   -3.30    7.30
  -1  -9   6    0.20    9.80
  -1  -9   6  -14.50   11.80
  -1  -9   6    7.70    9.70
   0   9  -6   33.70   11.00
   0   9  -6   36.30    8.00
   0   9  -6   40.80   10.60
   0  -9   6   33.60   12.60
   0  -9   6   48.20   11.20
   0  -9   6   49.99   17.10
  -1   9  -6    5.00   10.60
  -1   9  -6    6.90    8.60
  -1   9  -6    4.40    9.40
   1  -9   6   11.10   11.00
   1  -9   6   23.70   10.10
  -2   9  -6    6.60   15.10
  -2   9  -6   -9.00    9.80
  -2   9  -6   -1.30    9.20
   2  -9   6    3.00    9.20
   2  -9   6  -15.00    8.50
  -3   9  -6   43.40   11.90
  -3   9  -6   42.80   12.10
  -3   9  -6   61.59   13.30
   3  -9   6   39.40   10.90
   3  -9   6   32.70   11.00
  -4   9  -6   18.10   18.20
  -4   9  -6    7.90   12.20
  -4   9  -6   13.20   10.70
   4  -9   6    6.00   17.70
   4  -9   6    5.60   10.00
   4  -9   6   -8.50    9.20
   4  -9   6    7.80    9.30
   3   8  -6   29.10    7.10
   3   8  -6   53.59   13.60
  -3  -8   6   41.00   11.10
  -3  -8   6   50.39   13.20
  -3  -8   6   24.30   10.20
  -3  -8   6   35.50   11.20
   2   8  -6   -2.40    7.90
   2   8  -6    8.40    7.10
  -2  -8   6   13.70    8.80
  -2  -8   6   12.30    7.50
  -2  -8   6    9.50   10.20
   1   8  -6  116.19    8.60
   1   8  -6  136.69   13.00
   1   8  -6   91.39   11.50
  -1  -8   6  110.09   13.00
  -1  -8   6  109.29   11.40
  -1  -8   6  138.69   14.50
  -1  -8   6   96.69   12.50
   0   8  -6  289.77   18.60
   0   8  -6  317.97   15.90
   0  -8   6  324.27   19.60
   0  -8   6  284.17   13.70
  -1   8  -6   13.60    9.80
  -1   8  -6   36.30    9.50
   1  -8   6   20.00   11.10
  -2   8  -6   -9.60    9.10
  -2   8  -6    0.00   10.20
   2  -8   6   -6.50    9.10
  -3   8  -6   55.69   12.20
  -3   8  -6   20.70    9.80
  -3   8  -6   34.70   11.90
   3  -8   6   51.29   11.00
   3  -8   6   -4.50    7.60
  -4   8  -6   71.09   12.10
  -4   8  -6   52.59   12.20
  -4   8  -6   58.09   13.80
   4  -8   6   59.69   10.00
   4  -8   6   72.49    6.60
   4  -8   6   54.49   10.00
   4  -8   6   72.49   19.30
   4  -8   6   39.90   11.50
  -5   8  -6    9.10    9.30
  -5   8  -6   11.90   18.60
  -5   8  -6    5.40   12.60
   5  -8   6    2.70    3.90
   5  -8   6   15.60   15.30
   5  -8   6    6.10    7.50
   4   7  -6   59.99   15.10
   4   7  -6   33.20   11.40
  -4  -7   6   50.99   12.90
  -4  -7   6   54.29   10.70
  -4  -7   6   47.90   12.40
   3   7  -6    6.50    3.50
   3   7  -6   12.40   10.50
   3   7  -6   24.80    6.40
   3   7  -6    6.40   12.10
  -3  -7   6   12.10   12.10
  -3  -7   6   12.50    8.90
  -3  -7   6   17.40    9.50
   2   7  -6    6.50    7.80
   2   7  -6   -4.90    6.60
  -2  -7   6   -4.40    9.10
  -2  -7   6    0.60    8.90
  -2  -7   6    4.30    9.80
  -2  -7   6    0.60    7.70
   1   7  -6  935.31   27.00
   1   7  -6  976.60   27.80
   1   7  -6  894.61   21.70
  -1  -7   6  913.51   26.90
  -1  -7   6  913.21   28.00
  -1  -7   6  931.81   29.50
   0   7  -6  567.34   21.20
   0   7  -6  603.94   20.00
   0   7  -6  598.94   22.60
   0  -7   6  618.54   22.30
   0  -7   6  598.04   23.30
   0  -7   6  597.04   18.50
  -1   7  -6  103.89   11.90
  -1   7  -6  122.59   13.90
  -1   7  -6  106.79   12.80
   1  -7   6  119.49    7.60
   1  -7   6   98.69   11.90
   1  -7   6  130.39   13.10
  -2   7  -6   93.19   11.20
  -2   7  -6   78.69   11.90
  -2   7  -6   66.59   10.40
   2  -7   6   70.69   10.60
   2  -7   6   79.69   19.60
  -3   7  -6   -0.60    9.00
  -3   7  -6   17.90    9.80
  -3   7  -6   10.40    9.80
   3  -7   6    2.00    8.20
   3  -7   6  -12.50    7.20
   3  -7   6    0.30    7.70
  -4   7  -6    7.30   10.90
  -4   7  -6    2.80    9.20
  -4   7  -6  -12.80    8.60
  -4   7  -6  -11.00    6.70
   4  -7   6    1.30    7.10
   4  -7   6   -8.20    8.70
   4  -7   6   -0.90    4.70
   4  -7   6   -2.00   13.60
   4  -7   6    0.80    7.70
   4  -7   6  -11.30    8.30
  -5   7  -6   66.59   11.50
  -5   7  -6   90.69   12.90
  -5   7  -6   64.19   14.70
   5  -7   6   79.09    8.70
   5  -7   6   73.79   18.30
   5  -7   6   45.70   11.90
   5  -7   6   77.39   12.80
   5  -7   6   88.99    9.30
  -6   7  -6    0.30   12.80
  -6   7  -6    7.20    9.60
   6  -7   6    4.90   10.40
   6  -7   6   10.90    5.60
   6  -7   6   12.70   10.10
   5   6  -6   35.10   12.50
   5   6  -6   21.40   12.30
  -5  -6   6   28.20   10.90
  -5  -6   6   11.40    8.30
  -5  -6   6   28.10   11.20
  -5  -6   6   14.50   11.40
  -5  -6   6   24.80    8.70
   4   6  -6   44.60   11.70
   4   6  -6   47.80   11.80
  -4  -6   6   53.29    9.70
  -4  -6   6   53.19    9.90
  -4  -6   6   47.60   13.10
  -4  -6   6   55.69   11.70
   3   6  -6   90.09    8.00
   3   6  -6   92.39   13.80
   3   6  -6   90.89   13.80
  -3  -6   6   64.49   11.40
  -3  -6   6  110.29   12.90
  -3  -6   6   93.59   11.40
  -3  -6   6   90.19   11.10
   2   6  -6  156.48   11.10
   2   6  -6  145.49   11.30
  -2  -6   6  150.78   12.80
  -2  -6   6  153.28   14.40
  -2  -6   6  154.48   14.40
   1   6  -6   -0.40    6.70
   1   6  -6    4.60    3.40
   1   6  -6   -5.50    6.80
  -1  -6   6   -4.20    8.50
  -1  -6   6   -4.70    6.60
  -1  -6   6   -2.50    7.90
   0   6  -6 3775.12   74.09
   0   6  -6 3603.14   71.29
   0   6  -6 3693.63   73.69
   0  -6   6 3680.83   74.19
   0  -6   6 3701.73   70.59
   0  -6   6 3720.73   74.59
  -1   6  -6  158.38   12.50
  -1   6  -6  143.99   13.20
  -1   6  -6  127.19   12.30
   1  -6   6  138.99   10.70
   1  -6   6  174.28   12.00
   1  -6   6  156.38   12.50
  -2   6  -6  234.48   14.40
  -2   6  -6  202.68   16.70
  -2   6  -6  224.18   17.40
  -2   6  -6  202.98   10.40
   2  -6   6  209.58   13.60
   2  -6   6  235.58   13.50
  -3   6  -6  443.06   23.10
  -3   6  -6  411.96   17.90
  -3   6  -6  398.76   18.00
  -3   6  -6  408.06   16.60
   3  -6   6  389.96   17.90
   3  -6   6  396.26   17.60
   3  -6   6  407.56   17.10
  -4   6  -6  121.99   14.90
  -4   6  -6  111.59   11.50
  -4   6  -6  156.98   14.90
  -4   6  -6  123.99   12.10
   4  -6   6  145.99   13.40
   4  -6   6  133.89   19.60
   4  -6   6  147.09   11.30
   4  -6   6  130.59   12.00
   4  -6   6  106.19   10.20
   4  -6   6  140.09   14.70
  -5   6  -6   10.10    9.70
  -5   6  -6   19.00   11.90
  -5   6  -6   12.80    9.10
  -5   6  -6   -3.30    8.50
   5  -6   6   14.00    5.40
   5  -6   6   -0.50    3.90
   5  -6   6   19.20   13.40
   5  -6   6   14.90    9.50
   5  -6   6    6.10    8.80
  -6   6  -6    4.60   10.80
  -6   6  -6   29.20    9.30
  -6   6  -6   10.10    9.10
   6  -6   6   -2.80   12.50
   6  -6   6   26.90   10.90
   6  -6   6    2.40    6.90
   6  -6   6   22.10   10.60
   5   5  -6  273.97   20.30
   5   5  -6  275.27   21.00
  -5  -5   6  270.57   18.50
  -5  -5   6  290.47   14.70
  -5  -5   6  278.87   20.80
  -5  -5   6  290.87   22.20
  -5  -5   6  278.77   15.30
  -5  -5   6  269.07   18.80
   4   5  -6  336.37   20.30
   4   5  -6  368.26   22.10
  -4  -5   6  337.87   15.90
  -4  -5   6  328.37   18.80
  -4  -5   6  340.97   16.20
   3   5  -6  454.55   35.40
   3   5  -6  471.85   12.70
   3   5  -6  468.65   23.30
   3   5  -6  462.45   12.80
  -3  -5   6  444.06   21.50
  -3  -5   6  463.45   21.00
  -3  -5   6  455.45   18.30
  -3  -5   6  505.25   18.60
   2   5  -6    3.90    5.70
   2   5  -6    7.40    5.50
  -2  -5   6   -3.50    6.90
  -2  -5   6    4.10    7.00
  -2  -5   6    7.80    6.60
   1   5  -6  110.89    9.50
   1   5  -6   97.69    9.20
   1   5  -6   82.39    5.80
  -1  -5   6   90.39    9.20
  -1  -5   6   89.59    8.90
  -1  -5   6   89.79    9.70
   0   5  -6  134.99    9.70
   0   5  -6  124.29   11.80
   0   5  -6  138.89   10.60
   0  -5   6  132.99   12.10
   0  -5   6  110.39    8.60
   0  -5   6  122.59   10.90
  -1   5  -6  561.84   19.30
  -1   5  -6  532.85   18.00
  -1   5  -6  548.25   12.90
  -1   5  -6  520.15   18.20
   1  -5   6  526.95   17.90
   1  -5   6  542.75   13.50
   1  -5   6  544.25   18.30
  -2   5  -6   -5.80    4.50
  -2   5  -6    9.80    7.20
  -2   5  -6    4.30    7.50
  -2   5  -6   -6.90    6.90
   2  -5   6  -18.70    6.30
   2  -5   6   12.00    6.30
  -3   5  -6    1.50    6.10
  -3   5  -6   -1.60    7.10
  -3   5  -6   10.40    8.80
  -3   5  -6    0.80    7.30
   3  -5   6    3.80    6.80
   3  -5   6   25.40   12.20
   3  -5   6    7.40    6.40
   3  -5   6   -3.30    6.20
  -4   5  -6   62.29   10.40
  -4   5  -6   65.69   10.00
  -4   5  -6   45.80   11.70
  -4   5  -6   55.19    8.70
   4  -5   6   36.00    6.80
   4  -5   6   38.50   14.00
   4  -5   6   51.19    7.30
   4  -5   6   44.90   12.80
   4  -5   6   43.20    9.40
   4  -5   6   36.80    7.80
  -5   5  -6  -10.50    8.00
  -5   5  -6    7.10   10.60
  -5   5  -6   -0.80    8.70
  -5   5  -6  -12.10    7.50
   5  -5   6   16.60    9.40
   5  -5   6    0.30    3.60
   5  -5   6    8.40   12.30
   5  -5   6    0.00    6.40
   5  -5   6   -8.30    7.70
  -6   5  -6   17.30    8.60
  -6   5  -6   26.70    9.20
  -6   5  -6   29.70   12.70
  -6   5  -6   15.60   12.00
   6  -5   6   16.80    8.10
   6  -5   6   15.30   11.30
   6  -5   6   22.10   14.60
   6  -5   6   25.20   10.50
   6   4  -6  -19.00   10.30
   6   4  -6    0.90   14.50
  -6  -4   6    0.00    6.10
  -6  -4   6   -1.40    5.50
  -6  -4   6   20.80   13.10
  -6  -4   6    9.20   10.80
  -6  -4   6    9.60    9.40
  -6  -4   6    2.20    9.60
  -6  -4   6   22.00   15.80
   5   4  -6   30.50   11.20
   5   4  -6   22.40   11.00
  -5  -4   6   25.70    9.70
  -5  -4   6  -12.50    8.00
  -5  -4   6   20.60    6.60
  -5  -4   6   10.60    6.60
  -5  -4   6   -5.70    8.10
  -5  -4   6   16.40   14.30
   4   4  -6 1493.45   40.10
   4   4  -6 1469.85   40.90
  -4  -4   6 1457.45   38.70
  -4  -4   6 1400.86   32.50
  -4  -4   6 1168.38   36.90
  -4  -4   6 1429.46   32.30
   3   4  -6    0.30    2.40
   3   4  -6   -1.50    2.30
   3   4  -6    2.80    8.20
   3   4  -6    8.90    8.40
  -3  -4   6    1.50    6.10
  -3  -4   6    3.80    9.30
  -3  -4   6   -2.60    5.80
  -3  -4   6   12.00   11.00
   2   4  -6   38.20    5.80
   2   4  -6   40.10    5.90
  -2  -4   6   31.20    7.70
  -2  -4   6   29.10    6.70
  -2  -4   6   32.30    6.90
   1   4  -6  383.56   13.80
   1   4  -6  394.06   14.00
   1   4  -6  395.66    9.90
  -1  -4   6  389.86   14.90
  -1  -4   6  389.06   14.80
  -1  -4   6  397.06   14.30
   0   4  -6 1773.82   38.10
   0   4  -6 1738.63   37.90
   0   4  -6 1766.82   36.40
   0  -4   6 1726.73   36.00
   0  -4   6 1780.52   38.20
   0  -4   6 1801.72   38.50
  -1   4  -6   28.50    6.70
  -1   4  -6   36.70    4.30
  -1   4  -6   28.60    6.60
  -1   4  -6   37.40    7.10
   1  -4   6   41.80    7.40
   1  -4   6   44.50    7.50
  -2   4  -6   13.00    7.10
  -2   4  -6    8.70    6.80
  -2   4  -6   15.80    5.20
  -2   4  -6    9.10    7.50
   2  -4   6   20.90    6.10
   2  -4   6    7.50    6.30
   2  -4   6   21.60    6.90
  -3   4  -6  109.39    9.90
  -3   4  -6   90.99    9.50
  -3   4  -6   93.09   11.30
  -3   4  -6   94.19    9.10
   3  -4   6   97.29    4.60
   3  -4   6  110.09   10.30
   3  -4   6   99.49    9.60
   3  -4   6   94.19    9.50
   3  -4   6  111.09   10.70
   3  -4   6   94.39    9.00
   3  -4   6  127.19   16.60
  -4   4  -6    0.30    6.90
  -4   4  -6   -2.50    6.80
  -4   4  -6    0.70    7.20
  -4   4  -6    0.90    8.80
   4  -4   6   -8.40    4.50
   4  -4   6   -9.30    6.20
   4  -4   6    0.00    7.10
   4  -4   6   -2.00    7.50
   4  -4   6    0.50   10.80
   4  -4   6    3.30    5.00
  -5   4  -6   49.90    8.90
  -5   4  -6   36.70    8.40
  -5   4  -6   26.40   11.30
  -5   4  -6   57.39   11.80
   5  -4   6   43.80   10.40
   5  -4   6   49.90   14.70
   5  -4   6   52.59    9.20
   5  -4   6   57.39   11.20
  -6   4  -6  398.06   26.50
  -6   4  -6  403.06   24.40
  -6   4  -6  369.36   17.50
   6  -4   6  376.36   28.50
   6  -4   6  379.76   21.70
   6   3  -6    1.30   10.10
   6   3  -6    5.70   10.70
  -6  -3   6    8.20    9.40
  -6  -3   6    5.20   10.00
  -6  -3   6    1.30   10.60
  -6  -3   6   -6.50    3.70
  -6  -3   6    4.20   13.50
  -6  -3   6    1.20    8.60
  -6  -3   6    2.70    5.00
   5   3  -6  291.37   20.30
   5   3  -6  307.27   21.00
  -5  -3   6  316.87    9.80
  -5  -3   6  338.27   21.80
  -5  -3   6  303.67   12.60
  -5  -3   6  353.36   18.40
  -5  -3   6  294.87   24.60
  -5  -3   6  327.67   19.60
  -5  -3   6  311.47   12.60
  -5  -3   6  326.17   18.50
   4   3  -6 1335.97   37.00
  -4  -3   6 1185.68   35.50
  -4  -3   6 1319.07   29.30
  -4  -3   6 1353.86   35.50
  -4  -3   6 1330.57   29.40
  -4  -3   6 1394.06   38.50
  -4  -3   6 1352.86   33.90
  -4  -3   6 1395.56   34.50
   3   3  -6  193.78   14.10
   3   3  -6  173.08   13.90
  -3  -3   6  178.58    9.80
  -3  -3   6  161.38    9.30
  -3  -3   6  171.98   12.80
  -3  -3   6  159.68   11.60
   2   3  -6  731.83   22.70
   2   3  -6  742.23   18.20
   2   3  -6  741.53   17.30
   2   3  -6  751.32   17.30
  -2  -3   6  754.52   22.30
  -2  -3   6  752.52   19.50
  -2  -3   6  764.82   19.40
   1   3  -6  185.88    9.60
   1   3  -6  201.78    6.80
   1   3  -6  195.18    6.60
   1   3  -6  188.48    9.80
  -1  -3   6  197.58   10.40
  -1  -3   6  183.58   10.70
   0   3  -6 3335.27   63.69
   0   3  -6 3340.67   63.59
   0   3  -6 3354.86   62.59
   0  -3   6 3406.26   63.99
   0  -3   6 3311.17   63.69
  -1   3  -6 2537.05   50.69
  -1   3  -6 2482.35   49.30
  -1   3  -6 2525.45   49.40
   1  -3   6 2497.85   50.69
   1  -3   6 2437.16   49.00
   1  -3   6 2415.06   48.90
  -2   3  -6 9604.84  167.98
  -2   3  -6 9504.65  171.38
  -2   3  -6 9401.16  167.78
   2  -3   6 9403.86  177.48
   2  -3   6 9260.67  171.08
   2  -3   6 9270.67  166.68
   2  -3   6 9555.24  167.28
   2  -3   6 9352.16  167.28
  -3   3  -6  336.17   15.30
  -3   3  -6  306.97   13.30
  -3   3  -6  335.17   13.60
  -3   3  -6  314.27   17.10
   3  -3   6  324.57   11.70
   3  -3   6  326.17   21.30
   3  -3   6  316.67   10.10
   3  -3   6  311.97   14.00
   3  -3   6  343.37   14.40
   3  -3   6  313.37   11.80
   3  -3   6  336.17   14.30
   3  -3   6  316.27   17.50
  -4   3  -6   -5.40    5.80
  -4   3  -6    8.40    7.70
  -4   3  -6   -3.10    8.40
  -4   3  -6    0.40    6.10
   4  -3   6    2.00    6.80
   4  -3   6    6.70   10.40
   4  -3   6    7.40    3.90
   4  -3   6   -0.40    4.40
   4  -3   6    1.30    6.40
   4  -3   6    3.60    3.70
   4  -3   6   -1.60    7.10
  -5   3  -6  992.30   34.10
  -5   3  -6  976.30   32.00
  -5   3  -6  958.80   25.70
  -5   3  -6  906.71   25.30
   5  -3   6  966.50   24.70
   5  -3   6  905.51   38.90
   5  -3   6  925.81   28.80
   5  -3   6  919.91   29.30
  -6   3  -6   15.80    7.20
  -6   3  -6   15.30    7.10
  -6   3  -6    1.40    8.30
  -6   3  -6   15.90   11.00
  -6   3  -6    2.40   10.60
   6  -3   6   18.10    9.20
   6  -3   6   19.00   14.20
   6  -3   6   16.30    9.90
  -7   3  -6    6.50   12.50
  -7   3  -6   -3.40    6.60
  -7   3  -6   12.60    9.90
  -7   3  -6   -1.40   10.60
   7  -3   6    2.80   17.60
   7  -3   6   -6.50    8.80
  -6  -2   6   12.30   11.10
  -6  -2   6   15.80    4.60
  -6  -2   6   21.60   10.00
  -6  -2   6   20.60   12.70
  -6  -2   6   18.20    6.30
  -6  -2   6   22.00    4.60
  -6  -2   6   29.50   11.10
  -6  -2   6   26.70    9.20
   5   2  -6    8.10   10.00
   5   2  -6   18.20   10.70
  -5  -2   6    5.20    4.40
  -5  -2   6   16.40    5.60
  -5  -2   6   17.50   11.60
  -5  -2   6    9.70    9.60
  -5  -2   6    7.50    7.90
  -5  -2   6   16.40    4.70
  -5  -2   6   13.80    8.90
  -5  -2   6    5.10   10.10
  -5  -2   6   11.80    9.40
   4   2  -6   38.80    9.50
   4   2  -6   34.90    9.70
  -4  -2   6   26.30    5.00
  -4  -2   6   28.40    9.10
  -4  -2   6   38.70   11.80
  -4  -2   6   40.10    5.10
  -4  -2   6   22.20    7.10
  -4  -2   6   34.40    5.10
  -4  -2   6   25.80    8.30
   3   2  -6 2955.60   59.29
   3   2  -6 2966.70   61.39
   3   2  -6 2990.40   62.99
  -3  -2   6 2947.10   58.39
  -3  -2   6 2952.80   55.39
  -3  -2   6 3033.30   61.69
  -3  -2   6 2929.61   54.09
  -3  -2   6 2944.91   55.39
  -3  -2   6 2935.11   59.59
   2   2  -6 1002.00   26.00
   2   2  -6  988.00   20.10
   2   2  -6  994.90   23.10
   2   2  -6  966.40   20.00
   2   2  -6  991.90   26.40
  -2  -2   6 1003.80   22.20
  -2  -2   6  985.30   23.10
  -2  -2   6  981.70   19.40
  -2  -2   6  982.40   22.10
   1   2  -6  853.81   18.10
   1   2  -6  849.12   19.50
   1   2  -6  837.62   19.60
  -1  -2   6  863.31   20.30
  -1  -2   6  846.32   18.00
  -1  -2   6  849.91   20.30
  -1  -2   6  854.71   18.00
   0   2  -6  797.52   19.50
   0   2  -6  834.02   19.70
   0   2  -6  818.52   19.60
   0  -2   6  843.02   20.20
   0  -2   6  784.22   19.50
   0  -2   6  841.22   20.10
  -1   2  -6 1175.78   27.90
  -1   2  -6 1157.58   26.20
  -1   2  -6 1184.48   26.30
   1  -2   6 1189.28   25.90
   1  -2   6 1155.18   23.10
   1  -2   6 1156.98   23.90
   1  -2   6 1143.59   25.60
   1  -2   6 1188.28   27.70
  -2   2  -6  131.89    8.70
  -2   2  -6  146.49   12.80
  -2   2  -6  131.79    9.50
  -2   2  -6  147.89   10.00
   2  -2   6  131.79    8.70
   2  -2   6  169.58   13.10
   2  -2   6  153.98    8.90
   2  -2   6  147.19   10.70
   2  -2   6  152.48    9.10
   2  -2   6  154.88   15.40
  -3   2  -6  160.08   13.80
  -3   2  -6  185.88   10.10
  -3   2  -6  167.58   10.50
  -3   2  -6  202.18   11.80
   3  -2   6  177.08   12.20
   3  -2   6  166.38   16.30
   3  -2   6  168.28    8.20
   3  -2   6  167.58   14.30
   3  -2   6  174.58    9.10
   3  -2   6  164.58   11.00
  -4   2  -6    8.90    7.10
  -4   2  -6   11.50    7.70
  -4   2  -6    7.50    7.50
  -4   2  -6    2.60   10.80
  -4   2  -6    1.40    8.00
  -4   2  -6   10.90    5.60
  -4   2  -6    9.80    5.80
   4  -2   6    6.60    2.40
   4  -2   6   11.70    2.60
   4  -2   6    9.70    5.30
   4  -2   6    3.90    6.70
   4  -2   6    4.60    7.80
   4  -2   6   10.50   10.70
   4  -2   6   14.50    7.90
  -5   2  -6  501.65   17.20
  -5   2  -6  499.15   17.00
  -5   2  -6  500.35   24.40
  -5   2  -6  499.05   20.50
  -5   2  -6  482.65   21.50
  -5   2  -6  491.85   23.40
  -5   2  -6  515.95   31.40
  -5   2  -6  474.15   21.10
   5  -2   6  497.75   21.70
   5  -2   6  509.75   18.60
   5  -2   6  527.25   29.80
  -6   2  -6  228.28   21.40
  -6   2  -6  206.18   12.60
  -6   2  -6  256.47   28.70
  -6   2  -6  209.38   18.50
  -6   2  -6  232.78   19.80
  -6   2  -6  204.68   12.40
  -6   2  -6  227.88   17.50
  -6   2  -6  205.18   18.60
   6  -2   6  232.48   24.80
   6  -2   6  203.78   17.70
   6  -2   6  220.68   15.40
  -7   2  -6    8.60   19.30
  -7   2  -6    6.80   11.50
  -7   2  -6   -6.50    9.90
  -7   2  -6   -8.20   10.50
  -7   2  -6   -4.90    6.70
  -7   2  -6   11.30   11.70
   7  -2   6   -9.00    9.70
  -7  -1   6   45.30   11.80
  -7  -1   6   48.80   12.40
  -7  -1   6   24.60    8.50
  -7  -1   6   63.29   12.80
  -6  -1   6   23.30   12.80
  -6  -1   6   21.10   10.10
  -6  -1   6   18.70    3.90
  -6  -1   6    8.80    7.00
  -6  -1   6   15.00   10.20
  -6  -1   6   23.90    4.00
  -6  -1   6    4.50    9.50
  -6  -1   6   24.60   12.50
  -6  -1   6   14.60    8.70
   5   1  -6  480.25   23.90
  -5  -1   6  493.25   22.70
  -5  -1   6  484.65   18.30
  -5  -1   6  483.45   21.70
  -5  -1   6  504.25   27.50
  -5  -1   6  469.25   12.40
  -5  -1   6  475.75   21.90
  -5  -1   6  461.95   19.70
   4   1  -6  491.65   19.40
   4   1  -6  457.85   20.20
   4   1  -6  475.95   20.60
  -4  -1   6  465.05   15.90
  -4  -1   6  493.35   21.10
  -4  -1   6  479.85   23.10
  -4  -1   6  460.25   19.40
  -4  -1   6  488.05   19.90
  -4  -1   6  462.55   12.20
  -4  -1   6  472.45   12.20
  -4  -1   6  469.85   18.90
  -4  -1   6  474.45   17.40
   3   1  -6 1944.11   42.20
   3   1  -6 1907.41   43.00
   3   1  -6 1931.51   44.40
  -3  -1   6 1931.01   41.70
  -3  -1   6 1928.31   42.90
  -3  -1   6 1875.41   37.10
  -3  -1   6 1938.11   40.20
  -3  -1   6 1917.71   36.80
  -3  -1   6 1989.40   43.20
   2   1  -6  212.78    6.50
   2   1  -6  192.78   11.50
   2   1  -6  192.58   10.40
   2   1  -6  204.48   11.80
   2   1  -6  207.38    6.40
  -2  -1   6  206.88    8.80
  -2  -1   6  209.98    9.00
  -2  -1   6  226.68   12.30
  -2  -1   6  217.78   10.00
  -2  -1   6  207.58    8.50
   1   1  -6  430.36   12.00
   1   1  -6  421.56   11.70
  -1  -1   6  414.16   12.30
  -1  -1   6  410.46   10.40
  -1  -1   6  419.76    9.60
  -1  -1   6  408.56   12.00
   0   1  -6  190.18    9.40
   0   1  -6  197.48    9.00
   0   1  -6  200.98   10.00
   0  -1   6  195.28    4.50
   0  -1   6  207.18    9.00
  -1   1  -6  281.57    8.50
  -1   1  -6  278.47   10.50
  -1   1  -6  274.97   12.40
  -1   1  -6  290.47    8.60
   1  -1   6  299.77   12.60
   1  -1   6  272.67   13.00
   1  -1   6  266.97   10.80
   1  -1   6  289.07   15.50
   1  -1   6  276.27    8.50
  -2   1  -6  944.31   21.50
  -2   1  -6  904.21   25.20
  -2   1  -6  913.41   21.80
  -2   1  -6  875.81   21.30
  -2   1  -6  883.91   21.20
  -2   1  -6  880.91   28.90
   2  -1   6 1016.10   24.10
   2  -1   6  791.82   29.50
   2  -1   6  886.81   25.10
   2  -1   6  928.81   20.60
   2  -1   6  914.91   21.40
  -3   1  -6  144.99    9.30
  -3   1  -6  144.99   11.00
  -3   1  -6  176.18   17.30
  -3   1  -6  167.28    9.60
  -3   1  -6  150.58   10.70
  -3   1  -6  156.58   13.60
   3  -1   6  144.79   11.90
   3  -1   6  161.88   13.20
   3  -1   6  144.49    9.60
   3  -1   6  137.99   16.30
   3  -1   6  153.58    7.70
   3  -1   6  147.19    7.30
  -4   1  -6    6.80    8.00
  -4   1  -6    1.00    5.40
  -4   1  -6    8.10    5.40
  -4   1  -6   11.10    6.90
  -4   1  -6   11.60    7.90
  -4   1  -6    8.30   10.90
  -4   1  -6    4.60    5.10
   4  -1   6   10.50    7.70
   4  -1   6   -2.50    9.70
   4  -1   6   16.50    6.60
   4  -1   6    3.20    7.80
  -5   1  -6  350.96   13.60
  -5   1  -6  359.26   31.30
  -5   1  -6  331.57   17.90
  -5   1  -6  291.87   17.70
  -5   1  -6  335.87   17.60
  -5   1  -6  329.57   17.90
  -5   1  -6  343.97   26.30
   5  -1   6  325.47   16.60
   5  -1   6  337.77   23.00
   5  -1   6  335.17   26.20
   5  -1   6  347.77   20.60
  -6   1  -6   25.60   10.20
  -6   1  -6    7.60   10.20
  -6   1  -6    7.20   14.80
  -6   1  -6    8.80    9.60
  -6   1  -6   21.40    6.40
  -6   1  -6   17.60    6.70
  -6   1  -6    9.00    9.60
  -6   1  -6   27.40   10.40
   6  -1   6    5.80    8.50
   6  -1   6    6.40   14.20
   6  -1   6   11.10   10.60
  -7   1  -6   32.90   12.10
  -7   1  -6   44.40    7.80
  -7   1  -6   52.29   13.30
  -7   1  -6   39.00   18.30
  -7   1  -6   50.39   13.20
  -7   1  -6   32.50    7.30
  -7   1  -6   45.90   12.30
   7  -1   6   24.60   11.70
  -7   0   6   40.50   13.30
  -7   0   6    3.90    7.60
  -7   0   6    6.00    3.00
  -7   0   6   12.00    9.00
  -7   0   6    5.80   13.00
  -7   0   6    5.90   14.60
  -7   0   6   17.40   14.90
  -6   0   6  149.88   14.50
  -6   0   6  189.58   18.40
  -6   0   6  168.08   15.50
  -6   0   6  142.69    6.60
  -6   0   6  170.18   16.90
  -6   0   6  176.18   20.70
  -6   0   6  168.08   17.60
  -6   0   6  156.68    6.80
  -6   0   6  171.88   19.00
  -6   0   6  159.88   16.20
   5   0  -6  166.58   16.20
  -5   0   6  150.18   15.00
  -5   0   6  140.69   14.10
  -5   0   6  130.79    6.70
  -5   0   6  180.48   18.80
  -5   0   6  147.99   13.60
  -5   0   6  137.09    6.90
  -5   0   6  144.89   13.50
  -5   0   6  147.39   15.10
   4   0  -6  609.44   21.50
   4   0  -6  610.84   22.30
   4   0  -6  649.74   24.00
  -4   0   6  606.44   19.70
  -4   0   6  630.24   24.50
  -4   0   6  618.14   22.70
  -4   0   6  595.74   20.80
  -4   0   6  613.84   21.70
  -4   0   6  609.54   14.30
  -4   0   6  597.34   21.50
  -4   0   6  656.83   22.80
  -4   0   6  631.74   14.40
   3   0  -6 3552.94   69.89
   3   0  -6 3556.24   72.29
   3   0  -6 3567.34   70.99
  -3   0   6 3612.74   70.89
  -3   0   6 3613.14   68.29
  -3   0   6 3638.84   70.19
  -3   0   6 3556.04   64.79
  -3   0   6 3575.74   64.79
  -3   0   6 3541.15   72.59
  -3   0   6 3642.84   72.39
   2   0  -6 1096.19   27.30
   2   0  -6 1120.39   25.40
   2   0  -6 1126.59   26.90
   2   0  -6 1134.79   26.90
   2   0  -6 1130.29   21.60
   2   0  -6 1099.99   23.80
   2   0  -6 1135.29   21.60
  -2   0   6 1114.39   23.50
  -2   0   6 1146.99   27.80
  -2   0   6 1133.89   26.80
  -2   0   6 1149.08   23.90
   1   0  -6 1062.89   20.40
   1   0  -6 1082.39   23.50
   1   0  -6 1073.09   22.10
   1   0  -6 1066.69   22.50
   1   0  -6 1097.09   24.30
   1   0  -6 1074.89   24.60
  -1   0   6 1058.89   25.50
  -1   0   6 1096.29   23.10
  -1   0   6 1094.39   25.10
  -1   0   6 1066.29   22.90
   0   0  -6   14.00    4.80
   0   0  -6    9.10    5.40
   0   0  -6   10.60    2.90
   0   0  -6   12.00    4.90
   0   0   6    4.60    4.40
   0   0   6   16.50    5.90
   0   0   6   12.80    4.90
   0   0   6   11.70    5.30
  -1   0  -6 4610.94   82.69
  -1   0  -6 4521.15   80.89
  -1   0  -6 4547.04   82.59
  -1   0  -6 4574.34   87.89
  -1   0  -6 4497.75   84.89
   1   0   6 4507.55   84.89
  -2   0  -6 5106.99   91.49
  -2   0  -6 5172.28  102.89
  -2   0  -6 5158.68   93.79
  -2   0  -6 5196.48   97.99
  -2   0  -6 5221.48   94.49
  -2   0  -6 5118.69   93.89
   2   0   6 5264.67   98.09
   2   0   6 5005.90  102.99
   2   0   6 5287.67   95.29
   2   0   6 5128.19   92.89
   2   0   6 5314.17   93.19
   2   0   6 5249.08   97.29
  -3   0  -6  251.27   18.10
  -3   0  -6  252.07   12.20
  -3   0  -6  268.67   10.70
  -3   0  -6  259.77   11.10
  -3   0  -6  233.58   10.20
  -3   0  -6  257.77   15.00
  -3   0  -6  257.87   13.20
   3   0   6  257.87   15.50
   3   0   6  266.57   12.40
   3   0   6  250.07   18.10
   3   0   6  265.57    8.60
   3   0   6  264.77   14.60
  -4   0  -6   -3.90    4.80
  -4   0  -6    6.40    9.40
  -4   0  -6   -0.40    7.40
  -4   0  -6   -3.60    5.80
  -4   0  -6   -2.80    5.60
  -4   0  -6   -1.30    6.90
  -4   0  -6    0.10    5.90
  -4   0  -6   -4.40    4.80
   4   0   6   -8.10    7.30
   4   0   6    1.50    6.60
   4   0   6    0.50    7.60
   4   0   6   -8.00    9.60
  -5   0  -6   10.30    8.30
  -5   0  -6   14.00    7.90
  -5   0  -6    7.60    8.60
  -5   0  -6   -3.10    7.50
  -5   0  -6   17.90    9.30
  -5   0  -6    3.10    5.70
  -5   0  -6   18.50    6.30
  -5   0  -6   12.20   13.50
   5   0   6   -0.80    8.70
   5   0   6   14.40    9.90
   5   0   6    2.00   12.00
   5   0   6    4.30    7.90
  -6   0  -6  141.59   11.00
  -6   0  -6  146.89   11.10
  -6   0  -6  155.28   16.30
  -6   0  -6  192.38   16.10
  -6   0  -6  178.88   15.90
  -6   0  -6  159.48   16.80
  -6   0  -6  180.88   24.90
  -6   0  -6  158.38   15.50
  -6   0  -6  175.48   18.40
   6   0   6  164.48   17.90
   6   0   6  169.78   16.10
  -7   0  -6  108.39    9.50
  -7   0  -6  112.59   15.80
  -7   0  -6   95.79    9.40
  -7   0  -6  131.69   16.10
  -7   0  -6  154.58   30.60
  -7   0  -6   91.89   15.10
   7   0   6  114.59   20.50
   7   0   6   86.99   13.90
  -7   1   6  100.89   14.60
  -7   1   6  132.19   17.30
  -7   1   6   75.49   11.30
  -7   1   6  114.19   14.00
  -7   1   6   89.29    7.70
  -7   1   6   86.99   15.80
  -6   1   6  265.97   34.30
  -6   1   6  237.68   17.80
  -6   1   6  250.77   17.40
  -6   1   6  250.07   17.40
  -6   1   6  233.08   10.50
   5  -1  -6    9.70    9.70
   5  -1  -6   20.20    9.70
  -5   1   6    9.80    6.40
  -5   1   6    6.00    7.50
  -5   1   6    8.30    8.10
  -5   1   6   14.30    8.40
  -5   1   6    5.10    8.60
   4  -1  -6   18.50    7.90
   4  -1  -6   20.50    7.00
   4  -1  -6   23.40    8.40
  -4   1   6   21.00    7.70
  -4   1   6   30.00    8.60
  -4   1   6   21.90    7.60
  -4   1   6   14.00    7.30
  -4   1   6   33.30    7.00
  -4   1   6   25.60    4.50
   3  -1  -6    4.10    5.30
   3  -1  -6    4.60    6.20
   3  -1  -6   -4.10    6.50
  -3   1   6   -2.60    3.90
  -3   1   6    2.50    5.40
  -3   1   6    5.70    4.10
  -3   1   6   12.30    7.20
  -3   1   6   14.70    6.80
   2  -1  -6   57.79    7.00
   2  -1  -6   58.29    4.70
   2  -1  -6   61.69    9.50
   2  -1  -6   72.19    8.10
   2  -1  -6   53.59    4.60
  -2   1   6   45.10    6.60
  -2   1   6   53.09    5.80
  -2   1   6   49.40    6.50
  -2   1   6   47.00    5.60
  -2   1   6   55.29    7.40
   1  -1  -6   81.79    7.30
   1  -1  -6   67.69    6.90
   1  -1  -6   85.09    7.30
  -1   1   6   91.69    9.40
  -1   1   6   75.49    7.70
  -1   1   6   78.19    8.90
  -1   1   6   94.69    9.40
  -1   1   6   89.89    4.70
  -1   1   6  107.99   11.00
   0  -1  -6 1824.72   39.00
   0  -1  -6 1870.11   37.90
   0  -1  -6 1898.61   37.30
   0  -1  -6 1847.22   36.90
   0  -1  -6 1865.71   34.10
   0   1   6 1838.92   33.60
   0   1   6 1822.62   37.80
   0   1   6 1916.91   37.20
   0   1   6 1830.52   36.90
   0   1   6 1871.41   39.20
  -1  -1  -6    7.50    4.90
  -1  -1  -6    4.70    5.50
  -1  -1  -6    2.70    6.50
  -1  -1  -6   13.00    6.30
   1   1   6    4.00    4.60
   1   1   6    7.20    5.60
   1   1   6    3.50    8.20
   1   1   6    6.00    5.20
   1   1   6   17.40    6.60
  -2  -1  -6  794.32   23.70
  -2  -1  -6  802.52   20.10
  -2  -1  -6  810.02   17.90
  -2  -1  -6  800.42   20.00
   2   1   6  816.42   22.10
   2   1   6  813.12   23.30
   2   1   6  823.82   27.70
   2   1   6  789.82   23.00
  -3  -1  -6    1.30    5.00
  -3  -1  -6   12.90    6.80
  -3  -1  -6   12.40    4.80
  -3  -1  -6   12.40    6.20
  -3  -1  -6    8.20    5.10
  -3  -1  -6   10.90   10.00
  -3  -1  -6    5.00    4.90
   3   1   6   -3.40    8.50
   3   1   6   10.00    3.80
   3   1   6   -2.40    7.30
   3   1   6   -1.60    6.10
   3   1   6    3.70    6.70
  -4  -1  -6  110.19    9.30
  -4  -1  -6  107.39    9.20
  -4  -1  -6  120.79    9.50
  -4  -1  -6   95.59   10.60
  -4  -1  -6  101.99   11.30
  -4  -1  -6  131.59   28.80
  -4  -1  -6  112.29   11.10
  -4  -1  -6   75.89   10.50
   4   1   6  109.39   11.30
   4   1   6   98.99   12.40
   4   1   6  113.29   11.90
   4   1   6  119.99   17.50
  -5  -1  -6   40.40    9.50
  -5  -1  -6   33.50    6.80
  -5  -1  -6   37.70    6.90
  -5  -1  -6   45.30    9.50
  -5  -1  -6   34.00   10.20
  -5  -1  -6   37.40   11.90
  -5  -1  -6   34.90   10.10
  -5  -1  -6   31.20    9.50
   5   1   6   45.50   10.60
   5   1   6   34.40   11.30
   5   1   6   23.00    9.50
  -6  -1  -6   21.80   10.70
  -6  -1  -6   17.40   10.00
  -6  -1  -6   15.30    9.60
  -6  -1  -6   10.30    6.60
  -6  -1  -6  -18.60   11.80
  -6  -1  -6   14.20   10.80
  -6  -1  -6    9.10    8.70
  -6  -1  -6    9.50    6.30
  -6  -1  -6   29.30   15.10
   6   1   6    8.80    9.90
   6   1   6   23.20   11.70
   6   1   6    1.30    8.40
  -7   2   6   86.59    8.10
  -7   2   6  101.29   17.20
  -7   2   6   98.79   18.90
  -7   2   6  100.59   18.90
  -7   2   6  107.89   13.70
  -7   2   6  106.69   13.70
  -7   2   6  110.69   14.60
  -7   2   6   91.29    8.40
   6  -2  -6    4.20    9.60
   6  -2  -6   -0.10    9.20
   6  -2  -6   14.80    9.20
  -6   2   6   11.10   10.20
  -6   2   6    0.80    4.80
  -6   2   6   -0.90    4.50
  -6   2   6   15.70    8.80
  -6   2   6   -1.00    8.30
  -6   2   6    7.90    8.60
   5  -2  -6  239.58   17.40
   5  -2  -6  257.67   18.70
   5  -2  -6  264.57   16.70
  -5   2   6  253.77   18.50
  -5   2   6  258.57   11.10
  -5   2   6  276.47   16.00
  -5   2   6  238.48   17.10
  -5   2   6  249.18   15.40
  -5   2   6  263.07   10.90
   4  -2  -6  298.37   14.60
   4  -2  -6  291.67   16.30
   4  -2  -6  277.57   16.80
  -4   2   6  268.67   14.40
  -4   2   6  331.57   17.00
  -4   2   6  296.57   17.10
  -4   2   6  276.67   11.10
  -4   2   6  288.77   11.10
  -4   2   6  266.57   13.50
   3  -2  -6  948.21   23.80
   3  -2  -6  928.61   17.70
   3  -2  -6  932.21   25.70
   3  -2  -6  923.81   26.50
   3  -2  -6  912.41   17.70
  -3   2   6  900.81   22.00
  -3   2   6  922.11   21.60
  -3   2   6  915.11   21.60
  -3   2   6  921.91   25.40
  -3   2   6  941.21   26.50
   2  -2  -6   67.79    6.90
   2  -2  -6   66.19    5.90
  -2   2   6   82.79    8.00
  -2   2   6   72.19    7.90
  -2   2   6   66.49    6.80
   1  -2  -6 5677.73  102.49
   1  -2  -6 5716.73  102.69
  -1   2   6 5755.72  108.39
  -1   2   6 5632.34  102.89
  -1   2   6 5666.43  102.79
   0  -2  -6  786.62   19.80
   0  -2  -6  788.52   20.00
   0  -2  -6  752.22   20.10
   0   2   6  762.32   19.30
   0   2   6  732.33   21.90
   0   2   6  757.62   15.20
   0   2   6  781.42   19.60
  -1  -2  -6 4688.73   86.09
  -1  -2  -6 4631.04   88.59
  -1  -2  -6 4667.93   85.99
  -1  -2  -6 4668.83   91.39
   1   2   6 4742.93   85.79
   1   2   6 4598.44   85.49
   1   2   6 4626.94   88.59
   1   2   6 4684.63   87.59
  -2  -2  -6 1888.91   38.90
  -2  -2  -6 1910.11   47.80
  -2  -2  -6 1883.31   39.00
  -2  -2  -6 1884.61   42.20
   2   2   6 1830.72   37.60
   2   2   6 1853.91   37.60
   2   2   6 1828.22   35.80
   2   2   6 1829.22   41.80
   2   2   6 1871.11   41.20
   2   2   6 1899.11   42.30
  -3  -2  -6  107.19   15.40
  -3  -2  -6   94.09    9.50
  -3  -2  -6   81.69    7.70
  -3  -2  -6   88.29   11.20
  -3  -2  -6   87.99    7.80
  -3  -2  -6   87.69   10.10
   3   2   6   88.29    6.60
   3   2   6   95.69    8.00
   3   2   6   91.29   10.00
   3   2   6   87.89   10.30
   3   2   6   84.99    7.00
   3   2   6   98.29   11.30
  -4  -2  -6  347.47   16.60
  -4  -2  -6  378.86   19.20
  -4  -2  -6  377.76   14.60
  -4  -2  -6  324.57   13.90
  -4  -2  -6  337.07   18.50
  -4  -2  -6  354.26   15.00
  -4  -2  -6  351.46   25.30
   4   2   6  351.16   18.70
   4   2   6  372.56   18.80
   4   2   6  459.05   31.20
  -5  -2  -6    5.90    9.10
  -5  -2  -6   -6.30    7.10
  -5  -2  -6    1.20    6.20
  -5  -2  -6    5.80    6.40
   5   2   6    3.60    7.80
   5   2   6   11.70    9.70
   5   2   6   -3.20    9.80
  -6  -2  -6   28.90    7.50
  -6  -2  -6   -5.90    8.70
  -6  -2  -6   10.70   16.60
  -6  -2  -6   -6.70   11.40
  -6  -2  -6    4.30    9.60
  -6  -2  -6  -12.00   12.80
  -6  -2  -6    6.20    9.80
  -6  -2  -6    0.20    8.70
  -6  -2  -6   12.30    6.70
   6   2   6   10.50    8.20
   6   2   6    4.10   11.90
   6   2   6   -1.50    9.90
   7  -3  -6   -5.70   11.20
  -7   3   6    3.30   10.80
  -7   3   6   -1.50    8.50
  -7   3   6   -2.50    5.40
  -7   3   6   -2.70    5.60
  -7   3   6   12.80    8.10
   6  -3  -6  196.78   16.40
   6  -3  -6  179.18   18.60
   6  -3  -6  177.48   19.10
  -6   3   6  178.48   11.40
  -6   3   6  187.48   19.80
  -6   3   6  206.48   25.10
  -6   3   6  215.98   20.20
  -6   3   6  187.28   11.30
  -6   3   6  206.38   16.10
  -6   3   6  200.08   15.10
   5  -3  -6  117.49   14.10
   5  -3  -6   91.29   12.70
   5  -3  -6  139.79   13.40
  -5   3   6  119.19   10.90
  -5   3   6   99.59    9.90
  -5   3   6  127.49   11.90
  -5   3   6   71.29   10.80
  -5   3   6  101.19   14.00
  -5   3   6  116.09   10.30
   4  -3  -6   56.19    9.00
   4  -3  -6   46.50    9.80
   4  -3  -6   54.69   10.40
  -4   3   6   46.80    9.70
  -4   3   6   51.49    7.10
  -4   3   6   51.29   14.80
  -4   3   6   48.90    6.90
  -4   3   6   45.80    6.90
   3  -3  -6  262.37   15.50
   3  -3  -6  266.17   13.10
   3  -3  -6  256.17    9.40
   3  -3  -6  260.67    9.50
  -3   3   6  253.57   11.90
  -3   3   6  243.98   11.50
  -3   3   6  272.07   14.90
   2  -3  -6  106.89    9.00
   2  -3  -6  108.89    8.50
  -2   3   6   93.29    9.40
  -2   3   6   95.59    9.50
  -2   3   6  106.39    9.70
   1  -3  -6  770.62   20.70
   1  -3  -6  799.82   20.50
   1  -3  -6  783.12   17.60
  -1   3   6  766.92   20.40
  -1   3   6  734.63   20.40
   0  -3  -6  319.97   13.70
   0  -3  -6  293.57   12.50
   0  -3  -6  305.57   14.60
   0   3   6  299.87   12.20
   0   3   6  319.37   12.80
   0   3   6  368.86   17.60
   0   3   6  333.67   13.70
  -1  -3  -6  450.35   20.40
  -1  -3  -6  463.45   18.60
  -1  -3  -6  456.45   15.50
  -1  -3  -6  485.15   16.10
   1   3   6  474.35   18.30
   1   3   6  439.16   16.30
   1   3   6  439.56    9.20
   1   3   6  454.95   14.90
   1   3   6  440.66   15.60
  -2  -3  -6    2.10    5.90
  -2  -3  -6   -1.90    9.20
  -2  -3  -6   -5.30    7.00
  -2  -3  -6   16.20    7.40
  -2  -3  -6    5.60    5.90
   2   3   6   -1.70    7.20
   2   3   6   -7.50    4.70
   2   3   6    4.90    7.40
   2   3   6   -3.70    5.70
   2   3   6   -8.60    5.00
   2   3   6   -1.20    6.40
  -3  -3  -6   43.30   13.60
  -3  -3  -6   35.70    7.10
  -3  -3  -6   27.00    8.30
  -3  -3  -6   28.90    7.20
  -3  -3  -6   39.60    9.90
   3   3   6   32.10    9.50
   3   3   6   25.40    8.50
   3   3   6   37.30    5.40
   3   3   6   27.00    7.30
   3   3   6   31.50    5.80
   3   3   6   43.00    5.90
  -4  -3  -6   80.79   12.90
  -4  -3  -6   56.59    9.70
  -4  -3  -6   82.39    9.10
  -4  -3  -6   80.69    9.20
  -4  -3  -6   79.39   18.10
   4   3   6   71.09   12.30
   4   3   6   75.39   10.80
   4   3   6   93.19   12.60
   4   3   6   51.69    7.90
  -5  -3  -6   19.20    7.50
  -5  -3  -6   18.60    9.60
  -5  -3  -6   17.10    8.70
  -5  -3  -6   13.80    7.70
   5   3   6   10.80   10.40
   5   3   6   18.90    8.50
   5   3   6   13.60   11.20
  -6  -3  -6   35.40   11.10
  -6  -3  -6   44.90   10.20
  -6  -3  -6   49.80   13.50
  -6  -3  -6   26.80   13.20
  -6  -3  -6   48.70   11.50
  -6  -3  -6   27.30    9.90
  -6  -3  -6   73.29   21.10
  -6  -3  -6   51.99   14.80
   6   3   6   32.20    9.00
   6   3   6   32.70   15.00
   6   3   6   25.20   13.50
   6  -4  -6   -1.50    8.60
   6  -4  -6   -7.30    9.50
   6  -4  -6    1.40   10.60
  -6   4   6   21.00    7.30
  -6   4   6    3.10   10.60
  -6   4   6    1.10    6.50
  -6   4   6   18.20    7.00
  -6   4   6   20.80   12.50
  -6   4   6   -0.40    7.60
   5  -4  -6  136.59   14.90
   5  -4  -6  150.08   14.80
   5  -4  -6  138.19   15.80
  -5   4   6  141.19   10.90
  -5   4   6  122.09   11.60
  -5   4   6  141.69   11.90
   4  -4  -6  135.99   13.40
   4  -4  -6  144.59    6.50
   4  -4  -6  190.38   18.40
   4  -4  -6  160.78   19.40
  -4   4   6  190.68   15.00
  -4   4   6  125.89   11.20
  -4   4   6  142.89    9.10
  -4   4   6  150.18   12.10
   3  -4  -6  186.08   10.20
   3  -4  -6  197.98    8.80
   3  -4  -6  200.48   15.10
   3  -4  -6  198.38   10.40
  -3   4   6  201.08    8.10
  -3   4   6  225.88   12.60
  -3   4   6  224.88   12.60
  -3   4   6  214.08   13.70
   2  -4  -6 2037.20   42.10
   2  -4  -6 1991.20   41.80
   2  -4  -6 1937.11   38.30
  -2   4   6 2018.60   43.20
  -2   4   6 2040.00   43.30
   1  -4  -6  224.78   12.70
   1  -4  -6  228.28   12.40
  -1   4   6  215.18   12.00
  -1   4   6  195.68   11.60
  -1   4   6  211.78    9.00
   0  -4  -6 4067.39   78.69
   0  -4  -6 4057.19   78.49
   0   4   6 4014.20   76.79
   0   4   6 4096.69   78.59
   0   4   6 4203.28   81.79
   0   4   6 4111.69   78.59
  -1  -4  -6    3.20    6.50
  -1  -4  -6   -1.50    8.00
  -1  -4  -6   -1.60    6.50
   1   4   6    3.40    6.30
   1   4   6    4.70    6.20
   1   4   6    8.90    6.90
   1   4   6    6.10    6.50
   1   4   6   10.00    6.60
  -2  -4  -6   63.89   13.40
  -2  -4  -6   47.70    9.30
  -2  -4  -6   62.59    9.30
  -2  -4  -6   66.69    9.00
  -2  -4  -6   38.40    7.90
   2   4   6   48.70    7.00
   2   4   6   37.70    8.80
   2   4   6   56.39    5.50
   2   4   6   45.70    8.00
   2   4   6   54.69    7.70
   2   4   6   49.20    9.50
  -3  -4  -6   74.69    9.70
  -3  -4  -6   97.89   12.90
  -3  -4  -6   70.49   10.20
  -3  -4  -6   85.19    9.70
  -3  -4  -6   80.49   16.10
   3   4   6   81.79    7.60
   3   4   6   85.89   12.50
   3   4   6   82.69    8.50
   3   4   6   66.39    9.40
   3   4   6   55.39    7.00
  -4  -4  -6   89.99   10.10
  -4  -4  -6   98.99   10.70
  -4  -4  -6   97.09   12.20
   4   4   6  110.89    5.90
   4   4   6  108.19   13.70
   4   4   6  118.79   15.00
   4   4   6   92.19   10.90
   4   4   6   94.69    9.90
  -5  -4  -6    3.90    7.60
  -5  -4  -6    1.70   16.10
  -5  -4  -6    0.30    8.40
  -5  -4  -6    8.80    9.30
  -5  -4  -6    3.30   11.00
   5   4   6   30.70   11.10
   5   4   6    6.50    7.40
   5   4   6   11.60   11.60
   5   4   6    5.10    7.40
   6  -5  -6  287.57   19.00
   6  -5  -6  319.97   22.40
   6  -5  -6  317.37   21.80
  -6   5   6  323.37   24.50
  -6   5   6  287.47   22.30
  -6   5   6  310.17   13.90
  -6   5   6  310.87   24.50
  -6   5   6  311.87   16.70
   5  -5  -6   31.40   11.30
   5  -5  -6    9.10   10.70
   5  -5  -6   21.60    9.10
  -5   5   6   21.70    5.20
  -5   5   6   18.00    8.30
  -5   5   6   14.70    9.50
   4  -5  -6   55.59   10.30
   4  -5  -6   44.00   11.60
   4  -5  -6   67.09    8.00
   4  -5  -6   65.99    6.80
   4  -5  -6   59.09   11.40
   4  -5  -6   59.49    6.40
  -4   5   6   50.69    5.00
  -4   5   6   62.69    9.50
  -4   5   6   52.79   10.90
  -4   5   6   57.89    9.60
   3  -5  -6   11.00    4.70
   3  -5  -6    6.80    6.40
   3  -5  -6    5.30    6.30
   3  -5  -6   20.70    9.00
  -3   5   6   11.10    7.60
  -3   5   6   11.90    7.90
   2  -5  -6    7.50    6.50
   2  -5  -6   -3.50    6.60
  -2   5   6   -0.10    2.20
  -2   5   6   15.30    7.60
  -2   5   6    2.60    6.70
   1  -5  -6  274.37   13.50
   1  -5  -6  261.87   13.60
  -1   5   6  256.77    9.80
  -1   5   6  251.57   13.80
  -1   5   6  247.08   14.10
   0  -5  -6 1354.36   33.10
   0  -5  -6 1366.26   34.10
   0   5   6 1447.46   37.30
   0   5   6 1346.47   33.30
   0   5   6 1343.07   31.10
   0   5   6 1363.46   33.30
  -1  -5  -6   22.10    7.40
  -1  -5  -6   10.20    7.40
  -1  -5  -6    8.20   10.00
   1   5   6    8.50    7.20
   1   5   6    2.80    6.00
   1   5   6   16.50    7.60
   1   5   6   11.00    6.80
   1   5   6   12.20    7.60
  -2  -5  -6  197.78   21.70
  -2  -5  -6  169.98   15.20
  -2  -5  -6  180.98   15.20
  -2  -5  -6  201.08   13.50
   2   5   6  179.58   12.80
   2   5   6  192.18   15.40
   2   5   6  180.38    8.80
   2   5   6  216.18   15.90
   2   5   6  195.18   12.40
   2   5   6  201.28   15.10
  -3  -5  -6   32.30    9.10
  -3  -5  -6   54.69   10.30
  -3  -5  -6   48.60   11.70
  -3  -5  -6   41.60   16.30
   3   5   6   40.80    8.50
   3   5   6   37.30    6.10
   3   5   6   47.50   10.90
   3   5   6   34.20    7.20
   3   5   6   25.40   10.90
   3   5   6   31.80    6.80
   3   5   6   40.10    9.00
  -4  -5  -6   -9.70    7.90
  -4  -5  -6    2.00   11.80
  -4  -5  -6   -4.90    8.60
  -4  -5  -6   18.10   16.10
  -4  -5  -6    0.70    8.30
   4   5   6   -4.80   10.40
   4   5   6   16.00   10.00
   4   5   6   -1.20    6.60
   4   5   6    4.30    7.30
  -5  -5  -6    6.80    8.20
  -5  -5  -6   -6.60   14.70
  -5  -5  -6   27.00   19.60
  -5  -5  -6  -26.60   10.20
  -5  -5  -6   -2.60    8.40
   5   5   6    5.60    4.70
   5   5   6   37.40   16.30
   5   5   6   -0.80    7.60
   6  -6  -6   18.80   11.90
   6  -6  -6   33.80   19.50
   6  -6  -6   10.30   14.70
  -6   6   6   10.60    6.70
  -6   6   6    8.40    8.90
  -6   6   6    8.00   10.70
  -6   6   6    8.70    8.90
   5  -6  -6    0.50    9.90
   5  -6  -6    8.60   10.00
   5  -6  -6    0.50    2.30
   5  -6  -6    0.30    8.70
   5  -6  -6    8.20    6.40
  -5   6   6   -0.40    9.60
  -5   6   6   14.30    8.70
  -5   6   6    2.20    8.10
   4  -6  -6  558.74   18.50
   4  -6  -6  573.94   25.10
   4  -6  -6  555.84   18.00
  -4   6   6  593.44   22.30
  -4   6   6  568.14   22.10
   3  -6  -6    3.80    7.10
   3  -6  -6   11.10    8.00
   3  -6  -6    1.70    8.40
   3  -6  -6   -0.30    7.20
  -3   6   6    5.80    8.20
   2  -6  -6  126.79   11.50
   2  -6  -6  139.09   13.40
  -2   6   6  133.09   12.90
  -2   6   6  134.09   12.90
   1  -6  -6  189.28   14.00
   1  -6  -6  192.48   13.90
  -1   6   6  176.78   13.90
  -1   6   6  202.78   13.50
  -1   6   6  188.48    9.00
   0  -6  -6  151.88   13.50
   0  -6  -6  154.38   14.60
   0   6   6  151.78   11.10
   0   6   6  184.38   17.20
   0   6   6  147.89   12.90
   0   6   6  160.08   14.70
   0   6   6  152.38   12.60
  -1  -6  -6   47.80   15.90
  -1  -6  -6   51.79    9.60
   1   6   6   59.09    9.70
   1   6   6   52.59    9.20
   1   6   6   54.49    9.30
   1   6   6   53.69   10.10
   1   6   6   51.39    9.60
  -2  -6  -6    0.50    9.00
  -2  -6  -6    1.90   15.80
  -2  -6  -6    9.20    8.00
  -2  -6  -6    5.70   13.00
   2   6   6   -2.00    8.10
   2   6   6   21.50    9.70
   2   6   6    5.40    7.40
   2   6   6   -1.70    7.80
   2   6   6    6.00    4.30
  -3  -6  -6    5.40    9.10
  -3  -6  -6  -14.10    7.30
  -3  -6  -6   -1.00    8.60
   3   6   6    1.80    9.90
   3   6   6   -4.90    6.70
   3   6   6   11.60    4.90
   3   6   6   17.20    7.30
   3   6   6   10.30    8.10
   3   6   6   16.20   10.10
   3   6   6   14.80    6.20
  -4  -6  -6   13.70    9.30
  -4  -6  -6   34.60   22.70
  -4  -6  -6   21.00    9.40
  -4  -6  -6   18.50   12.20
   4   6   6   18.10   11.50
   4   6   6   23.10    5.10
   4   6   6   30.90   14.80
   4   6   6   28.00    7.80
   4   6   6   17.80   11.20
   5  -7  -6   -1.20    2.40
   5  -7  -6    7.90   10.20
   5  -7  -6   -6.30   10.10
   5  -7  -6    0.40    4.80
   5  -7  -6   -2.30   11.20
  -5   7   6   18.40    9.60
  -5   7   6    3.60    9.50
  -5   7   6   14.40   11.10
   4  -7  -6   49.40   11.60
   4  -7  -6   63.29    8.40
   4  -7  -6   57.19   12.70
   4  -7  -6   48.30    8.90
  -4   7   6   79.29   12.10
  -4   7   6   45.30   11.40
   3  -7  -6  263.57   15.90
   3  -7  -6  244.18   18.00
   3  -7  -6  227.28   15.10
   3  -7  -6  185.08   15.70
  -3   7   6  271.87   18.40
  -3   7   6  221.58   17.70
   2  -7  -6  128.99   12.70
   2  -7  -6  136.09   13.40
  -2   7   6  130.79   13.30
  -2   7   6  156.98   14.80
   1  -7  -6  113.09   12.60
   1  -7  -6   75.09   11.00
  -1   7   6   74.59   11.40
  -1   7   6   66.19   11.90
  -1   7   6   81.89   10.10
   0  -7  -6   80.19   12.30
   0   7   6   79.39   12.10
   0   7   6   63.99   10.10
   0   7   6   65.09   10.80
   0   7   6   72.19   12.20
  -1  -7  -6   17.90    9.90
  -1  -7  -6   12.40    9.90
   1   7   6   13.10    9.00
   1   7   6   17.10    9.10
   1   7   6   20.60    9.50
   1   7   6   26.10    9.10
  -2  -7  -6   11.90   10.00
  -2  -7  -6    5.30    9.70
  -2  -7  -6    2.80   10.10
  -2  -7  -6   -2.50   13.50
   2   7   6    5.50    7.50
   2   7   6    7.80    4.80
   2   7   6    9.40    9.30
   2   7   6   24.70   13.70
   2   7   6   10.90    9.50
  -3  -7  -6   16.10   20.80
  -3  -7  -6   41.70   11.10
  -3  -7  -6   57.09   11.90
  -3  -7  -6  108.49   24.90
   3   7   6   65.09    9.20
   3   7   6   54.99    7.20
   3   7   6   61.59    9.60
   3   7   6   47.00   12.00
   3   7   6   56.09   12.00
   3   7   6   43.70    9.40
  -4  -7  -6   99.99   25.90
  -4  -7  -6   19.50   14.00
  -4  -7  -6   44.00   11.40
   4   7   6   40.30   10.10
   4   7   6   37.40   12.80
   5  -8  -6    5.20   10.80
   5  -8  -6   12.90    5.70
   5  -8  -6   -3.40   11.90
   5  -8  -6   11.00   11.00
  -5   8   6   25.70   10.50
   4  -8  -6   -3.00    9.50
   4  -8  -6    9.00    8.50
   4  -8  -6   13.20    5.90
   4  -8  -6   -0.10    6.90
  -4   8   6   -3.40    8.90
  -4   8   6    4.40    9.90
   3  -8  -6  219.88   17.40
   3  -8  -6  224.48   17.90
  -3   8   6  237.08   17.90
  -3   8   6  227.68   17.40
   2  -8  -6   89.69   19.30
   2  -8  -6  104.09   13.20
  -2   8   6   95.89   12.60
  -2   8   6  104.19   13.80
  -2   8   6   86.69    9.70
   1  -8  -6   -7.50    8.70
   1  -8  -6    1.50    9.40
  -1   8   6   12.40    7.90
  -1   8   6  -19.30    6.60
  -1   8   6    8.50   10.40
   0  -8  -6  204.08   17.10
   0   8   6  234.28   20.20
   0   8   6  233.98   18.70
   0   8   6  242.18   21.10
   0   8   6  264.47   19.20
  -1  -8  -6   66.99   13.10
  -1  -8  -6   61.19   11.80
   1   8   6   63.09   11.60
   1   8   6   53.79   11.40
   1   8   6   45.60   11.20
  -2  -8  -6   43.50   12.30
  -2  -8  -6   48.70   22.70
   2   8   6   30.80    9.40
   2   8   6   22.90    6.30
   2   8   6   23.10    9.80
   2   8   6   18.80   10.20
  -3  -8  -6  -14.40   10.40
  -3  -8  -6   41.20   23.00
   3   8   6    4.00    5.10
   3   8   6    2.60   17.30
   3   8   6    0.70   10.00
   3   8   6    2.20    8.00
   3   8   6   -5.00    3.70
   3   8   6   -0.80    4.70
   3  -9  -6   21.00   10.40
   3  -9  -6   -5.90    8.70
   3  -9  -6    9.80    9.20
  -3   9   6   11.30    6.40
  -3   9   6   31.80   18.70
  -3   9   6    0.40    9.20
   2  -9  -6   16.00    9.50
   2  -9  -6   -6.60    9.60
  -2   9   6    5.20    9.20
  -2   9   6    5.80    7.00
  -2   9   6   10.80   11.40
   1  -9  -6   31.30   11.50
   1  -9  -6   29.10   11.00
  -1   9   6   12.20    9.80
  -1   9   6   20.40   11.30
  -1   9   6   13.80   11.90
  -1   9   6   15.60    9.70
   0  -9  -6   -1.00   10.00
   0  -9  -6  -12.30   10.60
   0   9   6    5.10   10.50
   0   9   6   -6.30    8.20
   0   9   6    5.10   10.80
  -1  -9  -6    0.00   11.40
  -1  -9  -6   -1.80    9.80
   1   9   6    2.70    9.90
   1   9   6    7.90   10.00
   0  10  -7   32.10    7.90
   0  10  -7   51.79   12.30
   0  10  -7   27.60   11.90
   0 -10   7   39.50   12.40
  -1  10  -7   91.19   12.50
  -1  10  -7   84.69   13.10
  -1  10  -7   78.99   20.40
   1 -10   7   87.19   23.30
   1 -10   7   86.19   14.40
  -2  10  -7    8.80   11.60
  -2  10  -7   10.20   10.50
   2 -10   7   29.80   12.20
   2 -10   7   13.90   11.70
   2   9  -7    0.10    8.70
  -2  -9   7   -2.20   10.30
  -2  -9   7   -1.50    7.90
  -2  -9   7  -15.50   10.80
   1   9  -7   17.60   10.50
   1   9  -7   39.30   11.20
  -1  -9   7   26.40    8.40
  -1  -9   7   48.20   11.60
  -1  -9   7   36.10    8.90
  -1  -9   7   35.80   11.30
   0   9  -7   27.30   10.10
   0   9  -7   32.10   11.30
   0   9  -7   36.30    7.90
   0  -9   7   27.40   10.60
   0  -9   7   24.50   10.00
  -1   9  -7   54.09   12.00
  -1   9  -7   34.00    9.70
  -1   9  -7   36.30   10.50
   1  -9   7   38.90   13.70
   1  -9   7   26.90   11.30
  -2   9  -7   15.70   11.20
  -2   9  -7   26.80   11.00
  -2   9  -7    6.60   18.10
   2  -9   7   22.20   10.20
   2  -9   7   23.10   11.10
  -3   9  -7   -0.90    9.30
  -3   9  -7   -2.50    9.80
  -3   9  -7   13.10   10.90
   3  -9   7   -1.80    9.50
   3  -9   7    6.80    9.10
  -4   9  -7   25.40   10.90
  -4   9  -7   34.00   13.50
  -4   9  -7   39.90   11.80
   4  -9   7   31.10   19.80
   4  -9   7   42.30   10.50
   4  -9   7   27.40   10.30
   4  -9   7   17.60   11.00
   3   8  -7   16.30   11.30
   3   8  -7    5.40    3.20
  -3  -8   7   -3.70    9.00
  -3  -8   7   11.90    9.70
  -3  -8   7    7.60   21.00
  -3  -8   7  -12.00    8.90
   2   8  -7   23.90    9.90
   2   8  -7   17.00    7.30
  -2  -8   7    5.50    9.30
  -2  -8   7   17.30    9.60
  -2  -8   7   10.50    6.90
   1   8  -7   63.49   10.10
   1   8  -7   86.19   12.00
  -1  -8   7   65.99   12.20
  -1  -8   7   51.29   11.90
  -1  -8   7  102.39   14.00
  -1  -8   7   46.60   14.90
   0   8  -7  232.78   14.10
   0   8  -7  255.67   16.80
   0  -8   7  247.38   17.10
   0  -8   7  237.38   12.60
  -1   8  -7   -4.30    7.90
  -1   8  -7   -9.50    9.30
   1  -8   7  -17.40    9.00
  -2   8  -7   -6.70    8.60
  -2   8  -7   -3.10   15.90
   2  -8   7   -1.30    9.40
  -3   8  -7    5.80    9.00
  -3   8  -7   -2.00    8.80
  -3   8  -7   -1.90    9.40
   3  -8   7    4.30    8.90
   3  -8   7    6.20    9.20
  -4   8  -7   52.79   13.10
  -4   8  -7   39.70   11.40
  -4   8  -7   37.50   11.20
   4  -8   7   25.60   17.40
   4  -8   7   48.60    6.60
   4  -8   7   33.50   10.40
   4  -8   7   31.60   10.60
   4  -8   7   41.10    9.90
  -5   8  -7   -2.60   10.60
  -5   8  -7   -8.30    9.50
  -5   8  -7  -10.10   11.20
   5  -8   7   -8.20    9.30
   5  -8   7    6.00    4.20
   5  -8   7    3.30   15.00
   4   7  -7   37.20   21.40
   4   7  -7   25.30   11.90
  -4  -7   7  -11.40    8.10
  -4  -7   7   11.40   11.30
  -4  -7   7   22.40   10.30
  -4  -7   7    3.40    8.80
   3   7  -7   -5.00   10.10
   3   7  -7   -0.40    2.70
   3   7  -7  -17.80   10.50
  -3  -7   7   -2.90    8.40
  -3  -7   7  -13.90    9.60
  -3  -7   7    2.20    8.80
   2   7  -7    8.10    7.00
   2   7  -7   11.00    7.80
  -2  -7   7   -7.90    9.10
  -2  -7   7   -3.00    7.80
  -2  -7   7   -9.40    9.20
  -2  -7   7    8.00    9.00
   1   7  -7 1223.28   26.90
   1   7  -7 1284.97   33.60
   1   7  -7 1253.97   33.00
  -1  -7   7 1269.07   32.90
  -1  -7   7 1264.87   34.40
  -1  -7   7 1302.27   34.90
   0   7  -7  186.88   14.80
   0   7  -7  192.08   12.90
   0   7  -7  176.38   22.80
   0  -7   7  182.68   14.50
   0  -7   7  180.68   14.90
   0  -7   7  186.18   11.40
  -1   7  -7  613.14   23.70
  -1   7  -7  619.74   22.90
  -1   7  -7  617.14   23.60
   1  -7   7  608.54   23.60
   1  -7   7  586.64   22.50
   1  -7   7  587.44   15.80
  -2   7  -7   55.49   10.60
  -2   7  -7   66.69   10.70
   2  -7   7   48.30   10.60
   2  -7   7   70.79   10.60
  -3   7  -7  161.08   14.70
  -3   7  -7  114.89   14.10
  -3   7  -7  129.69   13.90
  -3   7  -7  143.69   11.40
   3  -7   7  154.48   14.20
   3  -7   7  127.69   12.50
   3  -7   7  129.99   20.20
  -4   7  -7   -2.50    8.10
  -4   7  -7   13.10    7.60
  -4   7  -7    3.50   11.00
  -4   7  -7    9.50    9.60
   4  -7   7   -3.50    8.10
   4  -7   7   -1.20    8.20
   4  -7   7    5.00   14.60
   4  -7   7   -1.60    7.20
   4  -7   7    3.30    5.30
   4  -7   7   -2.70    7.60
  -5   7  -7    3.30    8.60
  -5   7  -7   -8.80   10.50
  -5   7  -7    3.50    9.00
  -5   7  -7    1.80    6.40
   5  -7   7    1.60    4.30
   5  -7   7    8.10    5.50
   5  -7   7   10.80   13.90
   5  -7   7   -0.20    6.70
   5  -7   7   -3.10    9.50
   5  -7   7   -7.40    8.50
   5   6  -7   11.90   11.30
  -5  -6   7   -9.30    7.80
  -5  -6   7    0.20    8.00
  -5  -6   7    5.70    9.70
  -5  -6   7   -6.10    9.10
  -5  -6   7   -8.80   13.50
   4   6  -7  221.68   20.90
   4   6  -7  219.48   20.00
  -4  -6   7  250.87   16.40
  -4  -6   7  239.08   19.20
  -4  -6   7  236.48   15.90
  -4  -6   7  209.38   19.60
   3   6  -7  397.36   13.20
   3   6  -7  376.76   22.30
   3   6  -7  421.16   23.80
   3   6  -7  400.96   13.10
  -3  -6   7  407.16   18.30
   2   6  -7   59.59    8.20
   2   6  -7   44.90    8.30
  -2  -6   7   48.30   10.10
  -2  -6   7   65.09   10.30
  -2  -6   7   38.10   15.10
   1   6  -7  146.19    7.40
   1   6  -7  160.38   12.80
   1   6  -7  149.49   12.50
  -1  -6   7  173.48   15.60
  -1  -6   7  136.09   13.80
  -1  -6   7  146.29   12.20
   0   6  -7    0.60    6.40
   0   6  -7   -9.00    5.20
   0   6  -7    8.30    8.20
   0  -6   7   -8.30    4.90
   0  -6   7   13.20    8.80
  -1   6  -7  213.88   15.10
  -1   6  -7  199.48   14.50
   1  -6   7  203.58    8.60
   1  -6   7  195.78   13.50
  -2   6  -7 2424.06   55.19
  -2   6  -7 2396.66   52.59
  -2   6  -7 2385.76   52.49
  -2   6  -7 2378.56   47.30
   2  -6   7 2442.16   52.29
   2  -6   7 2228.98   63.39
  -3   6  -7   60.09    8.20
  -3   6  -7   58.49   10.70
  -3   6  -7   68.49   12.40
   3  -6   7   52.19    9.50
   3  -6   7   48.70    9.30
   3  -6   7   66.49    9.70
  -4   6  -7   36.60   10.10
  -4   6  -7   53.69   12.80
  -4   6  -7   49.60   10.80
  -4   6  -7   49.00    9.70
   4  -6   7   46.70    8.20
   4  -6   7   58.29   16.80
   4  -6   7   51.19    8.10
   4  -6   7   89.39   11.80
   4  -6   7   61.09   10.40
   4  -6   7   46.90    8.60
  -5   6  -7  116.99   12.60
  -5   6  -7   96.09   15.30
  -5   6  -7  108.09   12.70
  -5   6  -7  100.09   13.20
   5  -6   7   73.49   12.80
   5  -6   7  135.79   20.50
   5  -6   7  111.29   13.90
   5  -6   7  106.69   11.00
   5  -6   7  115.09    9.80
  -6   6  -7   28.50   10.10
  -6   6  -7   38.90   10.20
  -6   6  -7   45.20   13.60
  -6   6  -7   52.79   14.40
   6  -6   7   34.60   13.60
   6  -6   7   41.30    9.20
   6  -6   7   48.90   12.90
   6  -6   7   49.60   16.10
   5   5  -7   25.30   12.00
   5   5  -7   25.80   11.00
  -5  -5   7    6.40    9.80
  -5  -5   7   17.50    8.70
  -5  -5   7    4.60    8.30
  -5  -5   7   10.90    7.60
  -5  -5   7   21.80   10.20
  -5  -5   7    6.90   11.40
   4   5  -7    7.80   10.20
   4   5  -7   21.70   10.00
  -4  -5   7    6.50   11.20
  -4  -5   7   11.10    7.50
  -4  -5   7    7.30    8.60
  -4  -5   7   20.50    8.10
   3   5  -7 1921.71   40.80
   3   5  -7 1966.00   37.90
   3   5  -7 1996.10   48.60
   3   5  -7 1897.31   49.30
  -3  -5   7 1904.51   43.40
  -3  -5   7 2007.40   49.80
  -3  -5   7 1932.31   43.60
  -3  -5   7 1933.51   47.60
   2   5  -7  570.64   17.40
   2   5  -7  544.05   17.20
  -2  -5   7  579.64   19.50
  -2  -5   7  588.34   20.80
  -2  -5   7  546.55   19.60
   1   5  -7  152.18    6.90
   1   5  -7  151.78   11.40
   1   5  -7  162.38   11.80
  -1  -5   7  137.39   11.40
  -1  -5   7  151.28   12.40
  -1  -5   7  148.59   12.60
   0   5  -7 2279.47   48.30
   0   5  -7 2311.67   48.40
   0   5  -7 2261.97   46.00
   0  -5   7 2239.08   48.30
   0  -5   7 2205.58   45.50
   0  -5   7 2263.17   48.30
  -1   5  -7  771.42   23.20
  -1   5  -7  789.92   23.00
  -1   5  -7  751.52   16.70
  -1   5  -7  744.23   23.00
   1  -5   7  707.73   21.70
   1  -5   7  770.62   22.40
   1  -5   7  781.62   23.10
  -2   5  -7   16.90    7.80
  -2   5  -7    6.70    6.90
  -2   5  -7   30.40    8.50
  -2   5  -7   19.10    5.30
   2  -5   7   15.80    2.30
   2  -5   7   18.70    6.40
   2  -5   7   22.00    6.80
   2  -5   7   20.70    7.80
  -3   5  -7  576.54   24.00
  -3   5  -7  573.54   20.50
  -3   5  -7  614.64   20.20
  -3   5  -7  577.74   21.00
   3  -5   7  563.74   20.00
   3  -5   7  607.74   19.50
   3  -5   7  569.44   19.20
   3  -5   7  651.33   31.60
   3  -5   7  605.44   20.20
  -4   5  -7  146.99   13.80
  -4   5  -7  169.08   15.00
  -4   5  -7  166.18   16.60
   4  -5   7  159.28   20.20
   4  -5   7  156.38   20.30
   4  -5   7  170.18   11.30
   4  -5   7  163.18   11.30
   4  -5   7  132.19   12.10
   4  -5   7  181.18   14.60
  -5   5  -7    0.80   10.00
  -5   5  -7   10.80    8.70
  -5   5  -7    1.60    8.30
  -5   5  -7   45.90   10.60
   5  -5   7   14.70    7.40
   5  -5   7   18.70   13.90
   5  -5   7   31.40    4.90
   5  -5   7    7.00    9.00
   5  -5   7    5.10    4.50
   5  -5   7   16.90    9.20
  -6   5  -7  234.18   17.20
  -6   5  -7  189.78   22.20
  -6   5  -7  300.57   22.10
  -6   5  -7  228.28   15.80
   6  -5   7  201.38   18.10
   6  -5   7  164.88   23.50
   6  -5   7  208.88   18.80
   6  -5   7  242.48   26.20
   6   4  -7   22.90   13.00
   6   4  -7   31.20   12.30
  -6  -4   7   10.50   10.60
  -6  -4   7   15.40    6.30
  -6  -4   7   26.00   15.40
  -6  -4   7   13.70    9.80
  -6  -4   7   15.60    6.80
   5   4  -7   37.60   11.90
   5   4  -7   38.60   11.80
  -5  -4   7   32.60    7.40
  -5  -4   7   33.40    7.30
  -5  -4   7   28.10   11.00
  -5  -4   7   36.00   12.30
  -5  -4   7   72.39   11.90
   4   4  -7  668.43   26.60
   4   4  -7  640.34   26.60
  -4  -4   7  650.43   20.00
  -4  -4   7  640.04   22.40
  -4  -4   7  638.84   20.00
  -4  -4   7  602.94   34.00
   3   4  -7   -5.60    2.50
   3   4  -7    0.60    8.20
   3   4  -7    7.30    8.60
   3   4  -7   -2.40    2.80
  -3  -4   7   -9.10    5.90
  -3  -4   7   -1.90    7.60
  -3  -4   7   -8.70    5.80
  -3  -4   7   -3.20    6.30
   2   4  -7   54.09    6.20
  -2  -4   7   66.29    9.30
  -2  -4   7   45.40    7.50
  -2  -4   7   56.79    7.50
   1   4  -7  148.39   10.30
   1   4  -7  144.09    6.40
   1   4  -7  148.99    9.90
  -1  -4   7  129.39   10.40
  -1  -4   7  139.99   10.20
  -1  -4   7  138.59   11.00
   0   4  -7 2162.68   45.60
   0   4  -7 2169.18   50.79
   0   4  -7 2226.28   45.60
   0  -4   7 2185.98   46.00
   0  -4   7 2235.38   46.20
  -1   4  -7   16.30    6.50
  -1   4  -7   20.30    7.50
  -1   4  -7   26.30    6.70
   1  -4   7   18.90    6.50
   1  -4   7   15.20    6.40
  -2   4  -7 4891.71   97.59
  -2   4  -7 4949.50   93.09
  -2   4  -7 5157.88   95.09
  -2   4  -7 5076.59   94.89
   2  -4   7 5069.29   94.29
   2  -4   7 4974.10   94.19
   2  -4   7 5073.39   92.89
  -3   4  -7  322.27   15.10
  -3   4  -7  320.17   15.20
  -3   4  -7  336.07   19.10
  -3   4  -7  339.47   15.40
   3  -4   7  345.17   23.30
   3  -4   7  352.46   15.00
   3  -4   7  321.97   13.60
   3  -4   7  307.37    8.90
   3  -4   7  323.57   14.50
   3  -4   7  335.67   13.60
  -4   4  -7  949.60   28.90
  -4   4  -7  952.40   26.90
  -4   4  -7  936.11   44.70
  -4   4  -7  957.70   26.60
   4  -4   7  967.30   21.10
   4  -4   7  965.80   23.10
   4  -4   7  923.91   23.10
   4  -4   7  965.00   27.10
   4  -4   7  951.50   28.00
   4  -4   7  957.20   38.00
   4  -4   7  934.21   27.90
  -5   4  -7   19.90   10.20
  -5   4  -7   15.60    8.10
  -5   4  -7   17.80    8.00
  -5   4  -7   28.60   11.60
   5  -4   7   34.70    8.40
   5  -4   7   25.00    3.40
   5  -4   7   17.50   13.70
   5  -4   7   18.40    8.90
   5  -4   7   13.70    9.30
  -6   4  -7   11.80   11.90
  -6   4  -7    7.30    8.40
  -6   4  -7    6.70   10.90
   6  -4   7   20.80    9.90
   6  -4   7    6.90   13.60
   6  -4   7    6.10    8.40
   6   3  -7   38.30   13.10
   6   3  -7   31.50   14.60
  -6  -3   7   33.10    9.90
  -6  -3   7   53.49   13.70
  -6  -3   7   36.90    6.40
  -6  -3   7   55.39   12.80
  -6  -3   7   35.30   10.90
  -6  -3   7   38.00    6.60
  -6  -3   7   45.80   15.60
  -6  -3   7   29.40    4.20
   5   3  -7  113.89   15.00
   5   3  -7  138.69   15.50
  -5  -3   7  116.89    5.50
  -5  -3   7   91.49    5.30
  -5  -3   7  122.89   13.20
  -5  -3   7  133.49   15.80
  -5  -3   7  157.78   21.60
  -5  -3   7  109.99    9.60
  -5  -3   7   94.59    9.50
  -5  -3   7  128.39   12.70
   4   3  -7   37.30   11.30
   4   3  -7   28.40   10.20
  -4  -3   7   22.50    6.50
  -4  -3   7   34.40    8.60
  -4  -3   7   33.00    9.10
  -4  -3   7   41.60   10.60
  -4  -3   7   13.20    6.10
  -4  -3   7    5.30    6.60
   3   3  -7   48.90    9.60
   3   3  -7   42.00    9.50
  -3  -3   7   53.39    6.70
  -3  -3   7   51.59    6.70
  -3  -3   7   64.09    8.20
  -3  -3   7   68.69    9.70
   2   3  -7   11.50    4.30
   2   3  -7   14.00    7.80
   2   3  -7   14.60    5.00
  -2  -3   7   17.10    5.20
  -2  -3   7    8.10    5.50
  -2  -3   7   13.90    5.50
  -2  -3   7   15.20    7.00
   1   3  -7    3.80    3.10
   1   3  -7    9.50    5.00
   1   3  -7    0.90    5.10
   1   3  -7    4.10    3.00
  -1  -3   7    0.10    3.00
  -1  -3   7    2.90    5.70
  -1  -3   7    2.60    5.00
   0   3  -7  455.45   14.20
   0   3  -7  451.75   15.40
   0   3  -7  455.95   14.80
   0  -3   7  459.85   15.40
   0  -3   7  434.96   14.30
   0  -3   7  453.15   15.00
  -1   3  -7    3.50    5.60
  -1   3  -7   -4.60    5.60
  -1   3  -7    4.30    5.80
   1  -3   7    5.30    5.90
   1  -3   7    8.00    6.10
   1  -3   7    0.20    3.40
   1  -3   7    9.80    6.20
  -2   3  -7 1651.63   39.70
  -2   3  -7 1618.64   36.30
  -2   3  -7 1686.13   36.50
   2  -3   7 1663.93   39.50
   2  -3   7 1598.14   34.90
   2  -3   7 1690.33   45.00
   2  -3   7 1682.03   35.60
   2  -3   7 1658.43   34.50
   2  -3   7 1661.13   35.60
  -3   3  -7  728.93   25.90
  -3   3  -7  783.72   21.70
  -3   3  -7  735.13   20.70
   3  -3   7  765.22   19.70
   3  -3   7  734.53   30.60
   3  -3   7  747.03   22.40
   3  -3   7  754.12   25.30
   3  -3   7  742.63   18.30
   3  -3   7  778.32   19.60
   3  -3   7  743.33   21.40
   3  -3   7  714.73   21.20
  -4   3  -7   69.49   11.60
  -4   3  -7   63.59   11.00
  -4   3  -7   76.09    8.90
  -4   3  -7   82.19    9.00
   4  -3   7   81.99    6.40
   4  -3   7   81.89    7.30
   4  -3   7   73.99    9.70
   4  -3   7   94.99   10.90
   4  -3   7   81.29   11.90
   4  -3   7   76.39    7.10
   4  -3   7   61.69   14.60
  -5   3  -7   46.90   11.50
  -5   3  -7   40.80    8.60
  -5   3  -7   51.99   12.20
  -5   3  -7   51.99   11.20
  -5   3  -7   50.49    8.70
   5  -3   7   40.40    9.80
   5  -3   7   47.50    7.40
   5  -3   7   49.80   10.30
   5  -3   7   47.40   15.30
  -6   3  -7  326.07   22.90
  -6   3  -7  283.97   23.20
  -6   3  -7  273.27   15.60
  -6   3  -7  279.87   15.50
  -6   3  -7  317.87   19.60
   6  -3   7  269.27   26.00
   6  -3   7  283.97   19.00
  -7   3  -7   68.89   14.60
  -7   3  -7   38.90    9.00
  -7   3  -7   33.90   13.50
  -7   3  -7   66.59   14.10
  -7   3  -7   43.40    9.00
   7  -3   7   43.90   16.60
   7  -3   7   49.40   12.50
  -6  -2   7    1.20    4.50
  -6  -2   7    1.70    4.50
  -6  -2   7    4.30    8.80
  -6  -2   7   -2.10    9.00
  -6  -2   7   -2.80    9.90
  -6  -2   7    2.40    5.40
  -6  -2   7   12.70   12.20
  -6  -2   7    0.60   17.20
   5   2  -7  252.67   19.50
   5   2  -7  277.37   19.50
  -5  -2   7  273.97   17.80
  -5  -2   7  253.47   16.20
  -5  -2   7  270.27   18.90
  -5  -2   7  264.27   10.80
  -5  -2   7  235.58   10.50
  -5  -2   7  274.37   23.00
  -5  -2   7  277.77   18.60
  -5  -2   7  254.37   12.20
   4   2  -7  481.25   22.30
   4   2  -7  485.65   19.40
   4   2  -7  453.45   21.20
  -4  -2   7  493.65   19.70
  -4  -2   7  465.15   18.00
  -4  -2   7  475.25   21.20
  -4  -2   7  480.35   14.30
  -4  -2   7  460.55   14.10
  -4  -2   7  482.45   14.20
  -4  -2   7  516.25   21.40
   3   2  -7  536.75   17.70
   3   2  -7  522.35   20.40
   3   2  -7  553.64   20.20
  -3  -2   7  519.65   17.60
  -3  -2   7  531.55   16.60
  -3  -2   7  540.25   14.90
  -3  -2   7  530.05   13.40
  -3  -2   7  514.65   14.70
  -3  -2   7  526.35   19.20
   2   2  -7  117.59   10.20
   2   2  -7  113.69   11.50
   2   2  -7  103.69    6.30
   2   2  -7  101.89    8.20
  -2  -2   7  107.09    7.90
  -2  -2   7  101.49    5.90
  -2  -2   7  102.49    8.00
  -2  -2   7  106.29    8.30
   1   2  -7 1493.25   31.20
   1   2  -7 1577.24   30.40
   1   2  -7 1552.74   31.30
  -1  -2   7 1452.45   31.60
  -1  -2   7 1467.05   31.70
  -1  -2   7 1486.55   28.70
  -1  -2   7 1497.95   30.00
   0   2  -7 1440.76   31.10
   0   2  -7 1503.85   31.40
   0   2  -7 1448.06   31.30
   0  -2   7 1483.05   31.40
   0  -2   7 1474.75   31.50
   0  -2   7 1488.65   31.50
  -1   2  -7  102.89    8.60
  -1   2  -7  109.29    8.70
  -1   2  -7  102.89   10.80
   1  -2   7  105.79    6.50
   1  -2   7  104.19    9.10
   1  -2   7  111.99    8.60
   1  -2   7  116.89   10.50
  -2   2  -7  134.09    8.50
  -2   2  -7  131.59   10.20
  -2   2  -7  148.79   13.00
  -2   2  -7  150.68   10.10
   2  -2   7  147.79   15.30
   2  -2   7  128.29    8.60
   2  -2   7  132.69   12.80
   2  -2   7  126.49    9.20
   2  -2   7  136.19    9.00
  -3   2  -7 1743.53   42.10
  -3   2  -7 1676.43   36.10
  -3   2  -7 1662.33   36.00
  -3   2  -7 1650.73   37.40
   3  -2   7 1706.33   34.30
   3  -2   7 1693.43   38.90
   3  -2   7 1671.83   34.30
   3  -2   7 1641.44   47.00
   3  -2   7 1642.84   41.10
   3  -2   7 1663.13   35.10
   3  -2   7 1671.73   36.90
  -4   2  -7   81.19   11.90
  -4   2  -7   73.19    9.90
  -4   2  -7   80.89   16.30
  -4   2  -7   70.99    8.00
  -4   2  -7   94.19   10.90
  -4   2  -7   75.49    8.10
   4  -2   7   86.09   15.90
   4  -2   7   84.09   13.10
   4  -2   7   80.49    9.50
   4  -2   7   65.09    7.40
   4  -2   7   59.69   10.20
   4  -2   7   72.09    6.00
  -5   2  -7   92.39   12.20
  -5   2  -7  108.69   19.50
  -5   2  -7  109.99    9.80
  -5   2  -7   84.89   13.30
  -5   2  -7   85.39   10.10
  -5   2  -7  129.19   13.50
  -5   2  -7  114.29   11.30
  -5   2  -7  141.19   15.20
   5  -2   7   99.09   17.60
   5  -2   7  109.09   14.00
   5  -2   7  131.49   12.10
   5  -2   7  100.69   12.60
  -6   2  -7  -21.30   15.30
  -6   2  -7    0.50    8.90
  -6   2  -7    0.50   10.30
  -6   2  -7   -0.20    6.60
  -6   2  -7    3.00   10.00
  -6   2  -7   18.20   11.80
  -6   2  -7    8.50    7.00
  -6   2  -7   13.10   10.40
   6  -2   7    2.60   13.30
   6  -2   7    8.50    7.30
   6  -2   7   10.30    9.60
  -7   2  -7   34.60   11.70
  -7   2  -7   42.20    8.30
  -7   2  -7   39.90   15.70
  -7   2  -7   38.90   12.00
   7  -2   7   35.30   12.30
   7  -2   7   55.19   18.30
  -6  -1   7   18.60   12.60
  -6  -1   7    8.20    4.20
  -6  -1   7    3.50    4.10
  -6  -1   7    0.50    8.70
  -6  -1   7    3.60    9.10
  -6  -1   7   18.00   11.60
  -6  -1   7    1.30    6.50
  -6  -1   7   -0.80    9.80
  -6  -1   7   10.30    8.90
   5   1  -7   82.09   13.60
  -5  -1   7   72.09   10.20
  -5  -1   7   63.09    5.80
  -5  -1   7   49.70   11.20
  -5  -1   7   65.89   12.10
  -5  -1   7   79.19   11.40
  -5  -1   7   64.59    8.30
   4   1  -7 1263.57   35.80
   4   1  -7 1272.37   34.60
   4   1  -7 1214.88   33.20
  -4  -1   7 1249.18   29.50
  -4  -1   7 1222.08   44.60
  -4  -1   7 1244.68   26.10
  -4  -1   7 1239.68   34.40
  -4  -1   7 1228.48   37.90
  -4  -1   7 1261.27   30.80
  -4  -1   7 1285.37   31.50
  -4  -1   7 1254.67   33.00
  -4  -1   7 1376.26   43.70
   3   1  -7   18.70    7.30
   3   1  -7   -3.30    5.80
   3   1  -7    1.80    7.00
  -3  -1   7    2.30    5.50
  -3  -1   7   -4.60    4.50
  -3  -1   7   -5.70    7.40
  -3  -1   7   -8.70    3.80
  -3  -1   7    0.10    4.70
   2   1  -7  795.32   16.90
   2   1  -7  782.42   22.70
   2   1  -7  768.72   20.60
   2   1  -7  788.32   21.80
   2   1  -7  796.62   16.80
  -2  -1   7  789.92   18.60
  -2  -1   7  771.62   18.50
  -2  -1   7  781.32   19.30
  -2  -1   7  795.62   18.10
   0   1  -7 2677.13   50.79
   0   1  -7 2591.74   50.49
   0   1  -7 2594.94   51.59
   0  -1   7 2712.43   50.99
   0  -1   7 2627.84   51.69
   0  -1   7 2676.43   50.89
  -1   1  -7 1318.17   28.50
  -1   1  -7 1322.37   30.70
  -1   1  -7 1334.17   25.70
  -1   1  -7 1301.17   25.70
  -1   1  -7 1354.76   28.80
   1  -1   7 1257.87   33.60
   1  -1   7 1273.87   30.70
   1  -1   7 1331.07   28.40
   1  -1   7 1293.37   28.20
   1  -1   7 1309.77   25.70
  -3   1  -7   99.19   10.10
  -3   1  -7   97.09    8.70
  -3   1  -7   90.19    7.80
  -3   1  -7   74.89    9.80
  -3   1  -7   77.49   12.80
  -3   1  -7   98.19    8.90
   3  -1   7   89.79    8.90
   3  -1   7   90.99   10.20
   3  -1   7   85.59    7.20
   3  -1   7   87.59   10.20
   3  -1   7  104.09   14.60
  -4   1  -7  791.22   24.30
  -4   1  -7  837.32   34.70
  -4   1  -7  830.62   25.60
  -4   1  -7  819.22   21.70
  -4   1  -7  819.12   22.40
  -4   1  -7  815.32   27.90
   4  -1   7  809.92   15.90
   4  -1   7  833.62   28.10
   4  -1   7  801.52   15.90
   4  -1   7  800.42   33.20
   4  -1   7  775.22   26.10
   4  -1   7  810.82   23.30
  -5   1  -7    9.10    7.50
  -5   1  -7   18.10   14.10
  -5   1  -7    1.20    6.10
  -5   1  -7    5.20    6.30
  -5   1  -7   15.50    8.90
  -5   1  -7    6.30    8.10
  -5   1  -7    3.10    9.60
  -5   1  -7    8.00    8.20
   5  -1   7    5.00    9.00
   5  -1   7   -0.20    9.70
   5  -1   7   -1.40   12.40
   5  -1   7   19.90    8.20
  -6   1  -7  115.19   13.40
  -6   1  -7  123.19   11.80
  -6   1  -7  121.79   14.40
  -6   1  -7   99.39   13.60
  -6   1  -7  136.29   25.70
  -6   1  -7  115.79   15.20
  -6   1  -7  151.48   15.60
  -6   1  -7  134.59   23.80
  -6   1  -7  134.79   11.80
   6  -1   7  145.49   16.30
   6  -1   7  137.69   13.80
   6  -1   7  157.88   22.80
  -7   1  -7    6.40    6.80
  -7   1  -7  -46.60   19.80
  -7   1  -7   15.20   10.30
  -7   1  -7   -3.00    6.30
  -7   1  -7   11.70   11.50
  -7   1  -7    4.80    9.60
  -7   1  -7   15.50   11.50
   7  -1   7  -14.60   11.60
   7  -1   7   -1.10    8.60
  -7   0   7    1.30    7.80
  -7   0   7    3.90    9.40
  -7   0   7   16.90    9.90
  -7   0   7   34.70   11.90
  -6   0   7   75.79   15.40
  -6   0   7   68.79   15.20
  -6   0   7   60.89    6.10
  -6   0   7   45.60   10.80
  -6   0   7   44.40    9.00
  -6   0   7   57.99    5.90
  -6   0   7   61.19   11.20
  -6   0   7   86.79   13.00
  -6   0   7   53.79   12.70
   5   0  -7  148.39   15.10
  -5   0   7  168.38   15.40
  -5   0   7  156.98   17.90
  -5   0   7  141.79   13.70
  -5   0   7  119.19    8.10
  -5   0   7  159.28   15.50
  -5   0   7  135.49   13.30
  -5   0   7  155.98   13.30
   4   0  -7  606.04   23.10
   4   0  -7  595.54   22.20
   4   0  -7  619.64   21.50
  -4   0   7  589.14   14.80
  -4   0   7  657.23   21.90
  -4   0   7  596.24   21.30
  -4   0   7  599.74   21.60
  -4   0   7  582.94   22.10
  -4   0   7  605.04   22.70
  -4   0   7  601.34   23.80
  -4   0   7  606.34   19.40
   3   0  -7  404.26   16.30
   3   0  -7  405.86   17.10
   3   0  -7  389.56   15.20
  -3   0   7  385.86   11.70
  -3   0   7  405.86   13.70
  -3   0   7  382.96   16.90
  -3   0   7  394.16   16.90
   2   0  -7 2038.00   38.50
   2   0  -7 2042.60   38.60
   2   0  -7 2099.79   44.30
   2   0  -7 2041.20   41.40
   2   0  -7 2077.89   43.00
   2   0  -7 2134.59   39.80
  -2   0   7 2090.69   43.10
  -2   0   7 2009.50   40.40
  -2   0   7 2081.99   40.30
  -2   0   7 2059.09   43.90
   1   0  -7 2264.07   40.50
   1   0  -7 2354.26   43.70
   1   0  -7 1997.10   48.20
   1   0  -7 2255.87   43.40
   1   0  -7 2324.67   43.90
  -1   0   7 2251.87   43.70
  -1   0   7 2277.37   45.40
  -1   0   7 2364.36   44.00
  -1   0   7 2248.58   43.60
   0   0  -7   57.69    7.30
   0   0  -7   46.80    6.50
   0   0  -7   49.60    3.90
   0   0  -7   56.79    6.10
   0   0   7   62.99    6.60
   0   0   7   47.60    6.80
   0   0   7   54.49    6.60
   0   0   7   35.90    6.30
  -1   0  -7 2359.16   44.20
  -1   0  -7 2368.36   51.69
  -1   0  -7 2429.36   49.40
  -1   0  -7 2347.67   46.40
  -1   0  -7 2357.66   46.40
   1   0   7 2395.46   49.20
   1   0   7 2354.16   51.89
   1   0   7 2399.26   46.30
  -2   0  -7  664.13   14.60
  -2   0  -7  670.43   18.20
  -2   0  -7  682.53   17.90
  -2   0  -7  652.43   18.10
  -2   0  -7  662.03   21.40
   2   0   7  682.93   21.40
   2   0   7  683.43   17.30
   2   0   7  637.44   25.10
   2   0   7  664.13   17.30
   2   0   7  690.83   21.30
  -3   0  -7 1069.09   27.80
  -3   0  -7 1097.19   36.20
  -3   0  -7 1085.49   25.50
  -3   0  -7 1095.99   30.70
  -3   0  -7 1057.09   24.00
  -3   0  -7 1073.59   25.40
  -3   0  -7 1094.89   27.20
   3   0   7 1122.29   30.10
   3   0   7 1049.30   27.10
   3   0   7 1089.09   23.30
   3   0   7 1118.59   23.40
   3   0   7 1063.89   30.00
   3   0   7 1075.79   35.90
  -4   0  -7 1089.69   33.20
  -4   0  -7 1081.29   28.60
  -4   0  -7 1109.69   27.10
  -4   0  -7 1084.49   26.50
  -4   0  -7 1101.29   26.50
  -4   0  -7 1159.08   31.40
  -4   0  -7 1083.49   29.60
   4   0   7 1104.79   29.70
   4   0   7 1099.69   32.20
   4   0   7 1131.79   40.00
   4   0   7 1078.79   32.30
  -5   0  -7  653.33   19.80
  -5   0  -7  682.93   33.30
  -5   0  -7  702.83   20.40
  -5   0  -7  616.04   24.80
  -5   0  -7  656.03   24.60
  -5   0  -7  685.53   23.80
  -5   0  -7  672.93   22.90
   5   0   7  640.14   34.00
   5   0   7  678.63   26.90
   5   0   7  629.64   26.60
   5   0   7  662.63   24.00
  -6   0  -7  429.76   16.50
  -6   0  -7  469.85   33.70
  -6   0  -7  389.86   20.80
  -6   0  -7  437.26   22.10
  -6   0  -7  397.56   22.10
  -6   0  -7  399.26   24.30
  -6   0  -7  406.66   16.00
  -6   0  -7  466.75   25.80
  -6   0  -7  408.36   21.50
   6   0   7  411.36   21.20
   6   0   7  384.26   30.50
   6   0   7  417.96   24.40
  -7   1   7   25.70   12.90
  -7   1   7   25.80   10.90
  -7   1   7   -3.40    7.20
  -7   1   7   12.80    9.90
  -7   1   7    4.80    4.30
  -7   1   7   -0.80    3.90
   6  -1  -7   79.79   13.70
  -6   1   7   72.39   11.80
  -6   1   7   91.19   12.20
  -6   1   7   71.19    7.10
  -6   1   7   68.49   11.00
  -6   1   7   98.99   15.00
  -6   1   7   76.89    7.40
   5  -1  -7 2256.77   54.29
   5  -1  -7 2319.87   55.69
  -5   1   7 2345.47   53.39
  -5   1   7 2307.97   53.09
  -5   1   7 2349.67   44.70
  -5   1   7 2333.27   44.70
  -5   1   7 2281.27   56.09
   4  -1  -7   63.09   10.00
   4  -1  -7   71.09   10.30
   4  -1  -7   73.19    8.50
  -4   1   7   64.69    9.60
  -4   1   7   63.49    5.90
  -4   1   7   64.19    6.00
  -4   1   7   79.99   10.80
  -4   1   7   58.29   10.30
  -4   1   7   63.39    9.40
   3  -1  -7  773.72   22.20
   3  -1  -7  730.33   23.10
   3  -1  -7  755.92   19.90
  -3   1   7  707.83   23.00
  -3   1   7  752.32   18.10
  -3   1   7  736.23   18.20
  -3   1   7  761.92   22.70
   2  -1  -7 1089.49   25.50
   2  -1  -7 1063.19   26.70
   2  -1  -7 1052.39   22.50
   2  -1  -7 1070.79   28.50
   2  -1  -7 1064.89   22.60
  -2   1   7 1062.69   23.70
  -2   1   7 1045.40   25.60
  -2   1   7 1090.19   26.70
  -2   1   7 1061.79   23.80
   1  -1  -7    4.90    4.90
   1  -1  -7   16.40    5.10
   1  -1  -7    5.30    5.00
  -1   1   7    7.50    5.90
  -1   1   7    9.90    3.30
  -1   1   7    3.40    4.70
  -1   1   7    7.90    5.40
  -1   1   7    7.40    4.40
  -1   1   7   12.30    4.30
   0  -1  -7 4773.62   86.09
   0  -1  -7 4668.83   85.69
   0  -1  -7 4667.23   82.89
   0  -1  -7 4686.53   88.39
   0  -1  -7 4655.33   86.89
   0   1   7 4762.92   86.09
   0   1   7 4612.34   87.09
   0   1   7 4780.22   82.09
   0   1   7 4692.63   88.19
   0   1   7 4621.94   85.79
  -1  -1  -7  679.73   21.50
  -1  -1  -7  690.33   22.90
  -1  -1  -7  706.53   18.80
  -1  -1  -7  698.23   19.00
   1   1   7  721.83   23.00
   1   1   7  694.23   20.90
   1   1   7  734.43   18.70
   1   1   7  706.73   18.80
  -2  -1  -7 1423.86   31.60
  -2  -1  -7 1453.75   28.80
  -2  -1  -7 1495.45   32.00
  -2  -1  -7 1486.95   40.40
  -2  -1  -7 1457.15   35.70
   2   1   7 1467.15   35.30
   2   1   7 1487.05   31.10
   2   1   7 1500.05   35.40
   2   1   7 1457.95   40.20
   2   1   7 1447.76   33.50
  -3  -1  -7   98.59    9.10
  -3  -1  -7  119.69   15.30
  -3  -1  -7   97.89    8.10
  -3  -1  -7  112.59    9.30
  -3  -1  -7  137.49   13.90
  -3  -1  -7  107.89   10.40
   3   1   7  106.79   11.00
   3   1   7  116.59    7.40
   3   1   7  135.09   13.30
   3   1   7  112.49   11.30
   3   1   7  110.39   15.20
  -4  -1  -7  123.09   12.60
  -4  -1  -7  129.49   13.70
  -4  -1  -7   94.69   13.60
  -4  -1  -7  123.79    9.60
  -4  -1  -7  106.69   10.90
  -4  -1  -7  115.29   10.30
  -4  -1  -7  143.69   10.60
  -4  -1  -7  127.69   17.60
   4   1   7  134.59   14.00
   4   1   7  143.89   14.70
   4   1   7  120.89   17.50
   4   1   7  100.29   11.20
  -5  -1  -7   29.80    8.10
  -5  -1  -7   69.29    8.40
  -5  -1  -7   32.40    8.90
  -5  -1  -7   67.39    8.30
  -5  -1  -7   58.99    9.60
   5   1   7   52.59   12.70
   5   1   7   63.49   10.90
   5   1   7   43.10   10.30
  -6  -1  -7  537.25   23.10
  -6  -1  -7  539.95   25.30
  -6  -1  -7  571.84   30.60
  -6  -1  -7  463.55   18.30
  -6  -1  -7  510.95   18.70
  -6  -1  -7  528.55   26.60
  -6  -1  -7  536.45   25.50
  -6  -1  -7  592.24   58.79
   6   1   7  535.25   24.50
   6   1   7  531.35   26.80
  -7   2   7   62.29    6.80
  -7   2   7   73.49   15.20
  -7   2   7   74.99   12.30
  -7   2   7   65.59    6.70
  -7   2   7   84.69   12.20
  -7   2   7   49.70   11.10
   6  -2  -7   17.50    9.10
   6  -2  -7   19.80   11.20
   6  -2  -7   10.00   10.20
  -6   2   7   26.40    9.20
  -6   2   7   15.50   10.60
  -6   2   7   29.00   17.60
  -6   2   7   26.60    5.90
  -6   2   7   25.50   10.20
  -6   2   7   33.80   10.80
  -6   2   7   27.40    5.80
  -6   2   7   27.30    9.90
   5  -2  -7   18.30    8.60
   5  -2  -7   -3.70    8.70
   5  -2  -7   -1.80    9.20
  -5   2   7    9.60    9.60
  -5   2   7   31.30    6.10
  -5   2   7   17.20    8.30
  -5   2   7   11.10    8.60
  -5   2   7   13.50    5.60
  -5   2   7    4.80    8.30
  -5   2   7    4.10    7.40
   4  -2  -7 1430.36   34.40
   4  -2  -7 1396.56   37.50
   4  -2  -7 1424.06   36.90
  -4   2   7 1426.46   30.70
  -4   2   7 1396.96   33.90
  -4   2   7 1454.05   30.80
  -4   2   7 1426.56   38.10
  -4   2   7 1383.76   34.00
  -4   2   7 1452.55   37.50
   3  -2  -7  394.46   10.00
   3  -2  -7  395.76   10.10
   3  -2  -7  377.06   14.30
   3  -2  -7  396.76   17.60
   3  -2  -7  404.96   16.60
  -3   2   7  393.66   17.50
  -3   2   7  417.06   13.50
  -3   2   7  393.46   13.50
  -3   2   7  379.36   11.90
  -3   2   7  399.46   16.80
   2  -2  -7  155.58    8.80
   2  -2  -7  151.08    8.30
  -2   2   7  151.38   10.30
  -2   2   7  158.68    9.80
  -2   2   7  134.29   10.40
  -2   2   7  158.58    9.50
[truncated: 426,111 more chars]
