# Supplementary material for: Bis(oxotremorine) fumarate bis­(fumaric acid)
Source: IUCrdata. 2022 Apr 7;7(Pt 4):x220364. doi: 10.1107/S2414314622003649 (PMC9462024; doi:10.1107/S2414314622003649)
Supplement: Supplementary file 2 [file x-07-x220364-Isup2.hkl]

data_I                                                                          
_shelx_title ' umd2480h_a.res in P-1'                                           
_shelx_refln_list_code          4                                               
_shelx_F_calc_maximum       47.72                                               
_exptl_crystal_F_000       404.00                                               
_reflns_d_resolution_high  0.8175                                               
                                                                                
loop_                                                                           
 _space_group_symop_operation_xyz                                               
 'x, y, z'                                                                      
 '-x, -y, -z'                                                                   
                                                                                
_cell_length_a     6.0921                                                       
_cell_length_b     8.5778                                                       
_cell_length_c    18.7260                                                       
_cell_angle_alpha  94.922                                                       
_cell_angle_beta   90.428                                                       
_cell_angle_gamma  98.945                                                       
                                                                                
_shelx_F_squared_multiplier     1.000                                           
                                                                                
loop_                                                                           
 _refln_index_h                                                                 
 _refln_index_k                                                                 
 _refln_index_l                                                                 
 _refln_F_squared_calc                                                          
 _refln_F_squared_meas                                                          
 _refln_F_squared_sigma                                                         
 _refln_observed_status                                                         
   1   0   0        106.45        109.03         1.51 o                         
   2   0   0         68.25         72.04         0.75 o                         
   3   0   0        179.76        174.04         1.44 o                         
   4   0   0         13.96         11.32         0.62 o                         
   5   0   0          4.01          4.76         0.37 o                         
   6   0   0        167.00        163.69         2.00 o                         
   7   0   0          4.64          6.00         0.68 o                         
  -7   1   0          3.32          5.06         0.89 o                         
  -6   1   0          3.13          4.77         0.58 o                         
  -5   1   0         93.82         94.67         1.13 o                         
  -4   1   0        298.76        323.25         1.98 o                         
  -3   1   0          0.05         -0.24         0.24 o                         
  -2   1   0        241.61        237.59         1.44 o                         
  -1   1   0        317.14        304.43         1.75 o                         
   2   1   0        195.20        204.31         1.33 o                         
   3   1   0        175.81        193.17         1.26 o                         
   4   1   0        209.42        229.01         1.72 o                         
   5   1   0        115.88        103.28         1.20 o                         
   6   1   0         15.85         13.69         0.63 o                         
   7   1   0          1.11          3.58         0.72 o                         
  -7   2   0          0.37          0.87         0.57 o                         
  -6   2   0         10.86         11.48         0.81 o                         
  -5   2   0        134.45        140.66         1.64 o                         
  -4   2   0         41.75         39.09         0.72 o                         
  -3   2   0        341.35        355.24         2.30 o                         
  -2   2   0         24.49         23.33         0.45 o                         
   0   2   0          0.95          0.73         0.34 o                         
   1   2   0        421.27        463.14         3.57 o                         
   2   2   0        104.15         98.80         0.82 o                         
   3   2   0        150.84        142.51         1.38 o                         
   4   2   0         54.47         47.32         0.90 o                         
   5   2   0         19.55         16.00         0.72 o                         
   6   2   0          1.55          1.19         0.65 o                         
  -7   3   0          0.74          1.93         0.66 o                         
  -6   3   0          7.35          5.14         0.62 o                         
  -5   3   0         48.23         43.85         1.21 o                         
  -4   3   0         31.68         37.92         0.88 o                         
  -3   3   0          4.53          9.07         0.44 o                         
  -2   3   0        145.94        153.16         1.45 o                         
  -1   3   0         22.75         20.75         0.63 o                         
   0   3   0        141.62        135.65         1.33 o                         
   1   3   0        352.19        361.76         2.64 o                         
   2   3   0          0.20          0.29         0.34 o                         
   3   3   0        178.67        200.65         1.72 o                         
   4   3   0         60.87         70.05         1.07 o                         
   5   3   0         76.22         69.95         1.22 o                         
   6   3   0          1.98          2.90         0.72 o                         
  -7   4   0          1.30          1.41         0.66 o                         
  -6   4   0          4.68          4.37         0.68 o                         
  -5   4   0         22.81         20.62         0.89 o                         
  -4   4   0        112.83        118.19         1.15 o                         
  -3   4   0         99.38        115.65         1.22 o                         
  -2   4   0          5.74          4.46         0.86 o                         
  -1   4   0        285.41        282.05         2.29 o                         
   0   4   0        169.02        174.12         2.06 o                         
   1   4   0        322.27        327.80         2.59 o                         
   2   4   0        362.87        397.11         3.06 o                         
   3   4   0         58.49         53.77         0.76 o                         
   4   4   0          4.74          4.86         0.51 o                         
   5   4   0          3.53          2.19         0.59 o                         
   6   4   0          0.43          0.45         0.60 o                         
  -7   5   0          0.94         -0.06         1.10 o                         
  -6   5   0          1.75          2.16         0.71 o                         
  -5   5   0          9.63          9.99         0.78 o                         
  -4   5   0        111.98        122.90         1.35 o                         
  -3   5   0        515.47        516.95         4.05 o                         
  -2   5   0        172.21        186.99         2.37 o                         
  -1   5   0        175.03        185.85         1.93 o                         
   0   5   0         32.28         25.03         0.89 o                         
   1   5   0        103.79        104.54         1.32 o                         
   2   5   0        307.49        294.54         2.51 o                         
   3   5   0         13.01         12.39         0.61 o                         
   4   5   0         20.57         18.70         0.88 o                         
   5   5   0          0.35          0.62         0.72 o                         
  -6   6   0          0.02          0.11         0.86 o                         
  -5   6   0         26.65         28.73         1.14 o                         
  -4   6   0          0.65          2.41         0.73 o                         
  -3   6   0        250.62        234.41         2.83 o                         
  -2   6   0        150.62        159.74         1.89 o                         
  -1   6   0         89.33         88.66         1.26 o                         
   0   6   0         19.86         20.98         1.14 o                         
   1   6   0         77.04         79.32         1.38 o                         
   2   6   0          8.45          6.88         0.80 o                         
   3   6   0         10.15         10.84         0.62 o                         
   4   6   0          0.02         -0.41         0.41 o                         
   5   6   0          5.97          8.34         0.86 o                         
  -6   7   0         12.51         14.21         1.24 o                         
  -5   7   0          5.05          6.20         0.83 o                         
  -4   7   0          0.00          0.04         0.73 o                         
  -3   7   0        309.50        315.88         3.73 o                         
  -2   7   0         58.32         57.40         1.28 o                         
  -1   7   0          0.61          0.37         0.56 o                         
   0   7   0          9.14         10.55         0.86 o                         
   1   7   0          2.50          0.84         0.65 o                         
   2   7   0          1.34         -0.62         0.62 o                         
   3   7   0         52.09         51.10         1.39 o                         
   4   7   0         53.76         54.17         1.47 o                         
  -5   8   0          0.48          1.46         0.62 o                         
  -4   8   0         11.45         12.51         1.04 o                         
  -3   8   0          1.35          2.51         0.89 o                         
  -2   8   0         17.69         20.47         0.99 o                         
  -1   8   0         42.91         42.00         1.24 o                         
   0   8   0          4.75          3.38         0.69 o                         
   1   8   0          3.52          4.63         0.79 o                         
   2   8   0         23.67         26.82         1.31 o                         
   3   8   0         23.83         26.65         1.69 o                         
  -4   9   0          0.00          0.38         1.08 o                         
  -3   9   0          0.41          0.19         0.99 o                         
  -2   9   0          0.83          0.31         0.85 o                         
  -1   9   0         15.67         16.93         0.98 o                         
   0   9   0         45.49         46.35         1.35 o                         
   1   9   0          0.90         -0.25         0.62 o                         
   2   9   0          0.08          1.69         1.17 o                         
  -3  10   0          0.08         -0.31         1.04 o                         
  -2  10   0          5.04          4.36         0.99 o                         
  -1  10   0          0.40          1.02         0.93 o                         
   0  10   0          1.92          1.93         1.05 o                         
   1  10   0         21.51         22.26         2.13 o                         
  -1 -10   1          0.15          3.45         1.42 o                         
   0 -10   1          0.79          1.56         1.19 o                         
   1 -10   1          2.27          6.69         1.60 o                         
   2 -10   1          1.04          1.50         1.28 o                         
   3 -10   1          4.60          3.47         1.31 o                         
  -2  -9   1         29.86         31.12         1.71 o                         
  -1  -9   1         17.27         19.41         1.43 o                         
   0  -9   1         17.80         17.41         0.89 o                         
   1  -9   1          0.77          1.28         0.80 o                         
   2  -9   1         20.41         17.33         1.28 o                         
   3  -9   1          6.91          8.98         1.36 o                         
   4  -9   1         10.21          7.18         1.22 o                         
  -3  -8   1          0.01          0.78         0.52 o                         
  -2  -8   1         35.58         35.86         1.17 o                         
  -1  -8   1         32.79         34.89         1.26 o                         
   0  -8   1          5.58          5.11         0.65 o                         
   1  -8   1          3.32          1.58         0.56 o                         
   2  -8   1         20.70         22.60         1.36 o                         
   3  -8   1         80.73         80.44         3.78 o                         
   4  -8   1          4.07          2.97         0.97 o                         
   5  -8   1          1.00          0.80         0.62 o                         
  -4  -7   1          2.73          2.31         0.80 o                         
  -3  -7   1         27.11         32.19         1.09 o                         
  -2  -7   1         18.80         23.03         1.19 o                         
  -1  -7   1          0.57          0.10         0.65 o                         
   0  -7   1          7.22          7.44         0.79 o                         
   1  -7   1          4.89          5.16         0.57 o                         
   2  -7   1          1.12          2.16         0.83 o                         
   3  -7   1         27.42         27.67         1.31 o                         
   4  -7   1          1.80         -0.26         0.74 o                         
   5  -7   1         46.60         51.46         1.48 o                         
   6  -7   1          8.20         10.24         1.16 o                         
  -5  -6   1          0.01          0.27         0.76 o                         
  -4  -6   1          0.10         -0.37         0.70 o                         
  -3  -6   1         17.52         13.73         0.63 o                         
  -2  -6   1          9.37          7.66         0.76 o                         
  -1  -6   1        247.52        232.26         2.21 o                         
   0  -6   1         62.43         62.48         1.26 o                         
   1  -6   1         63.01         57.55         1.13 o                         
   2  -6   1         41.77         34.89         1.24 o                         
   3  -6   1          0.13          0.70         1.05 o                         
   4  -6   1         49.63         53.95         1.43 o                         
   5  -6   1         36.38         41.79         1.66 o                         
   6  -6   1          0.62          1.58         0.92 o                         
  -5  -5   1          6.95          6.22         0.83 o                         
  -4  -5   1          1.66          0.88         0.75 o                         
  -3  -5   1          0.61          0.11         0.54 o                         
  -2  -5   1         52.68         55.83         1.04 o                         
  -1  -5   1        196.31        175.74         1.74 o                         
   0  -5   1         48.34         56.57         1.13 o                         
   1  -5   1        501.96        469.47         3.61 o                         
   2  -5   1         95.83         90.83         1.22 o                         
   3  -5   1          4.90          5.63         0.49 o                         
   4  -5   1          0.45          0.73         0.41 o                         
   5  -5   1         28.05         32.28         1.35 o                         
   6  -5   1          0.17         -0.23         0.65 o                         
   7  -5   1          0.04          0.54         1.03 o                         
  -6  -4   1          0.00          0.41         0.57 o                         
  -5  -4   1          8.48          9.42         0.69 o                         
  -4  -4   1          0.35          0.11         0.55 o                         
  -3  -4   1          3.18          4.04         0.34 o                         
  -2  -4   1         38.31         34.55         0.79 o                         
  -1  -4   1        214.15        211.56         1.85 o                         
   0  -4   1       1283.69       1225.59         8.44 o                         
   1  -4   1        766.03        810.72         7.47 o                         
   2  -4   1        119.80        140.73         1.55 o                         
   3  -4   1          0.20          0.61         0.36 o                         
   4  -4   1        162.30        163.18         1.43 o                         
   5  -4   1         71.76         70.67         1.35 o                         
   6  -4   1         42.90         41.36         1.15 o                         
   7  -4   1         16.61         20.32         1.12 o                         
  -6  -3   1          0.02          0.33         0.81 o                         
  -5  -3   1        131.68        115.66         2.25 o                         
  -4  -3   1          4.86          6.13         0.54 o                         
  -3  -3   1         64.96         64.41         0.91 o                         
  -2  -3   1         26.49         24.77         0.59 o                         
  -1  -3   1         47.00         44.67         0.75 o                         
   0  -3   1       1219.21       1208.38         8.86 o                         
   1  -3   1        270.45        269.16         2.52 o                         
   2  -3   1        303.44        347.24         2.48 o                         
   3  -3   1          6.26          6.50         0.37 o                         
   4  -3   1          0.04         -0.06         0.43 o                         
   5  -3   1         94.42         95.52         1.30 o                         
   6  -3   1         25.72         23.97         0.88 o                         
   7  -3   1          0.01          0.62         0.68 o                         
  -6  -2   1         17.56         20.38         0.81 o                         
  -5  -2   1          3.69          1.64         0.57 o                         
  -4  -2   1        104.60        109.69         1.14 o                         
  -3  -2   1        503.24        542.12         3.53 o                         
  -2  -2   1        146.22        140.41         1.17 o                         
  -1  -2   1          1.38          0.35         0.28 o                         
   0  -2   1        429.49        441.99         3.95 o                         
   2  -2   1          2.34          3.37         0.29 o                         
   3  -2   1        110.43        118.90         1.12 o                         
   4  -2   1          2.52          3.19         0.42 o                         
   5  -2   1         11.47         11.71         0.57 o                         
   6  -2   1         68.07         58.89         1.24 o                         
   7  -2   1          5.54          5.84         0.92 o                         
  -7  -1   1          2.05          2.72         0.91 o                         
  -6  -1   1         64.37         64.89         1.09 o                         
  -5  -1   1          8.26          8.17         0.44 o                         
  -4  -1   1         20.06         15.76         0.86 o                         
  -3  -1   1       1604.51       1577.75         8.38 o                         
  -2  -1   1          3.52          2.25         0.23 o                         
  -1  -1   1       1013.97        970.56        10.08 o                         
   0  -1   1        236.11        230.56         4.59 o                         
   2  -1   1         19.69         14.74         0.37 o                         
   3  -1   1         12.76         16.20         0.51 o                         
   4  -1   1         60.66         68.49         0.80 o                         
   5  -1   1         87.40         79.96         1.04 o                         
   6  -1   1          6.52          6.29         1.12 o                         
   7  -1   1         63.28         59.57         2.29 o                         
  -7   0   1          1.84          2.46         0.80 o                         
  -6   0   1         72.94         63.84         1.62 o                         
  -5   0   1          7.76          9.25         0.75 o                         
  -4   0   1         17.66         18.06         0.73 o                         
  -3   0   1        301.13        303.56         2.38 o                         
  -2   0   1        368.55        397.60         2.44 o                         
  -1   0   1        115.85        114.20         0.84 o                         
   1   0   1        124.02        139.80         0.85 o                         
   2   0   1         44.53         47.81         0.51 o                         
   3   0   1          7.90          6.05         0.29 o                         
   4   0   1         33.11         32.36         0.58 o                         
   5   0   1          5.66          5.44         0.50 o                         
   6   0   1         98.28         91.01         1.40 o                         
   7   0   1          1.64          2.76         0.58 o                         
  -7   1   1          5.47          2.98         0.57 o                         
  -6   1   1         34.58         35.29         1.54 o                         
  -5   1   1          9.11          8.15         0.56 o                         
  -4   1   1        169.96        177.51         1.33 o                         
  -3   1   1         35.89         40.03         0.52 o                         
  -2   1   1        921.38        932.14         4.94 o                         
  -1   1   1         58.76         43.54         0.66 o                         
   1   1   1        225.95        161.63         0.96 o                         
   2   1   1         72.46         71.47         0.88 o                         
   3   1   1         27.02         31.43         0.69 o                         
   4   1   1         86.37         91.79         1.08 o                         
   5   1   1          0.18          0.23         0.41 o                         
   6   1   1         63.18         68.70         1.22 o                         
   7   1   1          0.41          2.06         0.54 o                         
  -7   2   1         18.59         18.56         0.97 o                         
  -6   2   1         50.65         47.73         1.36 o                         
  -5   2   1         26.21         25.29         0.86 o                         
  -4   2   1         33.90         30.05         0.71 o                         
  -3   2   1          5.33          6.43         0.43 o                         
  -2   2   1        921.09        970.94         5.88 o                         
   0   2   1        301.96        306.15         2.29 o                         
   1   2   1        376.98        368.78         2.32 o                         
   2   2   1          0.21          0.03         0.26 o                         
   3   2   1        126.12        131.81         1.34 o                         
   4   2   1         99.01        102.69         1.15 o                         
   5   2   1          9.07          9.59         0.72 o                         
   6   2   1         24.58         24.05         0.92 o                         
  -7   3   1         29.64         25.10         1.18 o                         
  -6   3   1         35.42         36.45         1.00 o                         
  -5   3   1          0.42          1.02         0.49 o                         
  -4   3   1         70.09         64.46         1.01 o                         
  -3   3   1         21.04         24.07         0.55 o                         
  -2   3   1          0.41          0.65         0.92 o                         
  -1   3   1        213.32        208.51         2.43 o                         
   0   3   1        126.28        131.92         1.43 o                         
   1   3   1          9.16         12.86         0.76 o                         
   2   3   1         77.46         66.95         0.81 o                         
   3   3   1       1312.72       1272.24         7.24 o                         
   4   3   1         59.04         57.49         0.99 o                         
   5   3   1          3.53          1.75         0.55 o                         
   6   3   1          6.81          8.56         1.35 o                         
  -7   4   1          0.01          0.11         0.63 o                         
  -6   4   1          6.02          5.29         0.79 o                         
  -5   4   1        122.25        114.65         1.65 o                         
  -4   4   1        221.42        205.32         1.68 o                         
  -3   4   1         99.54        100.36         1.53 o                         
  -2   4   1         42.38         39.89         1.07 o                         
  -1   4   1         78.57         82.71         1.10 o                         
   0   4   1        213.89        237.01         3.37 o                         
   1   4   1          0.12         -0.49         0.49 o                         
   2   4   1        231.37        251.73         2.04 o                         
   3   4   1         98.40         96.03         1.13 o                         
   4   4   1          9.48          8.70         0.62 o                         
   5   4   1          0.35         -0.20         0.61 o                         
   6   4   1          0.03          0.75         0.77 o                         
  -7   5   1          1.55          1.34         1.44 o                         
  -6   5   1          8.85         10.98         0.82 o                         
  -5   5   1         26.97         29.39         1.22 o                         
  -4   5   1         48.74         55.33         1.06 o                         
  -3   5   1          6.54          5.80         0.68 o                         
  -2   5   1          6.73          7.25         0.73 o                         
  -1   5   1        684.59        661.44         5.27 o                         
   0   5   1        357.90        337.49         3.12 o                         
   1   5   1          1.70          1.25         0.53 o                         
   2   5   1          0.08          0.51         0.50 o                         
   3   5   1         35.67         35.23         0.90 o                         
   4   5   1         60.57         63.10         1.36 o                         
   5   5   1          2.73          0.50         0.48 o                         
  -6   6   1         19.70         22.68         1.44 o                         
  -5   6   1         23.69         30.42         1.02 o                         
  -4   6   1         10.69         11.81         0.68 o                         
  -3   6   1          0.00          0.19         0.72 o                         
  -2   6   1          1.62          1.30         0.55 o                         
  -1   6   1         15.86         22.24         0.76 o                         
   0   6   1        195.85        194.27         2.24 o                         
   1   6   1         32.78         24.21         0.94 o                         
   2   6   1          6.11          5.26         0.69 o                         
   3   6   1          4.07          3.90         0.57 o                         
   4   6   1          0.13          0.83         0.47 o                         
   5   6   1         24.02         26.13         1.39 o                         
  -6   7   1          1.41          2.96         1.02 o                         
  -5   7   1        106.24        114.39         1.83 o                         
  -4   7   1          2.86          1.14         1.26 o                         
  -3   7   1         36.82         38.85         1.29 o                         
  -2   7   1          9.85         12.15         0.77 o                         
  -1   7   1        170.69        153.80         2.57 o                         
   0   7   1          7.78          8.82         0.85 o                         
   1   7   1          5.79          4.38         0.72 o                         
   2   7   1         16.50         18.12         0.92 o                         
   3   7   1          1.25          1.15         0.69 o                         
   4   7   1          5.36          5.69         0.92 o                         
  -5   8   1          0.02          0.59         0.79 o                         
  -4   8   1          2.40          1.15         0.82 o                         
  -3   8   1          1.68          1.18         0.88 o                         
  -2   8   1         16.15         17.67         1.57 o                         
  -1   8   1         20.01         20.84         1.01 o                         
   0   8   1         37.33         35.14         1.70 o                         
   1   8   1         65.40         57.74         1.49 o                         
   2   8   1         16.39         20.20         1.42 o                         
   3   8   1          6.44          9.68         1.13 o                         
  -4   9   1         16.34         16.83         1.87 o                         
  -3   9   1          0.05         -0.57         1.01 o                         
  -2   9   1          7.44          6.42         0.91 o                         
  -1   9   1         19.67         17.45         1.01 o                         
   0   9   1         13.45         14.86         0.91 o                         
   1   9   1          1.19          0.16         0.71 o                         
   2   9   1         15.47         15.56         1.42 o                         
  -3  10   1          5.61          6.08         1.35 o                         
  -2  10   1          0.22          0.85         0.93 o                         
  -1  10   1          0.15          1.34         0.87 o                         
   0  10   1          3.57          2.70         0.64 o                         
  -1 -10   2          3.81          5.11         1.46 o                         
   0 -10   2          2.01          2.86         1.20 o                         
   1 -10   2         16.70         16.21         1.71 o                         
   2 -10   2          1.03          0.33         1.08 o                         
   3 -10   2          0.43          0.51         1.20 o                         
  -2  -9   2          6.01          7.60         1.90 o                         
  -1  -9   2          0.55         -0.63         0.63 o                         
   0  -9   2         76.44         77.47         3.30 o                         
   1  -9   2          1.38          0.68         1.15 o                         
   2  -9   2         15.83         14.66         1.52 o                         
   3  -9   2          0.09         -0.08         1.13 o                         
   4  -9   2          3.80          1.73         1.11 o                         
  -3  -8   2          9.43         11.09         0.84 o                         
  -2  -8   2         30.93         30.84         1.31 o                         
  -1  -8   2         25.21         25.48         1.08 o                         
   0  -8   2          1.77          1.68         0.49 o                         
   1  -8   2          0.93          1.30         0.58 o                         
   2  -8   2        181.82        176.96         2.86 o                         
   3  -8   2          1.65          3.42         1.10 o                         
   4  -8   2          1.79          2.39         0.97 o                         
   5  -8   2         15.58         13.18         1.09 o                         
  -4  -7   2          6.21          5.03         1.15 o                         
  -3  -7   2         41.09         39.43         1.20 o                         
  -2  -7   2          1.04          0.56         0.48 o                         
  -1  -7   2          4.54          2.36         0.65 o                         
   0  -7   2        137.27        138.26         1.73 o                         
   1  -7   2         33.55         31.51         1.03 o                         
   2  -7   2         93.07         87.27         1.47 o                         
   3  -7   2          1.42          0.77         0.91 o                         
   4  -7   2          0.44          0.14         0.75 o                         
   5  -7   2         10.85         13.71         1.08 o                         
   6  -7   2         12.23         11.95         1.25 o                         
  -5  -6   2         25.41         28.70         1.61 o                         
  -4  -6   2         69.73         71.23         1.77 o                         
  -3  -6   2          7.83          6.53         0.45 o                         
  -2  -6   2         36.00         36.31         0.87 o                         
  -1  -6   2         39.63         40.00         1.02 o                         
   0  -6   2         42.96         47.36         0.88 o                         
   1  -6   2         97.02        107.30         1.35 o                         
   2  -6   2         39.60         49.15         1.35 o                         
   3  -6   2         51.51         52.36         1.05 o                         
   4  -6   2          8.01          8.38         0.76 o                         
   5  -6   2          3.80          4.08         0.95 o                         
   6  -6   2         42.48         42.24         1.66 o                         
  -5  -5   2          9.26          9.90         0.83 o                         
  -4  -5   2        199.76        203.69         3.05 o                         
  -3  -5   2        264.35        267.97         2.00 o                         
  -2  -5   2        126.33        127.41         1.31 o                         
  -1  -5   2          0.80          2.84         0.52 o                         
   0  -5   2          2.51          2.30         0.40 o                         
   1  -5   2        931.63        956.23         8.10 o                         
   2  -5   2         19.71         20.12         0.89 o                         
   3  -5   2        302.38        292.41         2.52 o                         
   4  -5   2          1.56          1.72         0.54 o                         
   5  -5   2        188.31        199.79         2.55 o                         
   6  -5   2          3.35          1.92         0.93 o                         
   7  -5   2          6.53          4.39         1.48 o                         
  -6  -4   2         15.48         15.09         0.90 o                         
  -5  -4   2          0.06         -0.54         0.54 o                         
  -4  -4   2         36.51         36.36         1.09 o                         
  -3  -4   2         34.80         33.96         0.73 o                         
  -2  -4   2        322.77        327.46         2.39 o                         
  -1  -4   2       1041.16       1008.99         6.63 o                         
   0  -4   2        109.30        109.62         1.19 o                         
   1  -4   2          8.23         12.66         0.72 o                         
   2  -4   2       1490.70       1566.72        11.55 o                         
   3  -4   2          3.74          1.46         0.52 o                         
   4  -4   2        102.87        107.89         1.46 o                         
   5  -4   2         22.96         25.22         0.89 o                         
   6  -4   2         84.41         88.62         1.59 o                         
   7  -4   2          0.70          1.66         0.74 o                         
  -6  -3   2          9.84         12.22         0.73 o                         
  -5  -3   2         13.44         12.99         0.66 o                         
  -4  -3   2        142.51        140.77         1.64 o                         
  -3  -3   2         61.14         61.61         0.95 o                         
  -2  -3   2          2.02          1.97         0.32 o                         
  -1  -3   2        726.64        728.68         5.13 o                         
   0  -3   2        277.17        271.31         2.12 o                         
   1  -3   2        794.75        807.05         6.06 o                         
   3  -3   2        305.99        300.36         2.20 o                         
   4  -3   2          0.21         -0.39         0.43 o                         
   5  -3   2         34.65         32.48         0.98 o                         
   6  -3   2          0.33         -0.06         0.57 o                         
   7  -3   2          0.56          0.02         0.76 o                         
  -6  -2   2          1.55          2.07         0.54 o                         
  -5  -2   2         16.51         16.89         0.99 o                         
  -4  -2   2          0.67          1.50         0.39 o                         
  -3  -2   2        185.83        206.99         1.73 o                         
  -2  -2   2        460.27        481.01         3.18 o                         
  -1  -2   2        130.54        143.15         1.28 o                         
   0  -2   2        122.13        128.35         1.77 o                         
   1  -2   2        134.27        127.38         1.33 o                         
   2  -2   2        192.96        196.40         1.32 o                         
   3  -2   2        240.23        270.35         1.78 o                         
   4  -2   2         44.14         44.71         0.83 o                         
   5  -2   2         78.63         75.89         1.13 o                         
   6  -2   2          1.25          1.31         0.60 o                         
   7  -2   2          2.65          0.76         0.88 o                         
  -7  -1   2          8.52         12.11         1.69 o                         
  -6  -1   2         25.34         23.99         0.77 o                         
  -5  -1   2        106.61         94.07         1.54 o                         
  -4  -1   2        227.87        225.16         1.95 o                         
  -3  -1   2        100.22        110.99         1.18 o                         
  -2  -1   2        301.54        284.44         2.00 o                         
   0  -1   2        177.21        152.08         1.56 o                         
   2  -1   2        662.09        673.77         3.69 o                         
   3  -1   2        235.25        246.77         1.55 o                         
   4  -1   2         52.97         45.59         0.69 o                         
   5  -1   2         74.19         67.81         1.24 o                         
   6  -1   2         40.86         41.95         1.24 o                         
   7  -1   2          3.35          2.62         0.69 o                         
  -7   0   2          2.09          3.83         0.80 o                         
  -6   0   2          0.35         -0.18         0.66 o                         
  -5   0   2          0.73          1.22         0.63 o                         
  -4   0   2         83.25         83.91         1.25 o                         
  -3   0   2         18.83         19.77         0.61 o                         
  -2   0   2        182.09        216.37         1.47 o                         
   1   0   2         90.37         96.16         0.73 o                         
   2   0   2        397.81        367.77         2.13 o                         
   3   0   2          0.13         -0.28         0.28 o                         
   4   0   2          7.41          8.17         0.39 o                         
   5   0   2         17.73         23.02         0.75 o                         
   6   0   2          0.17          0.26         0.57 o                         
   7   0   2          6.26          8.09         0.91 o                         
  -7   1   2          0.06          1.88         0.42 o                         
  -6   1   2         39.75         36.60         1.23 o                         
  -5   1   2        133.90        117.18         1.36 o                         
  -4   1   2        292.20        296.91         1.97 o                         
  -3   1   2        159.53        172.81         1.22 o                         
  -2   1   2       1536.26       1459.79        13.19 o                         
   0   1   2        471.67        505.32         5.31 o                         
   2   1   2          2.19          0.62         0.19 o                         
   3   1   2          9.08         15.86         0.47 o                         
   4   1   2         12.30         18.69         0.55 o                         
   5   1   2         51.10         49.48         1.10 o                         
   6   1   2          1.08          2.31         0.57 o                         
   7   1   2          7.13          9.33         0.69 o                         
  -7   2   2          0.70          1.91         0.62 o                         
  -6   2   2        243.79        249.54         2.37 o                         
  -5   2   2        128.59        125.59         1.56 o                         
  -4   2   2          2.71          3.41         0.39 o                         
  -3   2   2        162.00        188.13         1.55 o                         
  -2   2   2        196.95        180.56         1.54 o                         
  -1   2   2       1194.23       1160.85        20.77 o                         
   1   2   2        904.56        845.05         5.51 o                         
   2   2   2          1.67          1.03         0.29 o                         
   3   2   2         56.55         67.76         0.94 o                         
   4   2   2         19.39         19.98         0.61 o                         
   5   2   2         29.76         28.70         0.99 o                         
   6   2   2         93.06         92.28         1.75 o                         
  -7   3   2         20.88         22.68         0.95 o                         
  -6   3   2          2.22          1.98         0.61 o                         
  -5   3   2         35.22         38.28         0.94 o                         
  -4   3   2        980.57        997.86         6.44 o                         
  -3   3   2        230.46        237.51         1.84 o                         
  -2   3   2         89.94         97.70         1.38 o                         
  -1   3   2        850.75        851.26        11.05 o                         
   0   3   2         18.24         13.85         0.54 o                         
   1   3   2        126.12        127.04         1.30 o                         
   2   3   2         18.96         23.63         0.62 o                         
   3   3   2         45.91         43.97         0.72 o                         
   4   3   2          0.76          0.20         0.47 o                         
   5   3   2         29.89         29.25         1.06 o                         
   6   3   2          0.04          0.09         0.61 o                         
  -7   4   2          3.17          2.59         0.71 o                         
  -6   4   2          0.55          0.46         0.61 o                         
  -5   4   2         13.23         10.62         0.67 o                         
  -4   4   2         56.13         51.56         0.74 o                         
  -3   4   2        131.73        129.83         1.63 o                         
  -2   4   2        171.76        172.77         2.07 o                         
  -1   4   2        161.15        153.19         2.16 o                         
   0   4   2          5.11          2.89         0.59 o                         
   1   4   2         19.36         24.84         1.37 o                         
   2   4   2        140.48        150.87         1.43 o                         
   3   4   2         55.73         47.80         0.78 o                         
   4   4   2          2.58          2.69         0.59 o                         
   5   4   2         93.10         96.63         1.66 o                         
   6   4   2         11.44         11.17         0.79 o                         
  -6   5   2          1.91          1.92         0.69 o                         
  -5   5   2          1.01         -0.62         0.62 o                         
  -4   5   2        134.36        132.19         1.54 o                         
  -3   5   2         76.25         83.25         1.45 o                         
  -2   5   2        104.61        116.85         1.80 o                         
  -1   5   2          1.76          1.59         0.62 o                         
   0   5   2         23.29         21.62         0.84 o                         
   1   5   2         13.66          8.38         0.63 o                         
   2   5   2         91.20         98.78         1.43 o                         
   3   5   2         39.68         40.70         0.92 o                         
   4   5   2          8.47          8.76         0.85 o                         
   5   5   2         26.20         24.04         1.05 o                         
  -6   6   2          0.59          1.04         0.70 o                         
  -5   6   2         38.32         38.41         0.97 o                         
  -4   6   2         71.30         67.25         2.20 o                         
  -3   6   2          0.16         -0.73         0.73 o                         
  -2   6   2          0.19         -0.57         0.57 o                         
  -1   6   2         13.61         14.04         0.85 o                         
   0   6   2         27.54         28.27         1.06 o                         
   1   6   2          7.75         10.40         0.74 o                         
   2   6   2          7.50         13.58         0.83 o                         
   3   6   2          0.92          1.28         0.55 o                         
   4   6   2          0.30          0.27         0.54 o                         
   5   6   2          0.05          1.18         0.52 o                         
  -6   7   2         14.73         19.46         1.32 o                         
  -5   7   2          0.00          0.32         0.59 o                         
  -4   7   2        107.75        117.09         1.60 o                         
  -3   7   2          0.61          0.53         0.59 o                         
  -2   7   2         28.79         29.56         1.18 o                         
  -1   7   2          7.55          7.36         1.46 o                         
   0   7   2          3.81          4.80         0.74 o                         
   1   7   2          4.71          7.00         0.90 o                         
   2   7   2         55.51         49.34         1.49 o                         
   3   7   2          0.10         -0.51         0.51 o                         
   4   7   2          0.76          1.61         0.91 o                         
  -5   8   2         17.39         19.58         1.52 o                         
  -4   8   2          5.95          9.49         1.01 o                         
  -3   8   2         41.18         35.99         1.42 o                         
  -2   8   2         36.56         36.93         1.95 o                         
  -1   8   2          0.44         -0.54         1.29 o                         
   0   8   2          5.49          6.69         0.98 o                         
   1   8   2          0.27         -0.12         0.76 o                         
   2   8   2          2.61          3.38         0.71 o                         
   3   8   2          1.88          2.22         1.03 o                         
  -4   9   2          2.26          4.20         1.11 o                         
  -3   9   2         14.21         14.48         0.92 o                         
  -2   9   2         26.24         23.24         1.22 o                         
  -1   9   2          5.30          7.43         0.89 o                         
   0   9   2          5.12          2.95         0.91 o                         
   1   9   2          1.31          2.18         0.82 o                         
   2   9   2          5.22          4.67         1.12 o                         
  -2  10   2          0.91          0.00         0.76 o                         
  -1  10   2          4.72          4.62         0.92 o                         
   0  10   2         15.87         14.13         1.12 o                         
  -1 -10   3          1.02          2.95         1.04 o                         
   0 -10   3          0.06         -0.11         1.03 o                         
   1 -10   3         10.72         10.68         1.37 o                         
   2 -10   3          6.11          4.84         1.20 o                         
   3 -10   3          0.54          1.10         1.17 o                         
  -2  -9   3          1.89          1.46         1.30 o                         
  -1  -9   3          0.66         -0.09         0.97 o                         
   0  -9   3         28.78         28.71         1.44 o                         
   1  -9   3          0.05          1.42         1.02 o                         
   2  -9   3          8.53          8.56         1.15 o                         
   3  -9   3         11.16         16.97         1.44 o                         
   4  -9   3          0.01         -0.03         1.03 o                         
  -3  -8   3          4.89          4.85         0.60 o                         
  -2  -8   3         47.85         46.84         1.33 o                         
  -1  -8   3          3.40          3.47         0.89 o                         
   0  -8   3          0.03         -0.93         0.93 o                         
   1  -8   3         14.47         17.72         2.36 o                         
   2  -8   3         15.49         12.43         1.78 o                         
   3  -8   3          0.94          2.07         0.97 o                         
   4  -8   3         57.87         62.79         1.76 o                         
   5  -8   3          0.45          0.85         0.88 o                         
  -4  -7   3          0.66          1.71         0.81 o                         
  -3  -7   3         77.55         87.40         1.53 o                         
  -2  -7   3          0.53          0.84         0.42 o                         
  -1  -7   3        119.40        117.90         1.80 o                         
   0  -7   3          0.88         -0.42         0.89 o                         
   1  -7   3         78.45         79.73         2.45 o                         
   2  -7   3          0.87          1.92         0.88 o                         
   3  -7   3         61.43         61.81         1.22 o                         
   4  -7   3          3.89          1.90         0.81 o                         
   5  -7   3          0.65          0.58         0.54 o                         
   6  -7   3          4.70          5.87         1.28 o                         
  -5  -6   3          0.51          2.96         0.78 o                         
  -4  -6   3          0.85          1.43         0.82 o                         
  -3  -6   3         52.34         58.05         1.20 o                         
  -2  -6   3        210.29        211.25         1.98 o                         
  -1  -6   3          3.12          2.06         0.53 o                         
   0  -6   3        113.84        116.18         1.86 o                         
   1  -6   3         15.95         16.01         1.06 o                         
   2  -6   3        101.60        106.85         1.92 o                         
   3  -6   3          8.99         13.31         1.58 o                         
   4  -6   3         77.09         68.15         1.16 o                         
   5  -6   3          0.03          0.58         0.44 o                         
   6  -6   3          3.23          3.13         0.93 o                         
  -5  -5   3         10.16         11.23         0.89 o                         
  -4  -5   3         12.51         12.26         1.04 o                         
  -3  -5   3          0.63          0.12         0.43 o                         
  -2  -5   3         26.17         22.22         0.62 o                         
  -1  -5   3         63.46         65.18         0.93 o                         
   0  -5   3        238.27        245.24         2.72 o                         
   1  -5   3        421.40        435.27         4.72 o                         
   2  -5   3          0.03         -0.65         0.65 o                         
   3  -5   3          3.76          3.91         0.52 o                         
   4  -5   3        107.23        113.26         1.38 o                         
   5  -5   3        211.02        227.13         2.51 o                         
   6  -5   3          0.27         -0.18         0.82 o                         
  -6  -4   3          0.07          0.03         0.59 o                         
  -5  -4   3          0.06          0.17         0.61 o                         
  -4  -4   3         28.22         27.97         1.38 o                         
  -3  -4   3         66.70         69.69         1.29 o                         
  -2  -4   3         45.29         40.97         0.86 o                         
  -1  -4   3       2137.54       2187.91        19.45 o                         
   0  -4   3        195.19        195.14         2.19 o                         
   1  -4   3        711.85        741.85         9.33 o                         
   2  -4   3        105.40        102.68         1.45 o                         
   3  -4   3        448.94        443.53         3.07 o                         
   4  -4   3        223.01        221.61         1.87 o                         
   5  -4   3         43.95         53.07         1.32 o                         
   6  -4   3          1.32          2.24         0.72 o                         
   7  -4   3         13.45         16.46         1.19 o                         
  -6  -3   3         15.68         13.08         0.71 o                         
  -5  -3   3         33.29         34.90         1.31 o                         
  -4  -3   3         26.75         24.48         0.84 o                         
  -3  -3   3        125.27        131.44         1.39 o                         
  -2  -3   3          0.62          0.77         0.38 o                         
  -1  -3   3          2.18          5.43         0.34 o                         
   1  -3   3        220.70        196.61         2.00 o                         
   2  -3   3        233.10        221.88         2.02 o                         
   3  -3   3         18.73         14.73         0.54 o                         
   4  -3   3          5.26          4.42         0.51 o                         
   5  -3   3        159.86        153.98         1.81 o                         
   6  -3   3          7.94          8.76         0.78 o                         
   7  -3   3          0.05          0.52         0.78 o                         
  -6  -2   3          5.73          5.50         0.84 o                         
  -5  -2   3         88.63         91.22         1.71 o                         
  -4  -2   3          8.80          7.81         0.66 o                         
  -3  -2   3        192.16        179.40         1.57 o                         
  -2  -2   3        705.51        719.66         4.42 o                         
  -1  -2   3        111.87        112.50         1.17 o                         
   0  -2   3        106.65        101.86         1.61 o                         
   1  -2   3       1198.23       1132.09        10.19 o                         
   2  -2   3        155.52        168.86         1.24 o                         
   3  -2   3         64.35         67.98         0.72 o                         
   4  -2   3         43.89         48.02         0.83 o                         
   5  -2   3          7.68          6.81         0.55 o                         
   6  -2   3        123.96        122.11         1.71 o                         
   7  -2   3          6.16          6.26         1.07 o                         
  -7  -1   3         17.04         17.80         1.28 o                         
  -6  -1   3          0.43         -0.64         0.66 o                         
  -5  -1   3          2.93          0.83         0.65 o                         
  -4  -1   3        251.35        268.57         2.18 o                         
  -3  -1   3        354.43        342.00         2.10 o                         
  -2  -1   3        108.07        102.30         0.87 o                         
  -1  -1   3        606.18        540.32         3.94 o                         
   2  -1   3         14.84          9.50         0.33 o                         
   3  -1   3          8.53          7.59         0.39 o                         
   4  -1   3          4.67          4.38         0.38 o                         
   5  -1   3          9.85          7.61         0.52 o                         
   6  -1   3         39.85         38.35         1.02 o                         
   7  -1   3         13.98         13.66         1.12 o                         
  -7   0   3          0.08          0.66         0.74 o                         
  -6   0   3         17.81         17.25         0.94 o                         
  -5   0   3         45.99         40.87         1.36 o                         
  -4   0   3          4.29          4.36         0.54 o                         
  -3   0   3        572.77        582.26         3.47 o                         
  -2   0   3        368.21        394.47         2.23 o                         
   0   0   3         99.10         94.11         1.02 o                         
   1   0   3         24.69         23.05         0.52 o                         
   2   0   3        352.88        351.34         1.89 o                         
   3   0   3         21.85         22.69         0.55 o                         
   4   0   3         81.72         76.38         1.00 o                         
   5   0   3         82.42         66.78         1.00 o                         
   6   0   3         57.65         53.06         1.09 o                         
   7   0   3          6.86          6.87         0.95 o                         
  -7   1   3         17.03         18.86         1.21 o                         
  -6   1   3          1.27          1.23         0.40 o                         
  -5   1   3         57.28         55.77         0.88 o                         
  -4   1   3         13.87         18.61         0.68 o                         
  -3   1   3        516.70        525.04         2.96 o                         
  -2   1   3       1908.37       1874.96        25.33 o                         
  -1   1   3        581.58        539.48         4.01 o                         
   0   1   3        462.46        395.52         2.69 o                         
   2   1   3         76.41         70.59         0.69 o                         
   3   1   3         40.02         39.21         0.78 o                         
   4   1   3         24.35         24.00         0.69 o                         
   5   1   3         74.02         67.12         1.08 o                         
   6   1   3         33.89         35.22         1.10 o                         
   7   1   3         16.35         16.39         1.33 o                         
  -7   2   3          1.95          2.44         0.56 o                         
  -6   2   3        120.86        108.69         1.49 o                         
  -5   2   3          0.94          1.28         0.50 o                         
  -4   2   3          4.30          3.56         0.44 o                         
  -3   2   3         35.14         36.37         0.87 o                         
  -2   2   3        508.03        519.09         4.42 o                         
  -1   2   3        144.13        131.67         1.73 o                         
   0   2   3       1102.06       1101.45         8.89 o                         
   1   2   3        733.58        779.52         4.44 o                         
   2   2   3        585.74        600.50         3.29 o                         
   3   2   3         10.30         10.97         0.50 o                         
   4   2   3        142.12        143.29         1.44 o                         
   5   2   3         20.00         19.94         0.75 o                         
   6   2   3         27.72         27.31         0.97 o                         
  -7   3   3          1.40         -0.19         0.61 o                         
  -6   3   3         13.94         14.56         0.78 o                         
  -5   3   3          0.48          0.73         0.46 o                         
  -4   3   3        271.53        255.54         2.19 o                         
  -3   3   3        434.15        399.00         2.77 o                         
  -2   3   3        644.62        673.46         6.73 o                         
  -1   3   3        557.09        543.54         4.67 o                         
   0   3   3        132.49        138.09         1.53 o                         
   1   3   3        278.14        296.78         2.34 o                         
   2   3   3        194.01        175.70         1.53 o                         
   3   3   3        340.81        348.75         2.34 o                         
   4   3   3         20.35         27.92         0.96 o                         
   5   3   3         23.61         24.38         0.90 o                         
   6   3   3         27.42         32.05         1.62 o                         
  -7   4   3         45.54         47.83         1.33 o                         
  -6   4   3          0.00          0.18         0.58 o                         
  -5   4   3         85.71         90.10         1.36 o                         
  -4   4   3         64.81         64.92         1.11 o                         
  -3   4   3          6.58          6.61         0.46 o                         
  -2   4   3         69.37         90.79         1.50 o                         
  -1   4   3       2219.55       2207.18        19.66 o                         
   0   4   3         13.00         17.10         0.76 o                         
   1   4   3        250.94        258.61         2.23 o                         
   2   4   3         57.02         50.35         0.91 o                         
   3   4   3         82.55         84.63         1.07 o                         
   4   4   3         84.56         83.98         1.35 o                         
   5   4   3        116.94        121.49         1.70 o                         
   6   4   3          5.81          6.43         1.01 o                         
  -6   5   3          0.88          0.95         0.76 o                         
  -5   5   3         38.43         33.70         1.21 o                         
  -4   5   3         34.60         35.82         1.03 o                         
  -3   5   3         34.30         30.30         1.10 o                         
  -2   5   3         23.07         26.46         1.40 o                         
  -1   5   3         58.38         67.22         1.86 o                         
   0   5   3          1.99          2.12         0.56 o                         
   1   5   3          0.05          0.37         0.50 o                         
   2   5   3         91.09         95.37         1.29 o                         
   3   5   3        229.97        212.31         1.94 o                         
   4   5   3          2.67          1.61         0.65 o                         
   5   5   3          0.49          1.50         1.05 o                         
  -6   6   3          6.11          7.82         0.82 o                         
  -5   6   3          0.02         -0.33         0.47 o                         
  -4   6   3         68.49         61.64         1.87 o                         
  -3   6   3          3.30          2.88         0.84 o                         
  -2   6   3         67.60         56.17         1.43 o                         
  -1   6   3         23.39         21.59         1.04 o                         
   0   6   3         19.65         21.60         1.17 o                         
   1   6   3         22.77         22.64         0.96 o                         
   2   6   3         35.13         34.28         1.14 o                         
   3   6   3         78.24         74.16         1.26 o                         
   4   6   3         46.34         54.47         1.57 o                         
   5   6   3         18.38         21.03         1.21 o                         
  -6   7   3          0.47         -0.06         0.64 o                         
  -5   7   3          6.42          6.29         0.74 o                         
  -4   7   3         97.04        103.22         1.88 o                         
  -3   7   3          4.47          2.23         0.88 o                         
  -2   7   3         25.54         27.71         1.08 o                         
  -1   7   3         17.82         16.71         1.11 o                         
   0   7   3         44.80         40.48         1.93 o                         
   1   7   3          0.76          0.64         0.69 o                         
   2   7   3          0.02         -0.14         0.66 o                         
   3   7   3          2.41          2.11         0.77 o                         
   4   7   3          0.22          1.48         0.88 o                         
  -5   8   3          0.58          1.69         0.56 o                         
  -4   8   3          7.58          8.03         0.67 o                         
  -3   8   3          0.78          0.73         0.69 o                         
  -2   8   3          0.00          0.71         0.68 o                         
  -1   8   3         12.97         12.21         1.53 o                         
   0   8   3          1.18          1.89         0.85 o                         
   1   8   3          0.00          0.68         0.70 o                         
   2   8   3          0.89          1.78         0.74 o                         
   3   8   3          2.00          2.75         0.86 o                         
  -4   9   3          0.01          0.10         1.23 o                         
  -3   9   3          0.16         -0.29         0.75 o                         
  -2   9   3          1.00          1.13         0.84 o                         
  -1   9   3         44.77         43.05         1.51 o                         
   0   9   3          1.36          0.63         1.02 o                         
   1   9   3          8.74          4.31         0.87 o                         
   2   9   3          1.78          1.86         1.04 o                         
  -2  10   3          0.18          0.25         1.59 o                         
  -1  10   3          0.95         -0.24         0.77 o                         
   0  10   3         11.91         11.42         1.48 o                         
  -1 -10   4          0.05          1.39         2.36 o                         
   0 -10   4          3.63          1.57         1.01 o                         
   1 -10   4          1.90          2.82         1.12 o                         
   2 -10   4          5.01          6.89         1.29 o                         
   3 -10   4          0.09         -1.15         1.15 o                         
  -2  -9   4         13.17         14.41         1.59 o                         
  -1  -9   4          9.29          9.84         0.97 o                         
   0  -9   4         15.35         16.34         1.36 o                         
   1  -9   4         23.52         23.81         2.59 o                         
   2  -9   4          1.02          0.24         1.01 o                         
   3  -9   4          0.66          2.82         1.19 o                         
   4  -9   4          4.03          5.06         1.01 o                         
  -3  -8   4          6.07          5.74         1.16 o                         
  -2  -8   4         12.63         14.22         1.37 o                         
  -1  -8   4         36.72         36.47         1.16 o                         
   0  -8   4        148.31        148.86         2.43 o                         
   1  -8   4        183.70        184.36         3.02 o                         
   2  -8   4         27.93         30.28         1.42 o                         
   3  -8   4          5.10          6.51         0.64 o                         
   4  -8   4          1.41          0.47         0.85 o                         
   5  -8   4          4.59          5.15         0.98 o                         
  -4  -7   4          1.40          2.01         0.91 o                         
  -3  -7   4         49.59         48.51         1.21 o                         
  -2  -7   4         17.16         16.21         0.54 o                         
  -1  -7   4          0.12          0.98         0.56 o                         
   0  -7   4         40.06         41.68         1.44 o                         
   1  -7   4        234.25        246.49         3.58 o                         
   2  -7   4         41.70         41.43         1.57 o                         
   3  -7   4         10.56         10.48         0.77 o                         
   4  -7   4          1.29          0.91         0.58 o                         
   5  -7   4          1.58         -0.25         0.49 o                         
   6  -7   4         11.37         11.01         1.21 o                         
  -5  -6   4          0.02          0.50         0.74 o                         
  -4  -6   4        124.67        126.05         2.22 o                         
  -3  -6   4         71.18         75.79         1.27 o                         
  -2  -6   4        149.53        143.58         1.72 o                         
  -1  -6   4        148.47        156.65         1.84 o                         
   0  -6   4        100.18         99.24         1.55 o                         
   1  -6   4         72.70         77.32         1.64 o                         
   2  -6   4        397.19        394.61         4.18 o                         
   3  -6   4          7.87          5.57         0.73 o                         
   4  -6   4          3.92          1.19         0.55 o                         
   5  -6   4          3.25          2.49         0.61 o                         
   6  -6   4         24.90         23.44         1.26 o                         
  -5  -5   4         20.30         17.49         0.95 o                         
  -4  -5   4         30.23         30.45         1.48 o                         
  -3  -5   4         59.12         57.27         1.13 o                         
  -2  -5   4          4.87          6.71         0.54 o                         
  -1  -5   4          7.85          9.08         0.59 o                         
   0  -5   4         45.26         47.34         1.08 o                         
   1  -5   4         76.14         63.76         1.13 o                         
   2  -5   4         28.31         32.56         1.02 o                         
   3  -5   4         24.59         25.12         1.19 o                         
   4  -5   4         23.90         20.65         0.77 o                         
   5  -5   4         45.76         50.03         1.03 o                         
   6  -5   4         23.25         23.35         1.21 o                         
  -6  -4   4          0.13          1.90         0.64 o                         
  -5  -4   4          4.05          3.30         0.70 o                         
  -4  -4   4         70.97         76.23         1.83 o                         
  -3  -4   4        175.66        171.07         1.97 o                         
  -2  -4   4        216.74        237.42         2.19 o                         
  -1  -4   4          0.37         -0.14         0.41 o                         
   0  -4   4        426.17        426.66         4.11 o                         
   1  -4   4        405.15        448.25         3.44 o                         
   2  -4   4        146.50        147.67         1.79 o                         
   3  -4   4         51.78         48.22         0.90 o                         
   4  -4   4         74.84         68.53         1.13 o                         
   5  -4   4         36.92         37.15         1.21 o                         
   6  -4   4         87.35         92.83         1.72 o                         
   7  -4   4          0.39          2.02         0.92 o                         
  -6  -3   4         16.69         16.56         1.18 o                         
  -5  -3   4         24.57         24.27         1.18 o                         
  -4  -3   4         89.90         86.27         1.13 o                         
  -3  -3   4          5.27          8.31         0.60 o                         
  -2  -3   4        283.61        321.28         3.17 o                         
  -1  -3   4        154.66        150.93         1.57 o                         
   0  -3   4        347.12        338.04         2.88 o                         
   1  -3   4        895.19        931.68         7.03 o                         
   2  -3   4        694.98        715.25         4.80 o                         
   3  -3   4          0.35          1.75         0.40 o                         
   4  -3   4          0.10          0.72         0.36 o                         
   5  -3   4        200.40        195.59         2.24 o                         
   6  -3   4          0.12          0.18         0.67 o                         
   7  -3   4         30.51         33.74         1.63 o                         
  -6  -2   4        111.92        112.50         1.76 o                         
  -5  -2   4         14.80         15.39         0.70 o                         
  -4  -2   4         12.79         10.49         0.50 o                         
  -3  -2   4        612.58        580.76         3.70 o                         
  -1  -2   4       1456.49       1383.23        17.39 o                         
   0  -2   4        134.64        149.51         1.84 o                         
   1  -2   4       1331.83       1290.60        11.59 o                         
   2  -2   4         13.96          7.35         0.38 o                         
   3  -2   4        354.40        352.85         2.10 o                         
   4  -2   4          0.00         -0.36         0.41 o                         
   5  -2   4         18.61         14.03         0.68 o                         
   6  -2   4         83.59         83.77         1.55 o                         
   7  -2   4         22.25         21.89         1.10 o                         
  -7  -1   4          4.10          4.96         1.00 o                         
  -6  -1   4          1.96          2.15         0.53 o                         
  -5  -1   4         48.39         39.96         1.19 o                         
  -4  -1   4         40.31         48.77         0.77 o                         
  -3  -1   4          0.51          1.71         0.30 o                         
  -2  -1   4        627.13        646.24         4.12 o                         
   0  -1   4        712.41        670.39         5.48 o                         
   3  -1   4         14.37         11.23         0.43 o                         
   4  -1   4         36.63         31.99         0.69 o                         
   5  -1   4         40.52         42.19         1.32 o                         
   6  -1   4          0.50         -0.17         0.63 o                         
   7  -1   4         17.59         19.14         1.27 o                         
  -7   0   4          7.65          7.31         0.93 o                         
  -6   0   4          1.02          0.94         0.69 o                         
  -5   0   4         34.83         35.60         1.20 o                         
  -4   0   4         63.48         68.00         0.90 o                         
  -3   0   4        208.49        226.40         1.54 o                         
  -2   0   4        193.20        185.43         1.35 o                         
  -1   0   4        453.42        393.03         2.25 o                         
   1   0   4          0.00         -0.13         0.44 o                         
   2   0   4         65.64         65.48         0.72 o                         
   3   0   4        577.39        592.74         3.55 o                         
   4   0   4        199.96        198.13         1.64 o                         
   5   0   4         48.03         52.12         0.93 o                         
   6   0   4          0.00         -0.09         0.52 o                         
   7   0   4          0.05         -0.31         0.83 o                         
  -7   1   4          1.40          3.31         0.52 o                         
  -6   1   4         18.38         17.42         1.03 o                         
  -5   1   4         88.70         81.02         1.02 o                         
  -4   1   4         95.36        106.74         1.04 o                         
  -3   1   4        254.72        228.76         1.85 o                         
  -2   1   4         34.16         25.31         0.48 o                         
   1   1   4        159.98        150.22         1.15 o                         
   2   1   4         35.92         36.36         0.62 o                         
   3   1   4         55.25         63.29         0.83 o                         
   4   1   4         47.21         46.72         0.86 o                         
   5   1   4         25.49         24.15         0.94 o                         
   6   1   4          0.14          0.34         0.53 o                         
   7   1   4          0.12          0.15         1.03 o                         
  -7   2   4          0.11          0.87         0.55 o                         
  -6   2   4          2.83          1.89         0.57 o                         
  -5   2   4          9.06          7.66         0.54 o                         
  -4   2   4         24.55         24.10         0.82 o                         
  -3   2   4         17.09         18.31         0.64 o                         
  -2   2   4        113.91        102.13         1.12 o                         
  -1   2   4        686.16        639.61         6.05 o                         
   0   2   4        941.95        947.94         7.19 o                         
   1   2   4        470.04        476.24         2.90 o                         
   2   2   4         46.85         55.03         0.97 o                         
   3   2   4         34.72         32.71         0.59 o                         
   4   2   4         12.20         10.66         0.59 o                         
   5   2   4          5.69          9.51         0.69 o                         
   6   2   4         15.38         15.22         0.88 o                         
  -7   3   4          1.70          2.41         0.66 o                         
  -6   3   4         46.78         49.35         1.21 o                         
  -5   3   4        175.35        166.21         1.92 o                         
  -4   3   4          7.19          6.53         0.59 o                         
  -3   3   4          0.31         -0.21         0.38 o                         
  -2   3   4        499.10        509.58         4.13 o                         
  -1   3   4        233.64        217.81         2.24 o                         
   1   3   4          0.00          0.07         0.44 o                         
   2   3   4         93.83         95.67         1.00 o                         
   3   3   4         49.30         50.79         0.81 o                         
   4   3   4          0.00         -0.24         0.56 o                         
   5   3   4         49.26         51.60         1.43 o                         
   6   3   4          0.41          1.12         0.62 o                         
  -7   4   4          0.09          0.21         0.69 o                         
  -6   4   4          8.06          8.24         0.69 o                         
  -5   4   4        114.98        111.44         1.50 o                         
  -4   4   4         16.52         16.53         0.55 o                         
  -3   4   4         81.61         93.95         1.18 o                         
  -2   4   4         26.25         22.74         1.07 o                         
  -1   4   4        364.80        347.12         3.35 o                         
   0   4   4        977.22        900.05         7.02 o                         
   1   4   4          3.27          3.12         0.51 o                         
   2   4   4        149.97        141.48         1.39 o                         
   3   4   4          3.53          4.11         0.46 o                         
   4   4   4        112.99        106.99         1.60 o                         
   5   4   4         30.45         32.83         1.20 o                         
   6   4   4         22.20         19.81         1.84 o                         
  -6   5   4         10.51         13.22         0.89 o                         
  -5   5   4         28.42         23.04         1.03 o                         
  -4   5   4        277.19        275.39         3.00 o                         
  -3   5   4        222.16        234.24         2.53 o                         
  -2   5   4         31.76         34.56         2.06 o                         
  -1   5   4        192.89        193.62         2.75 o                         
   0   5   4         12.59         12.77         0.70 o                         
   1   5   4         16.47         21.89         0.80 o                         
   2   5   4         10.95         12.58         0.64 o                         
   3   5   4          7.77          6.29         0.57 o                         
   4   5   4          9.09         10.84         0.72 o                         
   5   5   4          6.08          9.12         0.95 o                         
  -6   6   4          0.03         -0.04         0.68 o                         
  -5   6   4          0.34          0.97         0.47 o                         
  -4   6   4         42.63         38.91         1.28 o                         
  -3   6   4        148.56        136.06         2.04 o                         
  -2   6   4          0.08         -0.85         0.85 o                         
  -1   6   4          6.25          6.97         0.81 o                         
   0   6   4        119.46        130.49         2.01 o                         
   1   6   4          7.45          7.59         0.76 o                         
   2   6   4         10.45         15.04         1.18 o                         
   3   6   4          2.43          2.43         0.57 o                         
   4   6   4          0.39          0.72         0.74 o                         
   5   6   4         15.01         14.78         1.25 o                         
  -6   7   4          0.02          1.05         0.80 o                         
  -5   7   4          1.21         -0.43         0.43 o                         
  -4   7   4          6.13          7.22         0.86 o                         
  -3   7   4          6.19          7.00         1.36 o                         
  -2   7   4         63.73         64.60         1.50 o                         
  -1   7   4         39.23         31.90         1.49 o                         
   0   7   4          2.92          1.71         0.85 o                         
   1   7   4          5.33          8.61         0.83 o                         
   2   7   4          2.26          2.09         0.73 o                         
   3   7   4          8.61          9.40         1.00 o                         
   4   7   4         14.47         17.05         1.94 o                         
  -5   8   4          0.65          1.94         1.36 o                         
  -4   8   4          1.33          2.47         0.96 o                         
  -3   8   4          5.59          6.88         0.82 o                         
  -2   8   4         13.90         12.15         1.02 o                         
  -1   8   4          1.52          0.42         1.12 o                         
   0   8   4         90.63         93.51         2.39 o                         
   1   8   4          4.80          5.31         1.72 o                         
   2   8   4          0.62          0.20         0.74 o                         
   3   8   4          4.78          5.90         1.01 o                         
  -4   9   4          1.73          1.30         0.64 o                         
  -3   9   4          1.00          0.22         0.74 o                         
  -2   9   4         11.74         10.52         1.71 o                         
  -1   9   4         11.00         14.44         1.15 o                         
   0   9   4          7.79          5.06         0.96 o                         
   1   9   4          0.75          2.43         1.02 o                         
   2   9   4         12.99         13.73         1.46 o                         
  -2  10   4          0.60          0.63         0.92 o                         
  -1  10   4          5.71          3.82         1.02 o                         
   0  10   4          1.88          4.41         2.46 o                         
   0 -10   5         27.84         27.30         1.58 o                         
   1 -10   5         20.34         17.75         1.43 o                         
   2 -10   5          0.03          0.22         1.11 o                         
   3 -10   5          3.42          2.01         1.43 o                         
  -2  -9   5          0.02          0.18         1.14 o                         
  -1  -9   5         51.65         51.12         1.51 o                         
   0  -9   5          6.82          7.26         0.93 o                         
   1  -9   5          4.14          3.21         1.07 o                         
   2  -9   5          5.25          6.66         1.10 o                         
   3  -9   5          2.61          1.79         1.11 o                         
   4  -9   5          6.57          6.37         1.07 o                         
  -3  -8   5         20.72         23.04         1.20 o                         
  -2  -8   5          3.08          3.85         0.79 o                         
  -1  -8   5          0.39          0.22         0.49 o                         
   0  -8   5          1.64          2.38         0.77 o                         
   1  -8   5         93.96         92.25         2.67 o                         
   2  -8   5         33.35         35.42         2.10 o                         
   3  -8   5          8.03          7.98         1.22 o                         
   4  -8   5          1.00         -0.49         0.81 o                         
   5  -8   5          0.86          0.62         0.63 o                         
  -4  -7   5          6.48          7.69         1.05 o                         
  -3  -7   5         29.67         35.39         1.47 o                         
  -2  -7   5         18.69         20.46         1.05 o                         
  -1  -7   5          7.92          8.99         0.90 o                         
   0  -7   5        167.06        157.71         2.52 o                         
   1  -7   5          9.28          9.64         1.17 o                         
   2  -7   5         24.94         28.50         1.81 o                         
   3  -7   5         58.48         52.98         2.03 o                         
   4  -7   5          2.47          0.67         0.59 o                         
   5  -7   5          1.34          2.06         0.54 o                         
   6  -7   5         11.20         10.35         1.11 o                         
  -5  -6   5          1.24          1.81         1.08 o                         
  -4  -6   5         29.52         28.03         1.20 o                         
  -3  -6   5          3.88          4.19         0.63 o                         
  -2  -6   5        201.83        195.39         2.62 o                         
  -1  -6   5         38.05         41.24         1.12 o                         
   0  -6   5         25.72         27.99         1.56 o                         
   1  -6   5          0.18          0.11         0.55 o                         
   2  -6   5        109.75        111.14         1.98 o                         
   3  -6   5          7.47          8.15         0.68 o                         
   4  -6   5        122.81        120.51         2.10 o                         
   5  -6   5          1.56          1.74         0.51 o                         
   6  -6   5         15.05         15.46         0.99 o                         
  -5  -5   5          0.11          1.55         0.68 o                         
  -4  -5   5          0.59          1.92         0.81 o                         
  -3  -5   5         54.71         53.59         0.96 o                         
  -2  -5   5          1.64          1.29         0.59 o                         
  -1  -5   5         34.21         42.69         0.99 o                         
   0  -5   5        215.27        226.55         2.35 o                         
   1  -5   5        195.68        177.13         1.99 o                         
   2  -5   5        564.21        569.77         4.85 o                         
   3  -5   5         54.66         57.35         1.09 o                         
   4  -5   5         34.98         30.95         1.02 o                         
   5  -5   5         33.98         23.82         1.14 o                         
   6  -5   5          8.29          6.22         0.86 o                         
  -6  -4   5          1.40          3.07         0.67 o                         
  -5  -4   5         55.46         54.28         1.34 o                         
  -4  -4   5         16.20         15.10         0.85 o                         
  -3  -4   5         54.32         67.85         0.88 o                         
  -2  -4   5        234.24        221.54         2.44 o                         
  -1  -4   5         70.68         68.84         1.52 o                         
   0  -4   5        455.11        495.34         4.11 o                         
   1  -4   5        236.92        246.59         2.15 o                         
   2  -4   5          5.82          3.35         0.59 o                         
   3  -4   5         23.97         31.02         0.82 o                         
   4  -4   5          1.45          1.18         0.47 o                         
   5  -4   5         30.67         28.65         1.10 o                         
   6  -4   5         10.60          8.26         0.91 o                         
   7  -4   5          0.61          1.31         0.82 o                         
  -6  -3   5         19.99         18.50         0.77 o                         
  -5  -3   5          9.08          6.23         0.57 o                         
  -4  -3   5         48.16         41.22         0.85 o                         
  -3  -3   5         45.36         42.89         0.96 o                         
  -2  -3   5        135.33        127.01         1.52 o                         
  -1  -3   5       2085.57       2214.16        39.34 o                         
   0  -3   5        404.93        414.40         3.79 o                         
   1  -3   5       1105.64       1187.61         8.90 o                         
   2  -3   5          4.20          6.12         0.42 o                         
   3  -3   5          9.86         13.00         0.48 o                         
   4  -3   5         13.09         13.01         0.56 o                         
   5  -3   5        270.70        279.00         3.01 o                         
   6  -3   5          0.04         -0.23         0.65 o                         
   7  -3   5          2.35          3.22         0.79 o                         
  -6  -2   5          4.45          5.22         0.56 o                         
  -5  -2   5         19.96         24.06         0.92 o                         
  -4  -2   5          4.08          3.71         0.47 o                         
  -3  -2   5        169.63        181.86         1.60 o                         
  -2  -2   5         32.66         28.92         0.54 o                         
   0  -2   5        726.72        693.34         5.86 o                         
   1  -2   5       1092.70       1073.22         7.96 o                         
   2  -2   5        844.59        862.71         5.17 o                         
   3  -2   5        947.67        991.69         5.45 o                         
   4  -2   5        150.42        135.92         1.38 o                         
   5  -2   5         44.59         40.23         1.00 o                         
   6  -2   5         66.05         67.01         1.40 o                         
   7  -2   5          5.35          5.17         0.93 o                         
  -7  -1   5          0.16         -1.03         1.03 o                         
  -6  -1   5         52.82         50.21         0.91 o                         
  -5  -1   5        174.06        168.65         1.79 o                         
  -4  -1   5         26.47         26.29         0.92 o                         
  -3  -1   5          0.23          1.60         0.41 o                         
  -2  -1   5         30.79         29.51         0.69 o                         
  -1  -1   5          1.52          1.91         0.50 o                         
   2  -1   5        174.36        165.74         1.24 o                         
   3  -1   5        174.87        174.94         1.32 o                         
   4  -1   5         47.85         33.86         0.83 o                         
   5  -1   5        131.81        129.25         1.46 o                         
   6  -1   5        122.46        124.25         1.78 o                         
   7  -1   5         35.67         39.20         2.35 o                         
  -7   0   5          0.21         -0.47         0.89 o                         
  -6   0   5          6.71          6.10         0.62 o                         
  -5   0   5         74.02         75.66         1.10 o                         
  -4   0   5        181.54        188.13         1.51 o                         
  -3   0   5        988.73       1031.29         6.15 o                         
  -2   0   5        351.47        349.20         2.21 o                         
  -1   0   5          0.77          1.76         0.28 o                         
   0   0   5        597.42        563.59         4.35 o                         
   2   0   5          0.77          5.41         0.40 o                         
   3   0   5         16.81         17.10         0.45 o                         
   4   0   5         36.66         30.43         0.75 o                         
   5   0   5          0.71          0.89         0.49 o                         
   6   0   5          4.06          3.02         0.59 o                         
   7   0   5         57.71         58.37         2.01 o                         
  -7   1   5          0.99          2.87         0.60 o                         
  -6   1   5          3.26          3.84         0.60 o                         
  -5   1   5        100.73        106.76         1.36 o                         
  -4   1   5          1.91          3.16         0.42 o                         
  -3   1   5       2096.12       2225.06        16.27 o                         
  -2   1   5         83.97         91.99         0.91 o                         
  -1   1   5         65.70         65.65         0.94 o                         
   2   1   5        439.71        447.06         2.97 o                         
   3   1   5          8.26          5.06         0.40 o                         
   4   1   5         35.41         38.41         0.83 o                         
   5   1   5         44.31         44.88         1.03 o                         
   6   1   5          6.91          7.78         0.66 o                         
  -7   2   5          0.02          0.41         0.55 o                         
  -6   2   5          0.69          0.98         0.57 o                         
  -5   2   5          0.47          0.64         0.47 o                         
  -4   2   5         30.97         28.41         0.81 o                         
  -3   2   5         52.19         62.33         1.00 o                         
  -2   2   5         85.28         92.81         1.29 o                         
  -1   2   5        362.34        337.27         3.17 o                         
   0   2   5        176.54        183.68         1.87 o                         
   1   2   5        993.15        953.44         6.33 o                         
   2   2   5        676.15        668.86         4.21 o                         
   3   2   5         14.58         16.48         0.56 o                         
   4   2   5          6.69          5.14         0.56 o                         
   5   2   5         38.59         36.92         1.22 o                         
   6   2   5          1.74          2.17         0.67 o                         
  -7   3   5          0.29          1.60         0.66 o                         
  -6   3   5          7.67          9.28         0.90 o                         
  -5   3   5        114.62        119.63         1.61 o                         
  -4   3   5         40.23         42.49         1.06 o                         
  -3   3   5         56.88         67.88         0.88 o                         
  -2   3   5       1019.53       1006.97         8.26 o                         
  -1   3   5         19.69         15.33         0.81 o                         
   0   3   5          8.76          5.89         0.59 o                         
   1   3   5       2093.62       2124.47        12.71 o                         
   2   3   5        203.29        221.39         1.65 o                         
   3   3   5         54.35         53.88         0.97 o                         
   4   3   5         10.77         11.31         0.73 o                         
   5   3   5          0.59          0.44         0.70 o                         
   6   3   5          7.87          9.50         0.83 o                         
  -7   4   5          0.31          1.17         0.81 o                         
  -6   4   5          8.39          9.59         0.74 o                         
  -5   4   5          4.95          5.00         0.65 o                         
  -4   4   5          6.78          5.47         0.40 o                         
  -3   4   5        162.37        164.12         2.13 o                         
  -2   4   5         63.29         75.46         1.57 o                         
  -1   4   5         45.56         41.78         1.61 o                         
   0   4   5        348.94        334.86         7.14 o                         
   1   4   5         35.30         30.33         0.88 o                         
   2   4   5         70.88         73.83         1.02 o                         
   3   4   5         23.10         24.52         0.73 o                         
   4   4   5        292.22        300.70         3.06 o                         
   5   4   5          4.87          7.06         0.82 o                         
   6   4   5          2.60          1.94         0.88 o                         
  -6   5   5          4.51          5.21         0.75 o                         
  -5   5   5         13.91         12.87         0.79 o                         
  -4   5   5        186.17        179.01         1.94 o                         
  -3   5   5         28.76         28.49         1.04 o                         
  -2   5   5         65.51         72.30         1.69 o                         
  -1   5   5        123.62        126.49         1.81 o                         
   0   5   5          1.88          1.62         0.74 o                         
   1   5   5          1.10          1.32         0.57 o                         
   2   5   5          6.23          7.17         0.58 o                         
   3   5   5          2.93          3.79         0.56 o                         
   4   5   5        101.18        106.52         1.77 o                         
   5   5   5         17.95         15.42         1.07 o                         
  -6   6   5         43.22         46.73         2.08 o                         
  -5   6   5          4.61          3.46         0.48 o                         
  -4   6   5          0.01          0.72         0.67 o                         
  -3   6   5         19.88         22.96         1.04 o                         
  -2   6   5          4.06          2.24         0.91 o                         
  -1   6   5        516.89        492.79         6.03 o                         
   0   6   5          3.47          5.56         0.73 o                         
   1   6   5         37.83         31.68         1.06 o                         
   2   6   5          0.14         -0.14         0.54 o                         
   3   6   5         55.26         49.70         1.11 o                         
   4   6   5          1.47          1.34         0.48 o                         
  -5   7   5          8.69          8.05         0.70 o                         
  -4   7   5          0.00          0.83         0.72 o                         
  -3   7   5         12.93         15.76         1.16 o                         
  -2   7   5          9.16          7.00         1.03 o                         
  -1   7   5         56.70         57.69         1.81 o                         
   0   7   5         10.96          8.88         1.05 o                         
   1   7   5         21.98         19.36         1.03 o                         
   2   7   5          6.64          6.34         0.70 o                         
   3   7   5          1.21          2.95         0.90 o                         
   4   7   5          0.23          0.75         1.09 o                         
  -5   8   5          0.14          0.09         0.60 o                         
  -4   8   5          1.37          3.09         0.88 o                         
  -3   8   5          0.62          0.80         0.74 o                         
  -2   8   5         54.35         46.54         1.57 o                         
  -1   8   5         25.70         27.58         1.70 o                         
   0   8   5          9.78          9.04         1.22 o                         
   1   8   5          0.33          0.47         0.94 o                         
   2   8   5          0.67          0.27         0.72 o                         
   3   8   5          8.45          6.06         1.30 o                         
  -4   9   5          4.39          6.25         0.76 o                         
  -3   9   5          1.78          2.53         0.84 o                         
  -2   9   5          2.60          1.57         0.88 o                         
  -1   9   5          2.59          5.20         1.21 o                         
   0   9   5          6.98          2.81         1.38 o                         
   1   9   5         11.89          9.78         1.15 o                         
   2   9   5          0.66          2.70         1.56 o                         
  -1  10   5          9.97          7.85         4.50 o                         
   0 -10   6          3.12          1.02         1.07 o                         
   1 -10   6          0.63         -0.18         1.08 o                         
   2 -10   6          6.00          5.92         1.40 o                         
  -2  -9   6          0.42          0.06         1.00 o                         
  -1  -9   6          0.24         -0.25         0.64 o                         
   0  -9   6          9.64          9.25         1.03 o                         
   1  -9   6          4.82          2.33         1.02 o                         
   2  -9   6          0.38         -0.95         1.01 o                         
   3  -9   6         10.39         10.35         1.22 o                         
   4  -9   6          1.64          1.42         0.99 o                         
  -3  -8   6          8.05          8.72         0.97 o                         
  -2  -8   6          1.22          1.90         0.84 o                         
  -1  -8   6         24.50         26.64         1.34 o                         
   0  -8   6         63.13         70.11         2.29 o                         
   1  -8   6          6.95          5.73         1.50 o                         
   2  -8   6          0.01         -1.26         1.26 o                         
   3  -8   6          8.96          7.40         2.17 o                         
   4  -8   6          6.44         14.75         0.86 o                         
   5  -8   6          0.57          1.52         0.70 o                         
  -4  -7   6         10.02         11.58         1.27 o                         
  -3  -7   6          3.85          3.08         0.59 o                         
  -2  -7   6          1.13          0.06         0.77 o                         
  -1  -7   6        218.72        214.46         2.50 o                         
   0  -7   6        145.80        138.52         2.00 o                         
   1  -7   6         27.23         26.70         1.09 o                         
   2  -7   6         21.93         18.12         1.23 o                         
   3  -7   6          0.33          0.45         0.80 o                         
   4  -7   6          0.34         -0.56         0.56 o                         
   5  -7   6         15.96         17.97         0.95 o                         
   6  -7   6          0.38          1.85         0.89 o                         
  -5  -6   6          6.05          5.27         0.91 o                         
  -4  -6   6         11.97         11.85         1.05 o                         
  -3  -6   6         20.41         21.11         0.98 o                         
  -2  -6   6         36.57         35.24         1.30 o                         
  -1  -6   6          0.16         -0.24         0.54 o                         
   0  -6   6        848.09        856.82         6.91 o                         
   1  -6   6         35.91         35.04         1.36 o                         
   2  -6   6         60.72         50.45         1.37 o                         
   3  -6   6        100.83         94.21         1.58 o                         
   4  -6   6         31.37         30.46         1.00 o                         
   5  -6   6          1.69          1.98         0.57 o                         
   6  -6   6          0.70          3.03         1.04 o                         
  -5  -5   6         61.21         64.77         1.51 o                         
  -4  -5   6         86.78         79.10         1.89 o                         
  -3  -5   6        104.68        108.53         1.46 o                         
  -2  -5   6          0.06          0.96         0.65 o                         
  -1  -5   6         25.14         21.32         0.78 o                         
   0  -5   6         32.38         29.44         0.98 o                         
   1  -5   6        133.31        125.38         1.43 o                         
   2  -5   6          0.55         -0.34         0.99 o                         
   3  -5   6          0.65          0.96         0.58 o                         
   4  -5   6         11.83         11.38         0.67 o                         
   5  -5   6          1.38         -0.17         0.59 o                         
   6  -5   6          3.81          4.83         0.84 o                         
  -6  -4   6          0.16          0.74         0.75 o                         
  -5  -4   6          1.18          2.84         1.08 o                         
  -4  -4   6        328.19        326.32         8.06 o                         
  -3  -4   6          0.95          0.31         0.34 o                         
  -2  -4   6          9.67          8.22         0.67 o                         
  -1  -4   6         85.18         90.94         1.25 o                         
   0  -4   6        398.82        409.04         3.55 o                         
   1  -4   6          9.39          8.51         0.59 o                         
   2  -4   6          0.06          3.28         0.56 o                         
   3  -4   6         23.62         23.15         0.62 o                         
   4  -4   6          0.00         -0.47         0.48 o                         
   5  -4   6         10.42         11.09         0.84 o                         
   6  -4   6         88.43         88.80         2.35 o                         
  -6  -3   6          0.59          0.28         0.55 o                         
  -5  -3   6         82.25         73.47         1.19 o                         
  -4  -3   6        329.84        309.46         3.59 o                         
  -3  -3   6         36.65         39.88         1.08 o                         
  -2  -3   6        165.14        173.59         1.68 o                         
  -1  -3   6         40.92         45.01         0.80 o                         
   0  -3   6        708.17        776.70         6.58 o                         
   1  -3   6        581.83        575.55         4.70 o                         
   2  -3   6       2097.54       2184.34        13.90 o                         
   3  -3   6         74.21         74.88         0.92 o                         
   4  -3   6          0.09          0.44         0.39 o                         
   5  -3   6        224.11        219.06         2.58 o                         
   6  -3   6          1.43          2.98         0.74 o                         
   7  -3   6          0.37          0.22         0.91 o                         
  -6  -2   6          3.22          4.72         0.57 o                         
  -5  -2   6          3.69          2.73         0.50 o                         
  -4  -2   6          6.72          7.71         0.53 o                         
  -3  -2   6        669.95        686.29         4.52 o                         
  -2  -2   6        209.99        228.90         1.71 o                         
  -1  -2   6        199.73        197.24         1.67 o                         
   0  -2   6        185.53        190.08         2.04 o                         
   1  -2   6        273.20        270.79         2.11 o                         
   2  -2   6         34.35         33.71         0.74 o                         
   3  -2   6         44.72         40.49         0.81 o                         
   4  -2   6          2.33          2.02         0.31 o                         
   5  -2   6        110.99        115.62         1.49 o                         
   6  -2   6         54.42         50.14         1.21 o                         
   7  -2   6          0.01         -0.38         0.88 o                         
  -7  -1   6          8.94         10.63         1.41 o                         
  -6  -1   6          4.41          4.32         0.51 o                         
  -5  -1   6        115.14        110.86         1.59 o                         
  -4  -1   6        108.71        109.57         1.16 o                         
  -3  -1   6        394.40        446.91         3.17 o                         
  -2  -1   6         50.19         48.37         0.65 o                         
  -1  -1   6         99.62         96.80         1.06 o                         
   0  -1   6         47.73         45.73         0.75 o                         
   1  -1   6         69.30         65.19         0.81 o                         
   2  -1   6        205.72        211.20         2.70 o                         
   3  -1   6         24.68         35.21         0.70 o                         
   4  -1   6          3.53          1.67         0.48 o                         
   5  -1   6         71.66         77.59         1.34 o                         
   6  -1   6          2.66          3.31         0.65 o                         
   7  -1   6          7.08          9.37         0.87 o                         
  -7   0   6          2.45          2.40         0.79 o                         
  -6   0   6         36.14         36.48         0.97 o                         
  -5   0   6         36.54         33.00         0.93 o                         
  -4   0   6        146.32        143.46         1.33 o                         
  -3   0   6        809.72        831.36         5.10 o                         
  -2   0   6        260.28        261.19         1.73 o                         
  -1   0   6        236.34        249.67         1.71 o                         
   0   0   6          2.86          2.59         0.37 o                         
   1   0   6        999.25       1053.43         7.94 o                         
   2   0   6       1301.27       1202.86         6.43 o                         
   3   0   6         63.42         59.85         0.83 o                         
   4   0   6          0.11         -0.43         0.43 o                         
   5   0   6          1.31          1.91         0.54 o                         
   6   0   6         30.48         37.67         1.07 o                         
   7   0   6         27.08         24.78         1.46 o                         
  -7   1   6         20.95         22.47         1.65 o                         
  -6   1   6         64.25         55.98         1.65 o                         
  -5   1   6          0.82          2.37         0.71 o                         
  -4   1   6          8.21          5.61         0.54 o                         
  -3   1   6          0.74          0.93         0.43 o                         
  -2   1   6         15.76         12.76         0.45 o                         
  -1   1   6         19.78         19.87         0.74 o                         
   0   1   6        471.58        431.03         2.70 o                         
   1   1   6          3.06          1.67         0.44 o                         
   2   1   6        198.29        186.86         1.78 o                         
   3   1   6          1.11          1.43         0.38 o                         
   4   1   6         32.81         24.89         0.76 o                         
   5   1   6          8.67          8.50         0.64 o                         
   6   1   6          2.15          2.59         0.61 o                         
  -7   2   6         19.53         22.52         1.00 o                         
  -6   2   6          0.41          1.10         0.55 o                         
  -5   2   6         61.45         59.72         1.15 o                         
  -4   2   6         62.40         66.54         1.19 o                         
  -3   2   6        184.79        214.09         1.62 o                         
  -2   2   6         15.76         16.35         0.72 o                         
  -1   2   6       1298.35       1319.00        10.76 o                         
   0   2   6        174.41        177.68         1.67 o                         
   1   2   6       1083.65       1081.48         7.16 o                         
   2   2   6        441.96        432.52         2.94 o                         
   3   2   6         21.83         20.81         0.59 o                         
   4   2   6         82.99         83.27         1.86 o                         
   5   2   6          0.39          0.57         0.67 o                         
   6   2   6          1.65          1.40         0.63 o                         
  -7   3   6          0.04          0.08         0.69 o                         
  -6   3   6         49.65         44.46         1.16 o                         
  -5   3   6         27.64         25.83         1.32 o                         
  -4   3   6         14.94         11.59         0.70 o                         
  -3   3   6         64.69         59.88         1.02 o                         
  -2   3   6         25.73         23.87         0.95 o                         
  -1   3   6        185.28        179.07         2.05 o                         
   0   3   6         75.75         73.62         1.69 o                         
   1   3   6        104.23        105.00         1.15 o                         
   2   3   6          0.00         -0.16         0.43 o                         
   3   3   6          7.24          8.08         0.51 o                         
   4   3   6         17.92         17.20         0.82 o                         
   5   3   6          3.01          3.76         0.77 o                         
   6   3   6          9.36          9.30         0.86 o                         
  -6   4   6          0.26          1.48         0.75 o                         
  -5   4   6         35.24         32.02         1.22 o                         
  -4   4   6         39.25         34.69         1.56 o                         
  -3   4   6         48.17         47.34         0.98 o                         
  -2   4   6        485.84        464.25         4.31 o                         
  -1   4   6         47.98         49.77         1.17 o                         
   0   4   6        960.18        948.43         7.46 o                         
   1   4   6          0.88          0.98         0.54 o                         
   2   4   6         12.87         12.26         0.60 o                         
   3   4   6         13.87         17.86         0.72 o                         
   4   4   6         22.04         23.92         0.81 o                         
   5   4   6          0.89          1.75         0.71 o                         
  -6   5   6         66.78         71.53         1.60 o                         
  -5   5   6          3.99          4.58         0.77 o                         
  -4   5   6         17.82         13.55         0.59 o                         
  -3   5   6          2.22          2.46         0.62 o                         
  -2   5   6          0.62          0.66         0.62 o                         
  -1   5   6         50.38         59.96         1.30 o                         
   0   5   6        315.91        317.10         3.18 o                         
   1   5   6          0.80          2.61         0.60 o                         
   2   5   6         42.78         44.07         0.99 o                         
   3   5   6          7.51          9.07         0.61 o                         
   4   5   6          0.63          0.26         0.68 o                         
   5   5   6          0.31          0.60         1.24 o                         
  -6   6   6          2.39          2.86         0.87 o                         
  -5   6   6          1.32          0.80         0.43 o                         
  -4   6   6        130.04        131.69         2.15 o                         
  -3   6   6          0.60          1.00         0.80 o                         
  -2   6   6         29.58         30.82         1.46 o                         
  -1   6   6         54.52         44.07         1.27 o                         
   0   6   6         42.05         36.18         1.18 o                         
   1   6   6          8.22         12.43         0.88 o                         
   2   6   6          0.06          1.19         0.59 o                         
   3   6   6          0.06          1.38         0.64 o                         
   4   6   6          6.31          5.19         0.71 o                         
  -5   7   6          1.25          0.60         0.59 o                         
  -4   7   6         14.19         13.63         1.04 o                         
  -3   7   6         45.64         55.02         2.52 o                         
  -2   7   6         33.49         31.97         1.56 o                         
  -1   7   6         19.03         19.46         1.56 o                         
   0   7   6         18.53         16.66         1.18 o                         
   1   7   6          1.99          4.15         0.89 o                         
   2   7   6          2.16          1.88         0.66 o                         
   3   7   6         10.20         12.97         1.12 o                         
   4   7   6          9.16         10.22         2.11 o                         
  -5   8   6          0.56          2.54         0.92 o                         
  -4   8   6          0.04          0.94         0.74 o                         
  -3   8   6         47.82         52.71         2.05 o                         
  -2   8   6         22.57         22.19         1.33 o                         
  -1   8   6          1.90         -0.48         1.19 o                         
   0   8   6         50.62         54.66         1.98 o                         
   1   8   6         14.33         13.56         1.22 o                         
   2   8   6          5.40          6.61         1.01 o                         
   3   8   6          0.01          0.03         0.77 o                         
  -3   9   6          1.22          2.15         1.05 o                         
  -2   9   6          1.53          1.41         0.93 o                         
  -1   9   6          5.86          4.67         1.02 o                         
   0   9   6          0.03         -0.49         1.02 o                         
   1   9   6          1.35          0.52         1.18 o                         
   0 -10   7          6.31          8.72         1.22 o                         
   1 -10   7         22.71         20.11         1.59 o                         
   2 -10   7          2.63          3.56         1.33 o                         
  -2  -9   7          1.02         -0.98         1.07 o                         
  -1  -9   7          8.05          7.96         0.95 o                         
   0  -9   7          6.47          7.09         1.01 o                         
   1  -9   7          6.07          9.00         1.16 o                         
   2  -9   7          5.81          4.63         1.21 o                         
   3  -9   7          0.42          0.63         1.00 o                         
   4  -9   7          5.74          7.35         1.03 o                         
  -3  -8   7          1.52          0.89         0.85 o                         
  -2  -8   7          4.71          3.38         0.86 o                         
  -1  -8   7         17.85         16.99         1.86 o                         
   0  -8   7         57.88         56.07         1.71 o                         
   1  -8   7          0.20         -1.16         1.16 o                         
   2  -8   7          0.26         -0.90         1.37 o                         
   3  -8   7          0.25          0.58         0.94 o                         
   4  -8   7          7.26          9.73         0.84 o                         
   5  -8   7          0.20         -0.41         0.73 o                         
  -4  -7   7          0.26          2.52         1.43 o                         
  -3  -7   7          0.12         -0.62         0.62 o                         
  -2  -7   7          0.70          0.38         0.82 o                         
  -1  -7   7        296.73        292.79         3.05 o                         
   0  -7   7         44.99         43.02         1.35 o                         
   1  -7   7        141.16        139.72         2.01 o                         
   2  -7   7         15.67         14.28         1.23 o                         
   3  -7   7         31.86         32.28         1.30 o                         
   4  -7   7          0.48          0.48         0.58 o                         
   5  -7   7          0.02          0.28         0.52 o                         
  -5  -6   7          0.34         -0.31         0.89 o                         
  -4  -6   7         53.62         53.90         1.74 o                         
  -3  -6   7         94.65         92.84         1.71 o                         
  -2  -6   7         13.53         12.52         1.10 o                         
  -1  -6   7         36.44         34.87         1.07 o                         
   0  -6   7          0.67         -0.24         0.94 o                         
   1  -6   7         53.69         47.10         1.38 o                         
   2  -6   7        529.97        552.96         5.04 o                         
   3  -6   7         14.45         13.71         0.92 o                         
   4  -6   7         15.69         12.75         0.74 o                         
   5  -6   7         23.15         25.04         0.99 o                         
   6  -6   7          8.25          9.73         0.97 o                         
  -5  -5   7          4.55          3.31         0.78 o                         
  -4  -5   7          1.63          2.94         0.85 o                         
  -3  -5   7        451.61        450.81         3.65 o                         
  -2  -5   7        135.18        131.00         1.94 o                         
  -1  -5   7         33.14         35.05         0.98 o                         
   0  -5   7        550.18        523.89         4.49 o                         
   1  -5   7        167.85        175.92         2.05 o                         
   2  -5   7          5.54          4.07         0.40 o                         
   3  -5   7        125.94        136.95         1.90 o                         
   4  -5   7         41.76         37.40         1.09 o                         
   5  -5   7          3.62          4.25         0.87 o                         
   6  -5   7         49.78         52.54         2.64 o                         
  -6  -4   7          4.73          4.19         0.81 o                         
  -5  -4   7          7.84          9.50         0.96 o                         
  -4  -4   7        166.13        149.17         2.24 o                         
  -3  -4   7          0.18         -0.36         0.36 o                         
  -2  -4   7         13.06         12.84         0.86 o                         
  -1  -4   7         29.53         33.04         0.87 o                         
   0  -4   7        478.81        509.45         4.84 o                         
   1  -4   7          3.63          4.57         0.69 o                         
   2  -4   7       1132.54       1166.18         8.29 o                         
   3  -4   7         74.58         75.63         1.04 o                         
   4  -4   7        240.63        220.83         1.89 o                         
   5  -4   7          4.87          5.34         0.55 o                         
   6  -4   7          2.10          2.29         0.95 o                         
  -6  -3   7          8.71          8.49         0.60 o                         
  -5  -3   7         33.95         25.89         1.31 o                         
  -4  -3   7          5.70          5.95         0.90 o                         
  -3  -3   7         12.79         12.92         0.83 o                         
  -2  -3   7          2.02          3.11         0.48 o                         
  -1  -3   7          0.08          0.75         0.34 o                         
   0  -3   7        101.18        104.74         1.40 o                         
   1  -3   7          0.51          0.77         0.45 o                         
   2  -3   7        360.25        383.82         2.87 o                         
   3  -3   7        181.27        173.90         1.52 o                         
   4  -3   7         15.95         18.30         0.63 o                         
   5  -3   7         11.78         10.99         0.77 o                         
   6  -3   7         65.10         67.18         1.69 o                         
   7  -3   7         10.25         11.39         1.04 o                         
  -6  -2   7          0.16          0.45         0.55 o                         
  -5  -2   7         62.79         60.10         1.10 o                         
  -4  -2   7        114.95        110.92         1.30 o                         
  -3  -2   7        116.46        122.93         1.29 o                         
  -2  -2   7         19.58         24.43         0.64 o                         
  -1  -2   7        322.78        349.03         3.36 o                         
   0  -2   7        324.67        341.62         2.97 o                         
   1  -2   7         27.79         24.93         0.76 o                         
   2  -2   7         36.70         31.56         0.79 o                         
   3  -2   7        364.67        388.54         2.63 o                         
   4  -2   7         16.08         17.44         0.63 o                         
   5  -2   7         25.44         25.56         0.97 o                         
   6  -2   7          1.58          1.08         0.64 o                         
   7  -2   7          5.96          9.41         1.13 o                         
  -6  -1   7          2.40          1.41         0.52 o                         
  -5  -1   7         13.41         15.56         0.81 o                         
  -4  -1   7        302.64        291.52         2.24 o                         
  -3  -1   7          0.41         -0.22         0.50 o                         
  -2  -1   7        184.69        182.40         1.47 o                         
   0  -1   7        628.26        613.89         4.83 o                         
   1  -1   7        278.50        304.24         2.08 o                         
   3  -1   7         21.72         21.05         0.66 o                         
   4  -1   7        187.65        187.92         1.53 o                         
   5  -1   7          0.99          1.68         0.56 o                         
   6  -1   7         29.83         30.11         1.01 o                         
   7  -1   7          0.15          0.26         1.07 o                         
  -7   0   7          1.17          2.88         1.55 o                         
  -6   0   7         14.45         14.06         0.83 o                         
  -5   0   7         36.16         33.18         1.16 o                         
  -4   0   7        136.07        140.15         1.45 o                         
  -3   0   7         89.75         91.59         1.31 o                         
  -2   0   7        458.47        479.27         3.02 o                         
  -1   0   7        537.72        526.03         5.21 o                         
   0   0   7         16.25         12.05         0.57 o                         
   1   0   7        504.01        550.93         3.93 o                         
   2   0   7        148.19        155.33         1.37 o                         
   3   0   7        241.34        251.39         1.76 o                         
   4   0   7        260.05        255.27         2.10 o                         
   5   0   7        157.75        154.12         1.72 o                         
   6   0   7         95.47         96.70         1.51 o                         
  -7   1   7          0.23          1.57         1.10 o                         
  -6   1   7         16.17         18.02         0.88 o                         
  -5   1   7        560.35        537.35         4.47 o                         
  -4   1   7         18.35         15.40         0.64 o                         
  -3   1   7        166.08        173.09         1.81 o                         
  -2   1   7        227.66        247.18         1.92 o                         
  -1   1   7          2.05          1.97         0.36 o                         
   0   1   7       1091.98       1088.30         6.29 o                         
   1   1   7        153.76        163.54         1.66 o                         
   2   1   7        349.68        340.16         2.48 o                         
   3   1   7         23.98         26.05         0.73 o                         
   4   1   7         26.67         28.50         0.83 o                         
   5   1   7         13.39         13.09         1.11 o                         
   6   1   7        118.89        121.34         2.00 o                         
  -7   2   7         14.88         15.57         0.96 o                         
  -6   2   7          3.72          5.61         0.62 o                         
  -5   2   7          2.07          3.02         0.64 o                         
  -4   2   7        333.14        329.76         2.67 o                         
  -3   2   7         75.03         91.53         0.98 o                         
  -2   2   7         34.59         35.35         0.89 o                         
  -1   2   7         84.19         92.45         2.13 o                         
   0   2   7        151.19        173.52         1.93 o                         
   1   2   7        958.81       1066.60         6.76 o                         
   2   2   7         24.45         27.15         0.71 o                         
   3   2   7         74.11         74.77         1.04 o                         
   4   2   7        105.13        107.33         1.35 o                         
   5   2   7          7.79          9.35         0.89 o                         
   6   2   7          6.17          8.69         1.13 o                         
  -6   3   7          1.04          3.05         0.66 o                         
  -5   3   7         14.68         12.80         0.99 o                         
  -4   3   7          3.45          3.62         0.62 o                         
  -3   3   7        418.33        465.52         4.07 o                         
  -2   3   7        156.56        154.92         1.97 o                         
  -1   3   7        257.36        254.67         2.27 o                         
   0   3   7         95.78         89.73         1.13 o                         
   1   3   7        379.75        395.76         3.18 o                         
   2   3   7          8.07         11.60         0.57 o                         
   3   3   7         94.19         85.03         1.15 o                         
   4   3   7         57.44         57.78         1.13 o                         
   5   3   7        102.94        106.11         2.04 o                         
   6   3   7          6.96          7.72         0.99 o                         
  -6   4   7          1.51          3.30         0.70 o                         
  -5   4   7          0.63         -0.34         0.67 o                         
  -4   4   7         54.01         52.59         1.07 o                         
  -3   4   7         72.18         68.52         1.32 o                         
  -2   4   7         65.57         73.74         1.64 o                         
  -1   4   7         17.26         13.83         0.69 o                         
   0   4   7          0.23          0.72         0.55 o                         
   1   4   7         83.25         61.11         1.29 o                         
   2   4   7         20.12         22.03         0.84 o                         
   3   4   7        307.25        309.17         2.46 o                         
   4   4   7         14.95         13.88         0.84 o                         
   5   4   7          0.04          0.81         0.80 o                         
  -6   5   7          4.99          5.59         0.72 o                         
  -5   5   7         48.82         58.04         1.45 o                         
  -4   5   7          6.37          7.38         0.97 o                         
  -3   5   7         73.39         69.67         1.06 o                         
  -2   5   7         94.37         90.87         1.59 o                         
  -1   5   7          7.84          9.64         0.76 o                         
   0   5   7         29.47         23.67         0.95 o                         
   1   5   7        143.96        142.38         1.85 o                         
   2   5   7         25.89         24.80         0.82 o                         
   3   5   7         86.59         83.18         1.30 o                         
   4   5   7          8.73          6.99         0.67 o                         
   5   5   7          0.84         -0.74         1.00 o                         
  -6   6   7          1.06          3.18         0.86 o                         
  -5   6   7          0.83          0.66         0.43 o                         
  -4   6   7          2.72          2.05         0.61 o                         
  -3   6   7        136.09        138.75         2.02 o                         
  -2   6   7        124.03        129.51         2.61 o                         
  -1   6   7         14.62         10.58         1.06 o                         
   0   6   7         17.27         16.77         0.97 o                         
   1   6   7          0.05         -0.09         0.67 o                         
   2   6   7         12.10         12.14         0.87 o                         
   3   6   7         50.57         51.51         1.15 o                         
   4   6   7         14.14         11.59         0.82 o                         
  -5   7   7          1.90          2.47         0.54 o                         
  -4   7   7         30.75         26.94         1.24 o                         
  -3   7   7         12.35          9.51         1.00 o                         
  -2   7   7         22.76         22.47         1.43 o                         
  -1   7   7         14.19         12.14         1.10 o                         
   0   7   7         21.51         14.03         0.99 o                         
   1   7   7         54.51         56.22         1.58 o                         
   2   7   7          0.54          1.37         0.60 o                         
   3   7   7          1.99          2.17         0.62 o                         
  -4   8   7          0.00          1.06         1.01 o                         
  -3   8   7          1.84          2.01         1.15 o                         
  -2   8   7          4.85          4.86         1.04 o                         
  -1   8   7         16.43         12.79         1.28 o                         
   0   8   7          9.24          5.69         1.72 o                         
   1   8   7          0.71          0.95         1.12 o                         
   2   8   7          3.10          2.89         0.70 o                         
  -3   9   7          0.00          0.20         0.85 o                         
  -2   9   7          1.97          4.21         0.98 o                         
  -1   9   7         32.36         26.06         1.46 o                         
   0   9   7          6.42          8.45         1.20 o                         
   1   9   7          7.53          6.52         1.11 o                         
   1 -10   8         14.08         14.13         1.88 o                         
   2 -10   8         51.87         56.12         3.46 o                         
  -2  -9   8          2.11          2.07         1.02 o                         
  -1  -9   8         35.09         37.15         1.73 o                         
   0  -9   8          3.60          4.77         0.96 o                         
   1  -9   8         85.40         85.21         3.75 o                         
   2  -9   8          3.60          3.27         1.17 o                         
   3  -9   8          3.76          3.64         1.04 o                         
   4  -9   8          1.67          3.41         1.00 o                         
  -3  -8   8          0.01          0.16         0.58 o                         
  -2  -8   8          0.61          1.06         0.85 o                         
  -1  -8   8         66.45         65.10         2.22 o                         
   0  -8   8          9.22         11.21         0.92 o                         
   1  -8   8          7.15          6.93         1.34 o                         
   2  -8   8          4.74          6.95         1.58 o                         
   3  -8   8          4.94          4.55         1.78 o                         
   4  -8   8          7.91          8.81         1.11 o                         
   5  -8   8          0.50          2.22         0.60 o                         
  -4  -7   8          0.98          0.68         0.92 o                         
  -3  -7   8          0.44          0.53         0.50 o                         
  -2  -7   8        102.36        108.16         2.15 o                         
  -1  -7   8         10.43         11.97         0.83 o                         
   0  -7   8          0.81          0.62         0.67 o                         
   1  -7   8          4.15          3.97         0.86 o                         
   2  -7   8          0.08         -0.94         0.94 o                         
   3  -7   8         32.59         27.37         1.10 o                         
   4  -7   8          0.16          0.00         0.62 o                         
   5  -7   8          0.09          0.18         0.61 o                         
  -5  -6   8         15.61         11.34         2.99 o                         
  -4  -6   8          6.97          9.09         1.01 o                         
  -3  -6   8          3.98          4.29         0.63 o                         
  -2  -6   8         66.96         65.56         1.99 o                         
  -1  -6   8          8.89         10.08         0.70 o                         
   0  -6   8          1.86          1.94         0.66 o                         
   1  -6   8         87.75         84.58         2.02 o                         
   2  -6   8          0.13         -0.14         0.42 o                         
   3  -6   8         21.46         24.07         1.05 o                         
   4  -6   8         10.69         18.91         0.83 o                         
   5  -6   8          0.12          0.56         0.53 o                         
   6  -6   8          1.22          1.71         0.98 o                         
  -5  -5   8          3.56          3.39         0.84 o                         
  -4  -5   8          2.19          3.05         0.80 o                         
  -3  -5   8          5.62          5.07         0.71 o                         
  -2  -5   8          2.67          2.08         0.83 o                         
  -1  -5   8        608.75        615.38         5.11 o                         
   0  -5   8          6.22          6.46         0.65 o                         
   1  -5   8         91.20         91.74         1.29 o                         
   2  -5   8         13.79         15.87         0.80 o                         
   3  -5   8         55.87         53.88         1.44 o                         
   4  -5   8         11.40         11.27         0.75 o                         
   5  -5   8        103.04        104.72         1.67 o                         
   6  -5   8          1.39          0.84         0.84 o                         
  -5  -4   8         30.32         30.22         1.31 o                         
  -4  -4   8         10.14         10.41         1.11 o                         
  -3  -4   8          2.00          2.56         0.55 o                         
  -2  -4   8         21.46         14.56         0.79 o                         
  -1  -4   8        101.92        106.24         2.33 o                         
   0  -4   8        144.18        147.49         1.80 o                         
   1  -4   8        329.36        368.27         3.46 o                         
   2  -4   8        237.01        237.22         2.36 o                         
   3  -4   8        102.33        105.76         1.21 o                         
   4  -4   8          5.54          7.93         0.58 o                         
   5  -4   8         27.34         25.09         1.01 o                         
   6  -4   8         14.94         13.10         1.04 o                         
  -6  -3   8          3.55          3.73         0.71 o                         
  -5  -3   8         64.23         70.39         1.43 o                         
  -4  -3   8        626.34        610.56         5.35 o                         
  -3  -3   8         53.61         59.68         1.11 o                         
  -2  -3   8        166.13        197.42         1.69 o                         
  -1  -3   8         82.88        101.36         1.41 o                         
   0  -3   8         45.43         39.58         0.97 o                         
   1  -3   8         92.46        109.20         1.34 o                         
   2  -3   8        312.06        297.05         2.39 o                         
   3  -3   8         14.74         10.57         0.54 o                         
   4  -3   8        137.12        134.22         1.41 o                         
   5  -3   8          8.78          7.08         0.72 o                         
   6  -3   8          0.27         -0.03         0.73 o                         
  -6  -2   8          0.11          0.48         0.58 o                         
  -5  -2   8          5.93          8.33         0.62 o                         
  -4  -2   8        111.95        102.63         1.24 o                         
  -3  -2   8          8.06         10.26         0.51 o                         
  -2  -2   8         97.89         89.17         0.94 o                         
  -1  -2   8          1.87          1.11         0.37 o                         
   0  -2   8        137.76        160.22         2.84 o                         
   1  -2   8        610.18        665.56         4.92 o                         
   2  -2   8         14.42         11.18         0.55 o                         
   3  -2   8        369.76        360.40         2.53 o                         
   4  -2   8        135.17        121.01         1.34 o                         
   5  -2   8         90.87         89.22         1.54 o                         
   6  -2   8         77.07         83.56         1.66 o                         
  -6  -1   8          6.95          6.58         1.00 o                         
  -5  -1   8        158.64        164.54         1.91 o                         
  -4  -1   8        352.61        352.94         2.72 o                         
  -3  -1   8          0.45          0.02         0.41 o                         
  -2  -1   8         84.87         86.40         0.98 o                         
  -1  -1   8         93.87        111.18         1.16 o                         
   0  -1   8        292.25        311.80         2.82 o                         
   1  -1   8        294.18        296.29         2.22 o                         
   2  -1   8        221.97        242.98         2.01 o                         
   3  -1   8        160.30        152.40         1.38 o                         
   4  -1   8         39.32         39.48         0.86 o                         
   5  -1   8        360.29        349.10         2.79 o                         
   6  -1   8          1.80          2.80         0.63 o                         
  -6   0   8          1.61          2.07         0.85 o                         
  -5   0   8         80.20         77.04         1.30 o                         
  -4   0   8        180.71        172.01         1.89 o                         
  -3   0   8         66.85         59.26         1.10 o                         
  -2   0   8        106.87        101.79         1.04 o                         
  -1   0   8        234.22        249.45         1.90 o                         
   0   0   8        221.82        222.94         1.90 o                         
   1   0   8          9.24          8.23         0.92 o                         
   2   0   8        254.17        261.80         1.93 o                         
   3   0   8          9.92          6.31         0.43 o                         
   4   0   8          0.24          0.50         0.38 o                         
   5   0   8         16.72         19.44         0.92 o                         
   6   0   8          9.90          9.05         0.72 o                         
  -6   1   8         11.40         15.17         1.41 o                         
  -5   1   8         50.42         48.64         1.27 o                         
  -4   1   8         24.71         24.72         1.48 o                         
  -3   1   8          6.37          5.82         0.30 o                         
  -2   1   8        767.39        786.37         5.06 o                         
  -1   1   8          0.10          0.29         0.40 o                         
   0   1   8        338.35        327.62         2.36 o                         
   1   1   8       1126.27       1154.81         8.32 o                         
   2   1   8          5.28          6.77         0.62 o                         
   3   1   8         30.26         30.50         0.74 o                         
   4   1   8         16.30         17.33         0.69 o                         
   5   1   8         54.53         54.81         1.44 o                         
   6   1   8          0.00          0.75         0.75 o                         
  -6   2   8          2.96          2.98         0.58 o                         
  -5   2   8         17.73         15.56         0.80 o                         
  -4   2   8        146.15        133.82         1.72 o                         
  -3   2   8         31.08         36.22         0.75 o                         
  -2   2   8        174.67        197.96         2.06 o                         
  -1   2   8        204.97        218.41         3.84 o                         
   0   2   8        113.56        112.57         1.37 o                         
   1   2   8        362.13        357.71         2.78 o                         
   2   2   8       1669.20       1640.34         9.66 o                         
   3   2   8          3.21          2.65         0.46 o                         
   4   2   8         74.23         77.98         1.23 o                         
   5   2   8          0.04         -0.70         0.70 o                         
   6   2   8          9.34         10.38         1.16 o                         
  -6   3   8         46.19         39.17         1.47 o                         
  -5   3   8          0.66          1.50         0.67 o                         
  -4   3   8          6.37          6.76         0.76 o                         
  -3   3   8         20.39         18.56         0.74 o                         
  -2   3   8        168.52        172.52         2.13 o                         
  -1   3   8        526.52        474.28         3.73 o                         
   0   3   8         36.26         36.41         0.97 o                         
   1   3   8         63.88         60.21         1.16 o                         
   2   3   8          5.69          9.70         0.55 o                         
   3   3   8         40.58         35.11         0.92 o                         
   4   3   8         70.28         68.76         1.33 o                         
   5   3   8         33.72         34.02         2.91 o                         
   6   3   8          4.73          4.64         0.90 o                         
  -6   4   8          0.13          1.26         0.67 o                         
  -5   4   8          0.27          0.07         0.71 o                         
  -4   4   8         12.75         10.54         0.56 o                         
  -3   4   8         10.40         12.34         0.80 o                         
  -2   4   8          0.18          0.11         0.65 o                         
  -1   4   8         49.62         56.75         1.03 o                         
   0   4   8         62.36         65.97         1.06 o                         
   1   4   8         21.13         22.56         0.91 o                         
   2   4   8        162.08        170.76         1.74 o                         
   3   4   8         61.99         70.53         1.29 o                         
   4   4   8          0.01          0.36         0.50 o                         
   5   4   8          0.83          0.60         0.80 o                         
  -6   5   8          2.84          2.45         0.71 o                         
  -5   5   8          2.97          3.24         0.73 o                         
  -4   5   8         12.08         14.12         0.82 o                         
  -3   5   8          8.66          7.82         0.90 o                         
  -2   5   8        180.47        177.28         2.56 o                         
  -1   5   8         12.55         12.48         0.82 o                         
   0   5   8          0.00          0.39         0.68 o                         
   1   5   8          5.38          4.36         0.47 o                         
   2   5   8         83.78         85.23         1.64 o                         
   3   5   8         13.36         16.03         0.78 o                         
   4   5   8          0.00         -0.36         0.59 o                         
   5   5   8         12.07         10.38         2.25 o                         
  -5   6   8          0.84          1.25         0.48 o                         
  -4   6   8          4.47          3.88         0.80 o                         
  -3   6   8         36.13         41.09         1.62 o                         
  -2   6   8        115.34        108.93         1.78 o                         
  -1   6   8         20.01         20.08         1.36 o                         
   0   6   8         55.37         52.76         1.91 o                         
   1   6   8          0.27          0.06         0.73 o                         
   2   6   8         20.53         19.93         0.96 o                         
   3   6   8          0.04          0.23         0.66 o                         
   4   6   8          3.60          4.81         0.76 o                         
  -5   7   8          2.60          3.09         0.70 o                         
  -4   7   8          1.51          2.40         0.98 o                         
  -3   7   8         21.16         20.57         1.47 o                         
  -2   7   8          4.70          5.11         1.08 o                         
  -1   7   8         14.74         14.00         1.10 o                         
   0   7   8         55.06         52.01         1.87 o                         
   1   7   8         24.74         26.60         1.21 o                         
   2   7   8          0.55          0.06         0.56 o                         
   3   7   8          1.02          1.72         0.86 o                         
  -4   8   8          6.02          4.72         0.92 o                         
  -3   8   8          3.19          4.80         1.40 o                         
  -2   8   8          1.00          0.33         0.89 o                         
  -1   8   8         16.80         13.37         1.16 o                         
   0   8   8          7.23          8.43         1.11 o                         
   1   8   8          4.47          4.20         1.56 o                         
   2   8   8          1.85          2.76         1.04 o                         
  -3   9   8          4.78          4.49         1.11 o                         
  -2   9   8          0.25         -0.03         0.93 o                         
  -1   9   8         15.72         16.21         1.44 o                         
   0   9   8          0.08          0.49         0.95 o                         
   1   9   8          0.83         -0.50         1.38 o                         
  -2  -9   9          3.06         18.22         8.18 o                         
  -1  -9   9          0.12          0.84         1.05 o                         
   0  -9   9          4.77          7.08         0.99 o                         
   1  -9   9          1.97          4.72         1.23 o                         
   2  -9   9          6.67          5.74         1.14 o                         
   3  -9   9          1.74          1.85         1.00 o                         
  -3  -8   9          7.57          8.00         1.09 o                         
  -2  -8   9          6.22          3.04         0.97 o                         
  -1  -8   9          5.87          4.07         1.01 o                         
   0  -8   9         31.68         33.40         1.36 o                         
   1  -8   9         53.16         54.17         2.01 o                         
   2  -8   9          9.16          6.01         1.19 o                         
   3  -8   9          4.73          2.47         0.89 o                         
   4  -8   9          0.26          0.80         0.74 o                         
  -4  -7   9         12.71         13.68         1.10 o                         
  -3  -7   9          0.40          0.01         0.73 o                         
  -2  -7   9         61.85         54.29         2.78 o                         
  -1  -7   9          0.42         -0.60         0.60 o                         
   0  -7   9         71.86         73.27         1.67 o                         
   1  -7   9         58.55         60.72         1.58 o                         
   2  -7   9         33.40         33.96         1.35 o                         
   3  -7   9         11.25          7.36         0.80 o                         
   4  -7   9         27.34         31.49         1.07 o                         
   5  -7   9         18.69         23.39         1.08 o                         
  -4  -6   9         16.34         17.58         1.14 o                         
  -3  -6   9          4.94          2.75         0.66 o                         
  -2  -6   9         46.53         49.26         1.50 o                         
  -1  -6   9         73.78         70.04         1.47 o                         
   0  -6   9          5.64          6.63         0.75 o                         
   1  -6   9         51.09         55.21         1.05 o                         
   2  -6   9          8.99          9.10         0.56 o                         
   3  -6   9         16.07         15.05         0.95 o                         
   4  -6   9          5.55          7.14         0.73 o                         
   5  -6   9          0.18          0.52         0.53 o                         
   6  -6   9          0.06          0.68         0.98 o                         
  -5  -5   9          4.31          5.39         0.82 o                         
  -4  -5   9         20.93         18.14         1.11 o                         
  -3  -5   9          0.03         -0.57         0.57 o                         
  -2  -5   9         31.20         31.23         1.42 o                         
  -1  -5   9        139.17        140.62         1.81 o                         
   0  -5   9          5.62          5.87         0.67 o                         
   1  -5   9        168.21        170.74         2.12 o                         
   2  -5   9         13.46         13.65         0.75 o                         
   3  -5   9         51.83         49.20         0.95 o                         
   4  -5   9          4.64          2.71         0.56 o                         
   5  -5   9          0.35          0.30         0.52 o                         
   6  -5   9          2.80          4.68         0.98 o                         
  -5  -4   9          7.81          6.04         0.85 o                         
  -4  -4   9        227.32        221.80         2.78 o                         
  -3  -4   9         35.23         29.85         0.93 o                         
  -2  -4   9          1.23          1.48         0.50 o                         
  -1  -4   9        161.50        181.96         1.77 o                         
   0  -4   9        210.17        229.99         2.43 o                         
   1  -4   9          4.98          7.89         0.63 o                         
   2  -4   9        186.59        177.03         1.85 o                         
   3  -4   9          0.24         -0.47         0.47 o                         
   4  -4   9          0.96          0.40         0.53 o                         
   5  -4   9        112.82        103.15         1.63 o                         
   6  -4   9          1.95          1.51         0.86 o                         
  -6  -3   9          2.97          1.84         0.76 o                         
  -5  -3   9         15.44         15.47         1.14 o                         
  -4  -3   9         60.46         71.12         1.51 o                         
  -3  -3   9        770.47        735.43         4.61 o                         
  -2  -3   9        155.24        163.59         1.53 o                         
  -1  -3   9         34.67         42.77         0.83 o                         
   0  -3   9        180.21        177.51         2.01 o                         
   1  -3   9       1740.73       1747.41        14.06 o                         
   2  -3   9         53.97         53.78         1.10 o                         
   3  -3   9          9.93         11.40         0.63 o                         
   4  -3   9         33.93         36.78         0.91 o                         
   5  -3   9         84.36         82.66         1.31 o                         
   6  -3   9         54.14         49.58         1.40 o                         
  -6  -2   9          2.50          3.92         0.61 o                         
  -5  -2   9         80.50         77.34         1.47 o                         
  -4  -2   9        264.19        263.97         2.25 o                         
  -3  -2   9          4.34          3.49         0.59 o                         
  -2  -2   9          5.08          6.41         0.43 o                         
  -1  -2   9         12.26         15.36         0.72 o                         
   0  -2   9        120.62        126.40         1.61 o                         
   1  -2   9          8.98         10.45         0.65 o                         
   2  -2   9       2277.28       2283.87        13.71 o                         
   3  -2   9         56.54         61.63         0.96 o                         
   4  -2   9         12.00         11.66         0.59 o                         
   5  -2   9         52.70         54.26         1.44 o                         
   6  -2   9          2.78          2.61         0.94 o                         
  -6  -1   9          1.88          1.84         0.63 o                         
  -5  -1   9        111.35        110.61         1.59 o                         
  -4  -1   9         32.83         34.11         1.14 o                         
  -3  -1   9          4.53          5.88         0.54 o                         
  -2  -1   9        202.60        197.78         1.75 o                         
  -1  -1   9        456.02        482.63         3.43 o                         
   0  -1   9        523.95        515.79         4.30 o                         
   1  -1   9          4.69          7.96         0.79 o                         
   2  -1   9         95.66        103.94         1.24 o                         
   3  -1   9         13.35         12.84         0.56 o                         
   4  -1   9        159.54        145.82         1.48 o                         
   5  -1   9          6.60          5.63         0.65 o                         
   6  -1   9         12.10         13.27         0.87 o                         
  -6   0   9          0.57          0.38         0.85 o                         
  -5   0   9          7.26         11.62         0.81 o                         
  -4   0   9         66.13         67.70         1.46 o                         
  -3   0   9         24.66         22.02         0.88 o                         
  -2   0   9        304.16        296.15         2.23 o                         
  -1   0   9       1362.96       1416.59         9.04 o                         
   0   0   9         71.73         88.49         1.19 o                         
   1   0   9         72.96         70.94         0.91 o                         
   2   0   9        101.51        111.08         1.13 o                         
   3   0   9         34.49         35.89         0.76 o                         
   4   0   9          8.24         10.13         0.51 o                         
   5   0   9         96.69         90.33         1.61 o                         
   6   0   9          0.17          1.15         0.68 o                         
  -6   1   9         29.85         26.52         1.11 o                         
  -5   1   9         50.92         52.96         1.28 o                         
  -4   1   9        196.24        186.00         1.97 o                         
  -3   1   9        118.71        133.69         1.19 o                         
  -2   1   9        756.48        743.89         4.57 o                         
  -1   1   9        209.34        212.40         1.86 o                         
   0   1   9         50.71         50.30         0.81 o                         
   1   1   9        411.28        413.19         3.29 o                         
   2   1   9         89.18         78.31         1.33 o                         
   3   1   9         40.16         37.58         0.82 o                         
   4   1   9         45.15         44.89         0.89 o                         
   5   1   9          1.02          2.06         0.73 o                         
   6   1   9          6.13          5.54         0.78 o                         
  -6   2   9         12.95         15.65         0.83 o                         
  -5   2   9         35.74         36.02         1.16 o                         
  -4   2   9         19.91         19.09         0.89 o                         
  -3   2   9         45.83         56.27         0.92 o                         
  -2   2   9        725.97        736.39         5.47 o                         
  -1   2   9         13.77          7.16         0.54 o                         
   0   2   9         43.39         48.79         0.88 o                         
   1   2   9         30.36         29.22         0.89 o                         
   2   2   9        290.24        292.15         2.55 o                         
   3   2   9         36.06         34.75         0.87 o                         
   4   2   9        119.79        122.74         1.49 o                         
   5   2   9         82.84         79.98         1.79 o                         
   6   2   9          0.42          1.26         0.74 o                         
  -6   3   9         12.39         12.14         0.86 o                         
  -5   3   9         63.33         65.34         1.57 o                         
  -4   3   9         10.67         15.12         0.88 o                         
  -3   3   9          3.00          3.11         0.53 o                         
  -2   3   9        220.07        231.95         3.57 o                         
  -1   3   9         21.32         19.82         0.84 o                         
   0   3   9          3.22          3.00         0.65 o                         
   1   3   9          8.63          3.91         0.62 o                         
   2   3   9        543.76        542.15         3.74 o                         
   3   3   9          7.85          8.53         0.72 o                         
   4   3   9          2.53          3.12         0.59 o                         
   5   3   9          5.64          6.61         0.85 o                         
  -6   4   9          1.53          3.07         0.76 o                         
  -5   4   9          0.19          0.05         0.71 o                         
  -4   4   9          0.63          0.22         0.56 o                         
  -3   4   9          0.76          1.24         0.66 o                         
  -2   4   9         53.55         43.75         1.31 o                         
  -1   4   9          0.85         -0.04         0.68 o                         
   0   4   9          3.49          5.33         0.51 o                         
   1   4   9          5.38          4.68         0.71 o                         
   2   4   9        185.84        177.61         1.93 o                         
   3   4   9          4.55          5.49         0.65 o                         
   4   4   9         64.19         67.01         1.93 o                         
   5   4   9          0.75          0.28         1.44 o                         
  -6   5   9          1.91          0.54         0.69 o                         
  -5   5   9          0.34          0.27         0.65 o                         
  -4   5   9          0.19         -0.18         0.52 o                         
  -3   5   9          7.34          5.94         0.81 o                         
  -2   5   9          1.89          1.09         0.79 o                         
  -1   5   9        168.99        170.15         2.02 o                         
   0   5   9         90.71         82.56         1.32 o                         
   1   5   9         56.58         61.61         2.20 o                         
   2   5   9         37.71         43.82         1.39 o                         
   3   5   9         12.29         13.56         0.78 o                         
   4   5   9          4.46          5.27         0.70 o                         
  -5   6   9          0.03          0.33         0.35 o                         
  -4   6   9         11.09         13.48         1.11 o                         
  -3   6   9         72.55         59.81         1.61 o                         
  -2   6   9         84.78         96.00         1.56 o                         
  -1   6   9          7.79          7.49         0.85 o                         
   0   6   9         12.01         10.20         0.94 o                         
   1   6   9          8.70          8.54         0.86 o                         
   2   6   9          0.00          0.37         0.75 o                         
   3   6   9         35.99         36.11         1.60 o                         
   4   6   9          0.14          1.95         0.77 o                         
  -5   7   9          0.19          0.71         0.55 o                         
  -4   7   9          0.84          1.88         0.90 o                         
  -3   7   9         63.56         65.29         1.75 o                         
  -2   7   9          0.20          1.26         0.99 o                         
  -1   7   9         20.65         22.18         2.31 o                         
   0   7   9         31.27         23.10         2.17 o                         
   1   7   9          6.20          4.18         1.04 o                         
   2   7   9          9.38          5.89         0.92 o                         
   3   7   9          0.40          0.09         0.93 o                         
  -4   8   9          0.51          0.67         1.06 o                         
  -3   8   9         14.16         11.81         1.73 o                         
  -2   8   9          1.30          3.16         1.43 o                         
  -1   8   9          3.69          5.11         1.51 o                         
   0   8   9          4.17          6.20         1.02 o                         
   1   8   9          0.92          1.38         0.93 o                         
   2   8   9          1.87          2.21         1.24 o                         
  -2   9   9          2.73          4.63         1.56 o                         
  -1   9   9         49.70         54.38         2.93 o                         
  -1  -9  10          1.86          0.63         0.93 o                         
   0  -9  10          3.09          2.64         0.62 o                         
   1  -9  10          4.94          4.76         1.06 o                         
   2  -9  10         38.26         36.55         2.15 o                         
   3  -9  10          5.17          7.85         1.07 o                         
  -3  -8  10         10.83         12.49         1.20 o                         
  -2  -8  10         39.50         40.63         2.22 o                         
  -1  -8  10          2.46          2.89         1.09 o                         
   0  -8  10         39.24         42.19         1.41 o                         
   1  -8  10         80.13         77.13         2.11 o                         
   2  -8  10         60.86         59.19         2.23 o                         
   3  -8  10          0.37          1.38         0.97 o                         
   4  -8  10          1.22          0.44         0.68 o                         
  -3  -7  10          1.61          0.30         0.58 o                         
  -2  -7  10          5.40          4.17         0.87 o                         
  -1  -7  10          5.92          4.95         0.67 o                         
   0  -7  10         66.07         74.27         1.71 o                         
   1  -7  10        282.66        298.90         3.89 o                         
   2  -7  10         11.51         10.79         0.66 o                         
   3  -7  10          0.01         -0.53         0.65 o                         
   4  -7  10         22.00         28.70         1.08 o                         
   5  -7  10          2.01          1.05         0.63 o                         
  -4  -6  10          8.36          7.95         0.97 o                         
  -3  -6  10         15.89         13.36         1.05 o                         
  -2  -6  10         28.70         30.73         1.50 o                         
  -1  -6  10          9.59          9.38         0.77 o                         
   0  -6  10        164.67        166.11         2.22 o                         
   1  -6  10          2.37          2.86         0.52 o                         
   2  -6  10          9.98          9.63         0.89 o                         
   3  -6  10          3.47          5.70         0.72 o                         
   4  -6  10         34.14         32.33         1.10 o                         
   5  -6  10          0.01          0.34         0.60 o                         
  -5  -5  10          7.53          7.18         0.84 o                         
  -4  -5  10          0.64          1.96         0.74 o                         
  -3  -5  10          2.04          1.43         0.54 o                         
  -2  -5  10          4.60          3.04         0.85 o                         
  -1  -5  10        102.74        107.88         1.67 o                         
   0  -5  10        174.57        159.80         2.34 o                         
   1  -5  10         39.31         38.42         1.33 o                         
   2  -5  10          4.15          4.19         0.75 o                         
   3  -5  10        185.49        185.14         1.84 o                         
   4  -5  10          2.39          2.01         0.52 o                         
   5  -5  10          0.43          0.14         0.57 o                         
   6  -5  10          3.96          5.10         1.00 o                         
  -5  -4  10         22.14         26.40         1.07 o                         
  -4  -4  10         17.03         17.91         1.12 o                         
  -3  -4  10          5.35          5.97         0.57 o                         
  -2  -4  10          9.48         10.40         0.59 o                         
  -1  -4  10        335.70        319.35         2.91 o                         
   0  -4  10          2.93          2.02         0.61 o                         
   1  -4  10         22.40         17.94         0.78 o                         
   2  -4  10        291.27        290.08         2.56 o                         
   3  -4  10          6.17          5.66         0.61 o                         
   4  -4  10         10.13          9.50         0.70 o                         
   5  -4  10         22.86         23.17         0.94 o                         
   6  -4  10          4.45          3.35         0.79 o                         
  -6  -3  10          7.97          8.37         0.83 o                         
  -5  -3  10         10.69         11.16         0.97 o                         
  -4  -3  10          8.90          7.96         0.74 o                         
  -3  -3  10         49.51         47.18         0.96 o                         
  -2  -3  10         70.13         70.02         1.01 o                         
  -1  -3  10        349.38        331.48         4.22 o                         
   0  -3  10        302.47        311.57         3.28 o                         
   1  -3  10          7.36          6.64         0.58 o                         
   2  -3  10         42.33         44.32         1.07 o                         
   3  -3  10        240.37        253.95         2.51 o                         
   4  -3  10          2.95          2.51         0.52 o                         
   5  -3  10        156.58        147.01         2.39 o                         
   6  -3  10          1.45          0.32         0.78 o                         
  -6  -2  10         12.91         11.93         0.68 o                         
  -5  -2  10        131.87        127.19         1.42 o                         
  -4  -2  10         72.18         70.52         1.26 o                         
  -3  -2  10         43.69         41.20         0.67 o                         
  -2  -2  10         79.54         75.53         1.06 o                         
  -1  -2  10         26.16         26.26         0.65 o                         
   0  -2  10        174.72        190.51         1.88 o                         
   1  -2  10        597.33        590.66         4.54 o                         
   2  -2  10        478.07        473.91         3.67 o                         
   3  -2  10        107.19        119.13         1.61 o                         
   4  -2  10          0.79          1.33         0.56 o                         
   5  -2  10          9.18         10.87         0.62 o                         
   6  -2  10         12.91         13.51         0.89 o                         
  -6  -1  10          1.59          1.30         0.64 o                         
  -5  -1  10          0.07         -0.43         0.61 o                         
  -4  -1  10        352.75        339.42         3.12 o                         
  -3  -1  10         24.06         23.41         0.55 o                         
  -2  -1  10        143.07        136.65         1.47 o                         
  -1  -1  10         12.92         14.68         0.58 o                         
   0  -1  10          3.13          4.07         0.54 o                         
   1  -1  10         27.81         33.68         1.04 o                         
   2  -1  10          8.65         12.58         0.68 o                         
   3  -1  10         67.42         71.04         1.02 o                         
   4  -1  10         76.50         76.37         1.07 o                         
   5  -1  10          0.34          0.19         0.64 o                         
   6  -1  10          3.37          3.57         0.66 o                         
  -6   0  10          3.87          4.75         0.69 o                         
  -5   0  10        156.12        154.37         2.17 o                         
  -4   0  10         17.20         19.53         0.91 o                         
  -3   0  10        192.03        202.44         1.73 o                         
  -2   0  10          5.76          7.15         0.50 o                         
  -1   0  10         33.14         30.29         1.22 o                         
   0   0  10        147.78        155.89         1.40 o                         
   1   0  10        539.69        544.03         4.38 o                         
   2   0  10         12.93         13.91         0.72 o                         
   3   0  10         74.63         69.28         0.95 o                         
   4   0  10        158.06        148.51         1.41 o                         
   5   0  10        101.42        100.58         1.72 o                         
   6   0  10          0.29          0.47         0.65 o                         
  -6   1  10          0.40          1.55         0.61 o                         
  -5   1  10         67.02         77.55         1.58 o                         
  -4   1  10         10.50         11.61         0.71 o                         
  -3   1  10          1.95          1.00         0.36 o                         
  -2   1  10         92.65         88.03         1.17 o                         
  -1   1  10        631.43        617.09         4.48 o                         
   0   1  10          5.93          7.88         0.67 o                         
   1   1  10        225.45        236.88         2.27 o                         
   2   1  10        168.75        166.41         1.93 o                         
   3   1  10         13.71         17.68         0.65 o                         
   4   1  10        180.74        173.77         1.68 o                         
   5   1  10        123.01        123.86         2.01 o                         
   6   1  10          4.01          5.99         0.87 o                         
  -6   2  10          0.80          2.81         0.67 o                         
  -5   2  10          0.83          1.81         0.67 o                         
  -4   2  10        351.95        334.72         3.12 o                         
  -3   2  10          6.52          8.71         0.54 o                         
  -2   2  10        356.26        360.35         3.10 o                         
  -1   2  10         37.21         46.71         2.15 o                         
   0   2  10          0.10         -0.09         0.40 o                         
   1   2  10          0.25          0.10         0.52 o                         
   2   2  10          1.17          3.92         0.61 o                         
   3   2  10          0.52          1.01         0.61 o                         
   4   2  10          0.13          0.92         0.76 o                         
   5   2  10          3.68          4.88         0.76 o                         
   6   2  10         12.40         14.48         1.21 o                         
  -6   3  10          0.26          0.87         0.67 o                         
  -5   3  10         24.24         20.40         1.05 o                         
  -4   3  10         14.20         13.76         0.62 o                         
  -3   3  10         33.48         39.04         1.03 o                         
  -2   3  10          6.00          6.65         0.64 o                         
  -1   3  10         71.73         87.46         1.46 o                         
   0   3  10         85.36         86.11         1.51 o                         
   1   3  10        199.91        220.28         2.28 o                         
   2   3  10         70.22         80.64         1.15 o                         
   3   3  10         15.98         15.52         0.83 o                         
   4   3  10         20.42         20.57         0.90 o                         
   5   3  10         13.06         12.42         1.17 o                         
  -6   4  10         11.78         12.10         0.86 o                         
  -5   4  10          3.90          5.70         0.82 o                         
  -4   4  10         84.11         83.90         1.31 o                         
  -3   4  10          0.00         -0.34         0.70 o                         
  -2   4  10          7.22          3.98         0.72 o                         
  -1   4  10         26.43         23.07         0.84 o                         
   0   4  10          1.43          1.71         0.61 o                         
   1   4  10         87.90         87.44         1.62 o                         
   2   4  10        134.40        123.85         1.55 o                         
   3   4  10          0.33          0.30         0.53 o                         
   4   4  10          5.48          5.11         0.87 o                         
   5   4  10          1.82          1.85         1.49 o                         
  -6   5  10          3.79          3.30         0.77 o                         
  -5   5  10          1.12          1.91         0.71 o                         
  -4   5  10          2.18          0.04         0.55 o                         
  -3   5  10         29.65         29.89         1.25 o                         
  -2   5  10        103.70         98.52         1.91 o                         
  -1   5  10        293.09        287.77         2.94 o                         
   0   5  10        130.38        130.96         1.70 o                         
   1   5  10         57.82         59.35         1.43 o                         
   2   5  10          0.13          0.35         0.64 o                         
   3   5  10          0.01          0.90         0.60 o                         
   4   5  10         31.38         30.79         1.36 o                         
  -5   6  10          0.25          0.58         0.39 o                         
  -4   6  10         12.31         11.20         0.94 o                         
  -3   6  10          1.97          2.44         0.62 o                         
  -2   6  10          5.09          4.52         0.73 o                         
  -1   6  10         18.01         17.87         0.89 o                         
   0   6  10         16.33         15.64         0.86 o                         
   1   6  10         68.21         65.12         2.06 o                         
   2   6  10          7.43          3.37         0.89 o                         
   3   6  10          9.04         11.34         0.97 o                         
   4   6  10          6.74          9.87         1.33 o                         
  -4   7  10         13.24         12.15         1.09 o                         
  -3   7  10          4.14          2.18         0.84 o                         
  -2   7  10         57.85         60.06         2.75 o                         
  -1   7  10         41.27         41.16         2.02 o                         
   0   7  10         17.08         20.85         1.27 o                         
   1   7  10          3.07          4.34         0.93 o                         
   2   7  10         18.29         16.74         1.30 o                         
   3   7  10          2.32          2.82         0.88 o                         
  -3   8  10         13.99         14.49         1.29 o                         
  -2   8  10          0.24         -0.90         1.17 o                         
  -1   8  10          0.09          1.75         1.08 o                         
   0   8  10          2.97          1.96         0.86 o                         
   1   8  10          0.00          0.38         0.99 o                         
   2   8  10          6.99          7.10         1.40 o                         
  -1   9  10          0.00          0.34         1.44 o                         
  -1  -9  11          1.23          0.86         1.18 o                         
   0  -9  11          0.65          3.26         0.89 o                         
   1  -9  11          1.32          1.25         0.88 o                         
   2  -9  11         14.75         14.17         1.17 o                         
   3  -9  11         24.05         22.06         1.42 o                         
  -2  -8  11          5.33          4.82         1.28 o                         
  -1  -8  11         11.19         12.81         1.51 o                         
   0  -8  11         11.01         13.65         1.00 o                         
   1  -8  11         25.26         22.39         1.32 o                         
   2  -8  11         74.85         82.02         1.93 o                         
   3  -8  11          0.75          1.28         0.76 o                         
   4  -8  11          0.75         -0.09         0.67 o                         
  -3  -7  11         22.06         21.20         1.05 o                         
  -2  -7  11         19.97         15.69         1.21 o                         
  -1  -7  11          0.17         -0.39         0.57 o                         
   0  -7  11          2.61          1.10         0.69 o                         
   1  -7  11          2.00          2.44         0.84 o                         
   2  -7  11          3.45          1.86         0.71 o                         
   3  -7  11         45.28         41.24         1.33 o                         
   4  -7  11          3.98          1.56         0.70 o                         
   5  -7  11          1.73          1.66         0.84 o                         
  -4  -6  11         12.84         12.27         1.09 o                         
  -3  -6  11         26.89         27.95         1.13 o                         
  -2  -6  11         25.29         23.31         1.17 o                         
  -1  -6  11         24.54         22.02         0.98 o                         
   0  -6  11        104.42        103.89         1.85 o                         
   1  -6  11        323.57        314.36         2.86 o                         
   2  -6  11         63.69         58.15         1.70 o                         
   3  -6  11         10.93         12.49         0.77 o                         
   4  -6  11          5.72          3.96         0.77 o                         
   5  -6  11          6.20          7.60         0.96 o                         
  -5  -5  11          6.59          7.39         0.94 o                         
  -4  -5  11          7.59         10.28         0.90 o                         
  -3  -5  11         17.00         16.00         0.78 o                         
  -2  -5  11         48.59         48.14         1.42 o                         
  -1  -5  11         71.78         70.96         1.47 o                         
   0  -5  11          0.50          0.89         0.77 o                         
   1  -5  11         64.18         68.31         1.26 o                         
   2  -5  11        137.89        133.75         1.96 o                         
   3  -5  11         14.33         15.22         0.79 o                         
   4  -5  11        186.59        187.32         2.29 o                         
   5  -5  11         14.56         16.88         0.87 o                         
   6  -5  11          0.08          0.17         0.89 o                         
  -5  -4  11         10.47          8.53         0.90 o                         
  -4  -4  11         13.03         11.19         0.86 o                         
  -3  -4  11          0.14         -0.46         0.46 o                         
  -2  -4  11         59.33         64.22         1.01 o                         
  -1  -4  11          1.51          0.34         0.42 o                         
   0  -4  11         30.00         27.84         1.05 o                         
   1  -4  11         15.06         14.22         0.93 o                         
   2  -4  11          4.85          5.89         0.88 o                         
   3  -4  11         14.28         12.02         0.81 o                         
   4  -4  11         42.06         35.33         1.00 o                         
   5  -4  11          2.86          5.15         0.68 o                         
   6  -4  11          1.98          2.08         0.79 o                         
  -5  -3  11          7.95         10.03         1.01 o                         
  -4  -3  11         22.79         23.64         0.74 o                         
  -3  -3  11          0.01          0.25         0.44 o                         
  -2  -3  11          1.50          1.60         0.39 o                         
  -1  -3  11         13.06         12.88         0.71 o                         
   0  -3  11        135.06        115.11         1.69 o                         
   1  -3  11          0.22          0.89         0.53 o                         
   2  -3  11        183.74        194.06         2.06 o                         
   3  -3  11        309.93        315.94         2.92 o                         
   4  -3  11         22.50         20.30         0.82 o                         
   5  -3  11          4.96          5.02         0.72 o                         
   6  -3  11         13.65         15.66         2.07 o                         
  -6  -2  11          7.69          4.88         0.66 o                         
  -5  -2  11          1.86          2.53         0.50 o                         
  -4  -2  11        165.56        167.93         1.89 o                         
  -3  -2  11         66.78         59.77         1.01 o                         
  -2  -2  11         24.08         29.76         0.90 o                         
  -1  -2  11         28.37         33.31         0.64 o                         
   0  -2  11        102.08        106.84         1.57 o                         
   1  -2  11         75.15         77.93         1.51 o                         
   2  -2  11         90.50         91.40         1.36 o                         
   3  -2  11        375.86        355.98         2.99 o                         
   4  -2  11         43.30         43.30         1.14 o                         
   6  -2  11          0.62          0.55         0.66 o                         
  -6  -1  11          5.69          5.85         1.04 o                         
  -5  -1  11         34.17         34.85         1.26 o                         
  -4  -1  11        393.30        397.92         3.55 o                         
  -3  -1  11        125.96        122.27         1.52 o                         
  -2  -1  11        127.08        122.36         1.40 o                         
  -1  -1  11        126.50        131.48         1.48 o                         
   0  -1  11        117.77        119.46         1.54 o                         
   1  -1  11        339.59        347.26         3.16 o                         
   2  -1  11        417.47        447.66         3.34 o                         
   3  -1  11        101.72        110.30         1.42 o                         
   4  -1  11        134.04        128.64         1.36 o                         
   5  -1  11          4.53          5.49         1.04 o                         
   6  -1  11         12.14         12.59         0.91 o                         
  -6   0  11         60.36         61.55         1.97 o                         
  -5   0  11          1.74          2.82         0.78 o                         
  -4   0  11        128.44        139.16         1.80 o                         
  -3   0  11          4.08          3.12         0.45 o                         
  -2   0  11         23.38         22.64         0.71 o                         
  -1   0  11         47.01         50.11         1.03 o                         
   0   0  11          0.53         -0.01         0.28 o                         
   1   0  11        144.47        138.09         1.72 o                         
   2   0  11        112.56        125.11         1.52 o                         
   3   0  11          8.19          9.61         0.55 o                         
   4   0  11         91.87         90.27         1.24 o                         
   5   0  11          4.46          3.98         0.64 o                         
   6   0  11         19.90         19.71         1.06 o                         
  -6   1  11          1.28          2.08         0.69 o                         
  -5   1  11         70.56         63.22         1.91 o                         
  -4   1  11          0.20         -0.14         0.56 o                         
  -3   1  11        120.80        113.36         1.26 o                         
  -2   1  11        165.51        170.77         1.75 o                         
  -1   1  11        589.52        578.41         4.17 o                         
   0   1  11         70.86         73.93         1.15 o                         
   1   1  11         25.58         26.62         0.95 o                         
   2   1  11          9.33          6.45         0.72 o                         
   3   1  11        179.02        173.17         1.64 o                         
   4   1  11         17.39         13.10         0.65 o                         
   5   1  11          0.82          1.26         0.78 o                         
   6   1  11         11.15         12.76         0.91 o                         
  -6   2  11          1.19          0.57         0.63 o                         
  -5   2  11          4.57          5.23         0.72 o                         
  -4   2  11         37.12         35.13         0.97 o                         
  -3   2  11         25.98         25.50         0.78 o                         
  -2   2  11         19.69         19.04         0.78 o                         
  -1   2  11        301.38        280.77         2.74 o                         
   0   2  11         25.13         28.77         0.82 o                         
   1   2  11        479.64        493.58         3.96 o                         
   2   2  11        143.40        153.31         1.83 o                         
   3   2  11         16.29         17.80         0.88 o                         
   4   2  11         44.67         45.65         1.14 o                         
   5   2  11          0.00          0.15         0.72 o                         
  -6   3  11          0.45         -0.53         0.75 o                         
  -5   3  11         47.03         43.30         1.35 o                         
  -4   3  11          0.50          0.08         0.50 o                         
  -3   3  11          0.89          0.78         0.56 o                         
  -2   3  11        229.70        219.18         2.31 o                         
  -1   3  11          1.35         -0.23         0.50 o                         
   0   3  11         86.58         92.28         1.63 o                         
   1   3  11        356.36        369.68         3.26 o                         
   2   3  11         14.21         16.12         0.87 o                         
   3   3  11         15.01         14.58         1.04 o                         
   4   3  11         25.78         31.82         1.47 o                         
   5   3  11          2.11          1.92         0.89 o                         
  -6   4  11          0.09          2.93         1.00 o                         
  -5   4  11         69.51         64.90         1.46 o                         
  -4   4  11          8.17          6.11         0.63 o                         
  -3   4  11          7.72          8.02         0.79 o                         
  -2   4  11         19.00         17.35         0.95 o                         
  -1   4  11          2.03          1.58         0.64 o                         
   0   4  11         87.33         78.95         2.11 o                         
   1   4  11          6.14          5.01         0.78 o                         
   2   4  11          1.58          2.07         0.52 o                         
   3   4  11         10.42         11.62         0.86 o                         
   4   4  11         38.57         47.00         1.55 o                         
   5   4  11          6.51          7.26         1.00 o                         
  -5   5  11          0.08         -0.67         0.67 o                         
  -4   5  11          1.20          0.35         0.67 o                         
  -3   5  11          2.85          2.52         0.85 o                         
  -2   5  11         48.68         42.41         1.54 o                         
  -1   5  11        113.23        114.95         1.90 o                         
   0   5  11         26.04         26.71         1.11 o                         
   1   5  11         24.59         25.03         1.46 o                         
   2   5  11         16.15         14.82         0.91 o                         
   3   5  11          8.77          6.56         0.71 o                         
   4   5  11          4.22          5.50         1.22 o                         
  -5   6  11          0.05          0.01         0.51 o                         
  -4   6  11          0.55          1.87         0.68 o                         
  -3   6  11          5.61          7.33         0.82 o                         
  -2   6  11         13.55         10.65         0.84 o                         
  -1   6  11         12.67         12.73         0.94 o                         
   0   6  11          0.88          1.47         0.82 o                         
   1   6  11          5.74          2.17         0.92 o                         
   2   6  11          6.77          4.97         0.89 o                         
   3   6  11         37.87         41.09         1.86 o                         
  -4   7  11          1.67          1.62         1.13 o                         
  -3   7  11          0.02         -0.36         0.94 o                         
  -2   7  11          9.17         10.71         1.06 o                         
  -1   7  11          7.91          7.49         1.03 o                         
   0   7  11         12.70         12.74         1.41 o                         
   1   7  11         24.01         23.53         1.37 o                         
   2   7  11          0.17          0.89         0.90 o                         
  -3   8  11          0.04          0.89         1.21 o                         
  -2   8  11         26.31         28.34         2.13 o                         
  -1   8  11          4.57          4.66         0.91 o                         
   0   8  11          0.38          2.59         0.95 o                         
   1   8  11          3.16          2.68         0.97 o                         
   0  -9  12          2.53          3.88         0.70 o                         
   1  -9  12          0.15          0.95         0.93 o                         
   2  -9  12          7.68          7.85         1.10 o                         
  -2  -8  12          0.17          1.57         1.01 o                         
  -1  -8  12          4.81          3.41         0.97 o                         
   0  -8  12          2.30          2.16         0.75 o                         
   1  -8  12          7.90         10.48         1.14 o                         
   2  -8  12         31.03         29.88         1.40 o                         
   3  -8  12          0.51          0.45         0.63 o                         
   4  -8  12          1.66          0.25         0.61 o                         
  -3  -7  12         22.24         23.72         1.45 o                         
  -2  -7  12         11.79         10.32         1.14 o                         
  -1  -7  12          5.44          5.59         0.79 o                         
   0  -7  12         11.26          9.71         0.94 o                         
   1  -7  12         53.86         55.20         1.54 o                         
   2  -7  12        129.36        126.28         2.45 o                         
   3  -7  12          1.10          0.90         0.61 o                         
   4  -7  12          3.21          3.13         0.75 o                         
  -4  -6  12          4.38          3.78         0.78 o                         
  -3  -6  12         43.38         42.81         1.30 o                         
  -2  -6  12         27.75         26.89         1.13 o                         
  -1  -6  12         30.26         27.37         1.55 o                         
   0  -6  12         31.07         29.19         2.10 o                         
   1  -6  12        214.98        216.69         2.49 o                         
   2  -6  12         81.06         78.12         1.54 o                         
   3  -6  12         23.61         24.77         0.81 o                         
   4  -6  12          8.74          4.71         0.81 o                         
   5  -6  12          1.95          1.34         0.88 o                         
  -4  -5  12         12.70         12.04         1.14 o                         
  -3  -5  12         23.33         21.30         1.02 o                         
  -2  -5  12          1.97          4.44         0.66 o                         
  -1  -5  12         81.81         81.31         1.20 o                         
   0  -5  12          1.52          1.42         0.72 o                         
   1  -5  12        332.90        317.68         3.32 o                         
   2  -5  12        112.59        116.27         1.80 o                         
   3  -5  12         26.70         28.58         1.08 o                         
   4  -5  12          5.94          5.71         0.62 o                         
   5  -5  12         11.82         13.80         0.87 o                         
  -5  -4  12          2.92          2.04         0.81 o                         
  -4  -4  12         14.27         15.99         0.96 o                         
  -3  -4  12        196.86        181.76         1.86 o                         
  -2  -4  12        126.44        134.47         1.54 o                         
  -1  -4  12          0.46          0.15         0.59 o                         
   0  -4  12         33.99         35.59         1.31 o                         
   1  -4  12         73.48         71.46         1.54 o                         
   2  -4  12         60.29         53.42         1.31 o                         
   3  -4  12          1.72         -0.31         0.71 o                         
   4  -4  12        100.69        103.99         1.49 o                         
   5  -4  12          0.00         -0.27         0.47 o                         
   6  -4  12          1.04          1.42         0.88 o                         
  -5  -3  12          0.05          0.26         0.67 o                         
  -4  -3  12          0.13          0.24         0.38 o                         
  -3  -3  12        215.25        205.08         2.02 o                         
  -2  -3  12         19.39         21.27         0.70 o                         
  -1  -3  12          0.08          0.31         0.54 o                         
   0  -3  12         36.20         36.75         0.87 o                         
   1  -3  12        150.04        159.92         1.85 o                         
   2  -3  12          4.40          5.54         0.69 o                         
   3  -3  12        416.75        400.71         3.93 o                         
   4  -3  12          0.07          0.78         0.63 o                         
   5  -3  12          2.87          1.72         0.47 o                         
   6  -3  12          0.69          1.37         0.78 o                         
  -6  -2  12          1.53          1.39         0.81 o                         
  -5  -2  12         23.56         22.60         0.82 o                         
  -4  -2  12          7.71          9.17         0.73 o                         
  -3  -2  12         56.93         55.28         0.95 o                         
  -2  -2  12        135.54        126.53         1.42 o                         
  -1  -2  12         15.27         14.92         0.84 o                         
   0  -2  12         11.05          5.07         0.73 o                         
   1  -2  12        135.74        132.44         1.81 o                         
   2  -2  12        107.00        107.61         1.51 o                         
   3  -2  12          2.14          2.66         0.68 o                         
   4  -2  12          7.30          9.16         0.76 o                         
   5  -2  12          3.71          4.26         0.62 o                         
   6  -2  12         27.13         27.40         1.05 o                         
  -6  -1  12         18.67         16.60         0.88 o                         
  -5  -1  12         66.37         67.06         1.72 o                         
  -4  -1  12          0.37          0.56         1.10 o                         
  -3  -1  12         71.80         72.13         1.15 o                         
  -2  -1  12         87.86         77.93         1.18 o                         
  -1  -1  12          0.84          0.65         0.41 o                         
   0  -1  12         16.56         17.41         0.75 o                         
   1  -1  12         40.35         43.76         1.17 o                         
   2  -1  12          1.94          2.90         0.64 o                         
   3  -1  12          0.43          1.54         0.54 o                         
   4  -1  12          6.59          6.44         0.58 o                         
   5  -1  12          3.20          1.88         0.40 o                         
   6  -1  12          7.13          7.37         0.81 o                         
  -6   0  12          4.10          3.69         0.70 o                         
  -5   0  12         50.57         45.72         1.52 o                         
  -4   0  12        321.21        313.64         2.92 o                         
  -3   0  12          0.78          0.94         0.51 o                         
  -2   0  12         16.05         17.66         0.69 o                         
  -1   0  12          1.31          3.24         0.54 o                         
   0   0  12        103.54        109.12         1.17 o                         
   1   0  12        476.31        461.87         4.33 o                         
   2   0  12         45.36         40.13         1.06 o                         
   3   0  12         12.58         14.14         0.77 o                         
   4   0  12         26.72         26.34         0.82 o                         
   5   0  12          0.70          0.57         0.52 o                         
   6   0  12          7.64          9.52         0.85 o                         
  -6   1  12          5.88          6.24         0.86 o                         
  -5   1  12          0.05          1.37         0.74 o                         
  -4   1  12         91.75         89.27         1.46 o                         
  -3   1  12          8.53          9.66         0.57 o                         
  -2   1  12         10.58         13.03         0.67 o                         
  -1   1  12        119.01        105.81         1.52 o                         
   0   1  12          1.97          1.47         0.51 o                         
   1   1  12         79.31         71.17         1.43 o                         
   2   1  12          1.64          2.34         0.59 o                         
   3   1  12         41.67         38.26         0.94 o                         
   4   1  12         37.37         38.39         0.99 o                         
   5   1  12         21.78         23.97         1.00 o                         
  -6   2  12          8.16          8.96         0.83 o                         
  -5   2  12         80.17         73.97         1.62 o                         
  -4   2  12         19.29         19.07         0.94 o                         
  -3   2  12          8.03          9.39         0.60 o                         
  -2   2  12        164.31        151.20         1.99 o                         
  -1   2  12        266.22        276.51         2.58 o                         
   0   2  12          2.76          4.53         0.51 o                         
   1   2  12         90.77         95.52         1.52 o                         
   2   2  12         28.33         34.65         1.16 o                         
   3   2  12         73.93         68.54         1.35 o                         
   4   2  12         26.25         23.65         0.95 o                         
   5   2  12         76.02         78.96         1.70 o                         
  -6   3  12          5.66          6.01         0.84 o                         
  -5   3  12          4.54          6.35         0.96 o                         
  -4   3  12         46.09         47.95         1.24 o                         
  -3   3  12         29.47         27.72         1.13 o                         
  -2   3  12         72.50         71.37         1.37 o                         
  -1   3  12         31.51         26.80         1.04 o                         
   0   3  12         12.39         11.95         0.75 o                         
   1   3  12        117.32        118.53         2.03 o                         
   2   3  12          1.09          1.57         0.79 o                         
   3   3  12          0.26         -0.32         0.73 o                         
   4   3  12         35.07         35.00         1.34 o                         
   5   3  12         23.48         25.09         1.47 o                         
  -5   4  12          3.11          3.23         0.76 o                         
  -4   4  12         50.46         46.42         1.11 o                         
  -3   4  12         16.59         17.51         1.06 o                         
  -2   4  12         45.69         46.50         1.32 o                         
  -1   4  12         23.95         22.66         1.06 o                         
   0   4  12        245.39        251.31         2.89 o                         
   1   4  12          2.48          3.84         0.78 o                         
   2   4  12          0.42         -0.17         0.69 o                         
   3   4  12         27.47         29.18         1.51 o                         
   4   4  12          8.55          7.89         0.91 o                         
  -5   5  12          1.93          2.22         0.78 o                         
  -4   5  12          1.08          0.59         0.69 o                         
  -3   5  12         15.62         15.87         1.05 o                         
  -2   5  12         11.90         15.18         1.08 o                         
  -1   5  12          5.67          4.56         0.80 o                         
   0   5  12          2.55          3.41         0.98 o                         
   1   5  12          0.38          0.23         0.84 o                         
   2   5  12         73.55         68.36         1.68 o                         
   3   5  12         32.90         30.51         1.72 o                         
   4   5  12         20.70         22.73         2.24 o                         
  -5   6  12          3.95          3.56         0.67 o                         
  -4   6  12          7.27          8.35         0.98 o                         
  -3   6  12          3.69          3.01         0.74 o                         
  -2   6  12          3.59          2.49         0.84 o                         
  -1   6  12          4.04          3.09         0.82 o                         
   0   6  12         21.80         21.92         2.61 o                         
   1   6  12         11.71         12.30         1.33 o                         
   2   6  12          0.58          0.96         0.72 o                         
   3   6  12          5.40          8.07         1.12 o                         
  -4   7  12          0.08          0.67         0.85 o                         
  -3   7  12          8.56          9.86         0.78 o                         
  -2   7  12         23.22         28.12         1.47 o                         
  -1   7  12          8.90          7.54         1.01 o                         
   0   7  12         20.02         17.49         1.20 o                         
   1   7  12          6.44          5.68         1.17 o                         
   2   7  12          0.12          0.20         0.78 o                         
  -2   8  12         22.09         26.94         1.87 o                         
  -1   8  12          0.88          0.37         0.82 o                         
   0   8  12          0.00          1.92         2.39 o                         
   0  -9  13          0.08         -0.23         1.68 o                         
   1  -9  13          2.51          2.47         1.37 o                         
  -2  -8  13         16.04         17.36         1.45 o                         
  -1  -8  13         33.56         31.22         1.49 o                         
   0  -8  13          3.50          2.35         0.67 o                         
   1  -8  13          4.53          5.30         0.92 o                         
   2  -8  13          6.64          6.92         0.93 o                         
   3  -8  13         11.93          8.54         0.95 o                         
  -3  -7  13          0.26          0.87         0.53 o                         
  -2  -7  13          1.09          0.89         0.92 o                         
  -1  -7  13          0.18         -0.88         0.88 o                         
   0  -7  13          9.24          9.01         0.93 o                         
   1  -7  13          8.78         12.04         0.82 o                         
   2  -7  13         22.61         22.00         1.24 o                         
   3  -7  13         28.60         30.53         1.24 o                         
   4  -7  13          0.09          0.03         0.66 o                         
  -4  -6  13          0.52          1.48         0.77 o                         
  -3  -6  13          2.23          1.51         0.55 o                         
  -2  -6  13          1.80          0.36         0.61 o                         
  -1  -6  13         18.15         24.72         1.18 o                         
   0  -6  13          0.00         -0.32         0.50 o                         
   1  -6  13         17.37         17.75         1.04 o                         
   2  -6  13        150.74        154.58         2.19 o                         
   3  -6  13          1.24          1.08         0.81 o                         
   4  -6  13          0.30          0.38         0.38 o                         
   5  -6  13         37.69         41.13         1.58 o                         
  -4  -5  13          5.11          6.50         0.83 o                         
  -3  -5  13         22.15         22.54         1.02 o                         
  -2  -5  13         82.75         74.37         1.23 o                         
  -1  -5  13         27.71         23.69         0.78 o                         
   0  -5  13         13.52         15.62         1.01 o                         
   1  -5  13         35.99         40.79         1.43 o                         
   2  -5  13         73.72         70.35         1.65 o                         
   3  -5  13         32.43         33.60         1.49 o                         
   4  -5  13          2.53          1.33         0.59 o                         
   5  -5  13          1.10          1.04         0.56 o                         
  -5  -4  13         25.54         31.90         1.76 o                         
  -4  -4  13         33.90         31.33         1.09 o                         
  -3  -4  13          0.11          0.21         0.54 o                         
  -2  -4  13         28.86         29.32         0.99 o                         
  -1  -4  13         26.51         22.70         1.01 o                         
   0  -4  13        439.63        437.95         5.79 o                         
   1  -4  13        258.75        242.85         2.72 o                         
   2  -4  13          0.22         -0.31         0.64 o                         
   3  -4  13        190.48        190.56         2.30 o                         
   4  -4  13         93.25         85.40         1.44 o                         
   5  -4  13          0.39          1.42         0.57 o                         
  -5  -3  13         10.97         11.69         1.30 o                         
  -4  -3  13         11.92         13.17         0.80 o                         
  -3  -3  13          0.07          1.32         0.44 o                         
  -2  -3  13         14.51         15.99         0.68 o                         
  -1  -3  13         12.73          9.94         0.52 o                         
   0  -3  13          1.78          2.26         0.38 o                         
   1  -3  13         59.67         51.73         1.17 o                         
   2  -3  13        101.27        102.92         1.74 o                         
   3  -3  13         14.63         17.53         1.04 o                         
   4  -3  13        224.97        215.39         2.28 o                         
   5  -3  13          1.80          0.64         0.60 o                         
   6  -3  13          2.60          2.49         0.77 o                         
  -5  -2  13          2.45          1.91         0.58 o                         
  -4  -2  13          1.31          2.09         0.62 o                         
  -3  -2  13          1.34          2.43         0.48 o                         
  -2  -2  13         37.54         36.42         1.07 o                         
  -1  -2  13          9.33         11.45         0.92 o                         
   0  -2  13        211.26        217.12         2.28 o                         
   1  -2  13         40.10         43.46         1.21 o                         
   2  -2  13        157.84        149.83         2.16 o                         
   3  -2  13         56.33         56.07         1.33 o                         
   4  -2  13          7.96          6.37         0.71 o                         
   5  -2  13          0.02          1.13         0.44 o                         
   6  -2  13          3.78          3.36         0.87 o                         
  -6  -1  13          1.83          0.39         0.82 o                         
  -5  -1  13          0.23         -0.77         0.77 o                         
  -4  -1  13         19.48         17.91         1.12 o                         
  -3  -1  13         52.32         49.61         1.12 o                         
  -2  -1  13          2.79          1.49         0.50 o                         
  -1  -1  13         20.55         19.07         0.78 o                         
   0  -1  13        169.30        166.78         1.84 o                         
   1  -1  13         18.64         16.78         0.77 o                         
   2  -1  13          0.00         -0.47         0.47 o                         
   3  -1  13        243.32        242.79         2.23 o                         
   4  -1  13          2.85          3.12         0.57 o                         
   5  -1  13          1.42          0.75         0.54 o                         
   6  -1  13          9.71          9.93         0.83 o                         
  -6   0  13          0.01          0.54         0.74 o                         
  -5   0  13          6.49          8.17         0.89 o                         
  -4   0  13         56.46         53.48         1.31 o                         
  -3   0  13         81.37         81.54         1.20 o                         
  -2   0  13          0.23          0.30         0.59 o                         
  -1   0  13          0.38         -0.01         0.50 o                         
   0   0  13          1.94          1.53         0.63 o                         
   1   0  13        195.80        189.86         2.25 o                         
   2   0  13          1.17          1.39         0.56 o                         
   3   0  13        225.75        214.85         2.07 o                         
   4   0  13         22.65         22.98         0.86 o                         
   5   0  13          2.19          1.64         0.58 o                         
  -6   1  13          0.64          0.82         0.99 o                         
  -5   1  13          1.27          1.24         0.71 o                         
  -4   1  13        292.26        289.46         3.80 o                         
  -3   1  13          0.05         -0.46         0.46 o                         
  -2   1  13         61.53         56.33         0.92 o                         
  -1   1  13          4.16          3.83         0.61 o                         
   0   1  13        122.97        125.48         1.77 o                         
   1   1  13         39.65         36.93         0.97 o                         
   2   1  13        302.72        293.84         2.55 o                         
   3   1  13          1.88          0.51         0.57 o                         
   4   1  13          3.13          3.36         0.59 o                         
   5   1  13         25.39         26.52         1.03 o                         
  -6   2  13          3.81          4.81         0.87 o                         
  -5   2  13          2.36          4.80         0.85 o                         
  -4   2  13          0.09         -0.05         0.47 o                         
  -3   2  13         26.46         30.66         0.93 o                         
  -2   2  13         20.04         22.43         0.89 o                         
  -1   2  13          2.00          1.29         0.55 o                         
   0   2  13        201.86        194.42         2.32 o                         
   1   2  13         19.45         16.75         1.01 o                         
   2   2  13          0.92          0.43         0.87 o                         
   3   2  13          2.15          1.55         0.62 o                         
   4   2  13          0.28         -0.07         0.63 o                         
   5   2  13          5.90          3.91         0.91 o                         
  -5   3  13          3.71          3.11         0.83 o                         
  -4   3  13          5.30          4.12         0.68 o                         
  -3   3  13        213.51        198.29         2.26 o                         
  -2   3  13         21.35         23.70         1.12 o                         
  -1   3  13        327.68        330.31         3.70 o                         
   0   3  13         49.10         49.62         1.31 o                         
   1   3  13          0.28          0.35         0.75 o                         
   2   3  13          5.66          6.86         0.82 o                         
   3   3  13         47.38         52.46         1.63 o                         
   4   3  13          0.01          1.10         0.83 o                         
   5   3  13          5.12          3.68         1.08 o                         
  -5   4  13          2.11          3.16         0.95 o                         
  -4   4  13         27.26         28.02         1.06 o                         
  -3   4  13          3.75          4.80         0.85 o                         
  -2   4  13          6.30          6.47         0.76 o                         
  -1   4  13        105.20        113.20         2.04 o                         
   0   4  13          0.33          1.53         0.74 o                         
   1   4  13         63.52         67.82         1.73 o                         
   2   4  13         16.10         19.84         1.05 o                         
   3   4  13         10.28         11.76         0.93 o                         
   4   4  13         24.46         25.81         1.82 o                         
  -5   5  13         21.20         21.88         1.08 o                         
  -4   5  13          0.93         -0.53         0.53 o                         
  -3   5  13          2.48          3.56         0.77 o                         
  -2   5  13         58.38         46.95         1.57 o                         
  -1   5  13          2.01          1.36         1.21 o                         
   0   5  13         61.29         68.33         2.65 o                         
   1   5  13          0.63          0.37         1.24 o                         
   2   5  13          8.16          7.15         1.08 o                         
   3   5  13          5.91          5.56         0.96 o                         
   4   5  13         10.26          7.14         2.25 o                         
  -4   6  13          0.10         -0.71         0.71 o                         
  -3   6  13          0.02          0.35         0.77 o                         
  -2   6  13          0.31          0.71         0.72 o                         
  -1   6  13          1.86          3.54         0.80 o                         
   0   6  13         14.33         12.89         1.27 o                         
   1   6  13         10.69          6.37         0.92 o                         
   2   6  13         16.35         16.09         1.15 o                         
   3   6  13          0.12         -0.20         1.18 o                         
  -3   7  13          4.98          2.86         0.71 o                         
  -2   7  13          0.11          0.84         0.71 o                         
  -1   7  13          0.29          0.32         0.75 o                         
   0   7  13         12.69         13.39         1.27 o                         
   1   7  13          0.02          1.45         1.66 o                         
   2   7  13          2.52          1.34         1.16 o                         
  -1   8  13         20.80         22.08         1.44 o                         
  -1  -8  14          0.60          2.28         0.84 o                         
   0  -8  14         16.13         16.31         1.62 o                         
   1  -8  14          2.68          2.42         0.90 o                         
   2  -8  14          0.02         -0.80         0.87 o                         
   3  -8  14          1.30          1.67         0.50 o                         
  -2  -7  14          8.26          7.12         0.82 o                         
  -1  -7  14          5.91          4.68         0.63 o                         
   0  -7  14          0.05         -0.29         0.49 o                         
   1  -7  14          5.61          5.00         0.60 o                         
   2  -7  14          0.62          0.76         0.42 o                         
   3  -7  14          0.17          1.11         0.71 o                         
   4  -7  14          7.28          8.18         1.03 o                         
  -3  -6  14          4.17          2.97         0.52 o                         
  -2  -6  14         13.72         12.82         0.85 o                         
  -1  -6  14         13.13         12.36         0.97 o                         
   0  -6  14         99.09         54.99         3.76 o                         
   1  -6  14         31.17         25.74         1.73 o                         
   2  -6  14          4.31          5.09         1.05 o                         
   3  -6  14          0.03         -0.75         0.75 o                         
   4  -6  14          1.15          1.86         0.42 o                         
  -4  -5  14         34.89         38.43         1.44 o                         
  -3  -5  14          0.69          1.63         0.51 o                         
  -2  -5  14          0.00         -0.58         0.58 o                         
  -1  -5  14         11.99         11.09         0.71 o                         
   0  -5  14         20.53         15.37         1.06 o                         
   1  -5  14        251.31        254.51         3.19 o                         
   2  -5  14        204.73        180.40         5.58 o                         
   3  -5  14         76.40         72.36         1.70 o                         
   4  -5  14          0.13         -0.56         0.56 o                         
   5  -5  14         31.48         29.10         1.37 o                         
  -4  -4  14         11.46         12.60         0.93 o                         
  -3  -4  14          4.76          5.09         0.46 o                         
  -2  -4  14         28.42         26.86         0.85 o                         
  -1  -4  14          1.60          1.23         0.66 o                         
   0  -4  14          5.35          4.37         0.57 o                         
   1  -4  14        316.91        324.41         3.58 o                         
   2  -4  14         10.39         11.60         1.16 o                         
   3  -4  14         45.44         51.03         1.53 o                         
   4  -4  14         32.65         32.19         1.09 o                         
   5  -4  14         10.47         11.28         0.96 o                         
  -5  -3  14          0.71          1.73         0.77 o                         
  -4  -3  14         38.78         40.67         1.14 o                         
  -3  -3  14         92.83         87.11         1.23 o                         
  -2  -3  14          1.10          0.33         0.46 o                         
  -1  -3  14         17.47         19.16         0.87 o                         
   0  -3  14         22.40         25.49         1.19 o                         
   1  -3  14        191.64        184.88         2.45 o                         
   2  -3  14        308.96        308.68         3.39 o                         
   3  -3  14         59.39         56.14         1.55 o                         
   4  -3  14          8.96          9.16         1.00 o                         
   5  -3  14          2.12          2.14         0.88 o                         
  -5  -2  14          2.61          1.61         0.78 o                         
  -4  -2  14         20.98         18.35         1.12 o                         
  -3  -2  14         75.32         69.07         1.28 o                         
  -2  -2  14        305.15        309.37         2.98 o                         
  -1  -2  14          1.54          1.16         0.61 o                         
   0  -2  14         29.89         31.12         1.19 o                         
   1  -2  14         68.49         65.92         1.81 o                         
   2  -2  14        150.87        147.34         2.53 o                         
   3  -2  14          1.23          2.12         0.69 o                         
   4  -2  14         13.19         11.83         0.79 o                         
   5  -2  14          4.38          3.53         0.53 o                         
  -5  -1  14          0.15         -0.42         0.79 o                         
  -4  -1  14          0.81         -0.05         1.29 o                         
  -3  -1  14        495.68        490.96         4.12 o                         
  -2  -1  14         18.73         21.24         0.87 o                         
  -1  -1  14         34.53         33.51         0.84 o                         
   0  -1  14        156.54        168.69         1.91 o                         
   1  -1  14          0.16          0.21         0.56 o                         
   2  -1  14        176.00        169.30         2.21 o                         
   3  -1  14        183.28        180.20         1.81 o                         
   4  -1  14         77.82         76.45         1.25 o                         
   5  -1  14          2.60          1.42         0.41 o                         
  -5   0  14          0.05          0.64         0.95 o                         
  -4   0  14          0.33         -0.72         0.72 o                         
  -3   0  14        144.53        141.48         1.78 o                         
  -2   0  14         64.58         68.51         1.31 o                         
  -1   0  14         90.23         98.13         1.54 o                         
   0   0  14        108.79        112.54         1.56 o                         
   1   0  14          0.11          0.31         0.70 o                         
   2   0  14         12.62         13.17         0.85 o                         
   3   0  14         44.39         41.13         1.18 o                         
   4   0  14          3.42          3.08         0.62 o                         
   5   0  14          0.03          0.19         0.61 o                         
  -5   1  14         26.19         31.80         1.33 o                         
  -4   1  14         14.14         16.92         1.43 o                         
  -3   1  14          5.07          3.70         0.56 o                         
  -2   1  14          5.19          4.96         0.47 o                         
  -1   1  14         44.02         46.11         1.26 o                         
   0   1  14         32.79         33.67         1.10 o                         
   1   1  14         29.08         23.73         0.89 o                         
   2   1  14         13.06         10.84         0.76 o                         
   3   1  14          4.81          5.77         0.93 o                         
   4   1  14          8.92          9.06         0.61 o                         
   5   1  14          0.40         -0.12         0.50 o                         
  -5   2  14          2.26          1.81         1.27 o                         
  -4   2  14         11.83         15.78         0.82 o                         
  -3   2  14          0.00         -0.34         0.56 o                         
  -2   2  14          3.79          1.71         0.59 o                         
  -1   2  14          1.92         -0.09         0.59 o                         
   0   2  14         20.06         21.22         1.00 o                         
   1   2  14         64.46         60.19         2.90 o                         
   2   2  14          3.66          1.59         0.71 o                         
   3   2  14          5.29          4.97         0.77 o                         
   4   2  14          3.94          5.25         0.68 o                         
   5   2  14          3.25          4.79         0.95 o                         
  -5   3  14         20.23         20.94         1.49 o                         
  -4   3  14         22.31         26.08         1.00 o                         
  -3   3  14          2.54          0.60         0.66 o                         
  -2   3  14          4.65          6.74         0.89 o                         
  -1   3  14         62.92         69.44         1.55 o                         
   0   3  14          8.71          9.21         0.94 o                         
   1   3  14         24.20         24.43         1.24 o                         
   2   3  14          3.14          4.67         0.82 o                         
   3   3  14          0.29          0.45         0.83 o                         
   4   3  14          0.53          0.00         0.69 o                         
  -5   4  14          3.19          1.58         1.14 o                         
  -4   4  14         11.81         11.55         1.10 o                         
  -3   4  14          6.63          7.43         0.90 o                         
  -2   4  14         18.11         16.76         1.02 o                         
  -1   4  14        427.69        411.21         4.88 o                         
   0   4  14         25.13         31.15         1.73 o                         
   1   4  14         40.07         43.49         2.02 o                         
   2   4  14         16.60         13.74         1.08 o                         
   3   4  14         26.21         23.97         1.13 o                         
   4   4  14          0.41          2.34         0.72 o                         
  -4   5  14         23.76         24.70         1.21 o                         
  -3   5  14          0.03          0.20         0.81 o                         
  -2   5  14         20.51         23.66         1.08 o                         
  -1   5  14         12.70         15.29         2.39 o                         
   0   5  14          9.49          9.92         1.23 o                         
   1   5  14         49.37         49.13         2.92 o                         
   2   5  14          2.22          0.46         0.87 o                         
   3   5  14         13.79         16.06         1.36 o                         
  -4   6  14          0.02          0.24         0.88 o                         
  -3   6  14          5.69          3.14         0.75 o                         
  -2   6  14          1.10          1.44         0.65 o                         
  -1   6  14          3.37          5.55         1.00 o                         
   0   6  14         44.60         48.29         2.34 o                         
   1   6  14          1.37          1.42         0.88 o                         
   2   6  14          5.34          3.62         1.14 o                         
  -3   7  14         12.79         12.44         1.04 o                         
  -2   7  14          0.37          0.18         1.11 o                         
  -1   7  14          0.55         -0.48         0.96 o                         
   0   7  14         10.62         11.67         1.34 o                         
   1   7  14         11.84         10.29         1.27 o                         
  -1  -8  15         12.96         14.12         1.15 o                         
   0  -8  15          1.58          2.89         0.70 o                         
   1  -8  15          1.34          1.69         0.60 o                         
   2  -8  15         10.29          9.59         1.04 o                         
  -2  -7  15          0.25         -0.15         0.54 o                         
  -1  -7  15          6.48          8.49         1.27 o                         
   0  -7  15          0.75          0.03         1.17 o                         
   1  -7  15          3.27          0.82         1.13 o                         
   2  -7  15          1.99          2.20         0.60 o                         
   3  -7  15          0.01          0.72         1.24 o                         
  -3  -6  15          0.54          1.60         0.51 o                         
  -2  -6  15         36.67         36.56         1.47 o                         
  -1  -6  15          8.87          6.45         0.69 o                         
   0  -6  15          0.49         -0.96         0.96 o                         
   1  -6  15         20.92         23.90         1.59 o                         
   2  -6  15         56.62         52.01         1.89 o                         
   3  -6  15         14.30         12.81         1.11 o                         
   4  -6  15          1.21          2.22         0.45 o                         
  -4  -5  15          2.13          1.13         1.04 o                         
  -3  -5  15         26.24         26.54         0.97 o                         
  -2  -5  15          0.97         -0.02         0.72 o                         
  -1  -5  15          9.65         10.31         0.97 o                         
   0  -5  15         27.48         26.21         1.31 o                         
   1  -5  15         83.69         83.37         2.38 o                         
   2  -5  15         18.33         17.57         1.16 o                         
   3  -5  15          2.24          3.40         0.85 o                         
   4  -5  15          0.17          1.36         0.74 o                         
   5  -5  15          0.05          0.39         0.56 o                         
  -4  -4  15          9.02         10.36         0.90 o                         
  -3  -4  15          2.56          1.98         0.47 o                         
  -2  -4  15         31.43         24.31         0.96 o                         
  -1  -4  15         16.52         22.60         1.08 o                         
   0  -4  15          7.25         10.63         0.73 o                         
   1  -4  15         18.94         17.27         1.21 o                         
   2  -4  15        292.33        285.77         3.10 o                         
   3  -4  15         17.82         20.83         1.03 o                         
   4  -4  15         20.78         23.01         1.01 o                         
   5  -4  15         15.94         16.82         1.33 o                         
  -5  -3  15         38.51         45.65         1.71 o                         
  -4  -3  15          1.06          0.18         0.70 o                         
  -3  -3  15          0.00          0.15         0.45 o                         
  -2  -3  15        109.12         96.71         1.61 o                         
  -1  -3  15          9.31         10.49         0.82 o                         
   0  -3  15         26.30         27.05         1.29 o                         
   1  -3  15        177.99        179.77         2.83 o                         
   2  -3  15        107.98        109.36         2.11 o                         
   3  -3  15         11.77         12.28         1.03 o                         
   4  -3  15          0.13         -0.21         0.70 o                         
   5  -3  15         14.07         12.81         0.84 o                         
  -5  -2  15          4.82          7.90         1.42 o                         
  -4  -2  15          0.49          0.95         0.74 o                         
  -3  -2  15          1.74          2.82         0.60 o                         
  -2  -2  15        243.50        239.81         2.69 o                         
  -1  -2  15          1.69         -0.18         0.60 o                         
   0  -2  15        143.97        133.54         1.86 o                         
   1  -2  15         26.22         30.33         1.31 o                         
   2  -2  15        179.85        179.45         2.15 o                         
   3  -2  15          0.01         -0.67         0.67 o                         
   4  -2  15        164.30        166.11         1.89 o                         
   5  -2  15          0.11         -0.04         0.46 o                         
  -5  -1  15          1.96          1.55         0.83 o                         
  -4  -1  15          9.84          7.11         1.18 o                         
  -3  -1  15          5.22          7.07         0.75 o                         
  -2  -1  15          0.04          1.17         0.75 o                         
  -1  -1  15         16.43         18.67         0.66 o                         
   0  -1  15        213.53        216.43         2.28 o                         
   1  -1  15         19.70         19.55         0.84 o                         
   2  -1  15        108.22         93.76         1.27 o                         
   3  -1  15          8.36          6.76         0.55 o                         
   4  -1  15          0.42         -0.44         0.61 o                         
   5  -1  15          0.80          0.58         0.46 o                         
  -5   0  15          5.83          4.80         0.93 o                         
  -4   0  15          0.57          1.04         0.88 o                         
  -3   0  15          5.69          5.56         0.84 o                         
  -2   0  15          0.99          1.43         0.60 o                         
  -1   0  15         36.35         37.77         1.20 o                         
   0   0  15        269.13        267.51         2.65 o                         
   1   0  15         36.65         35.28         1.05 o                         
   2   0  15         17.91         15.39         0.84 o                         
   3   0  15          5.67          5.59         0.72 o                         
   4   0  15          1.23          1.17         0.64 o                         
   5   0  15          0.16          0.02         0.95 o                         
  -5   1  15          6.34          6.17         0.98 o                         
  -4   1  15          3.38          1.60         0.50 o                         
  -3   1  15         28.10         27.67         0.94 o                         
  -2   1  15          1.16          0.97         0.47 o                         
  -1   1  15         12.94         14.43         0.65 o                         
   0   1  15          0.03          0.09         0.58 o                         
   1   1  15          2.32          2.10         0.51 o                         
   2   1  15         31.56         31.98         1.09 o                         
   3   1  15          5.95          5.59         0.61 o                         
   4   1  15         12.44          9.14         0.63 o                         
   5   1  15         32.60         29.81         1.02 o                         
  -5   2  15          8.56          7.76         1.09 o                         
  -4   2  15          5.93          6.08         0.92 o                         
  -3   2  15         25.29         25.15         0.97 o                         
  -2   2  15         28.64         29.58         1.00 o                         
  -1   2  15         16.68         14.91         0.81 o                         
   0   2  15         31.28         24.21         1.45 o                         
   1   2  15         33.44         37.77         1.64 o                         
   2   2  15          0.59         -0.13         0.86 o                         
   3   2  15          1.03          1.31         0.72 o                         
   4   2  15          3.90          1.65         0.63 o                         
  -5   3  15          0.23         -0.16         0.77 o                         
  -4   3  15         82.24         77.47         1.55 o                         
  -3   3  15         19.60         18.32         0.93 o                         
  -2   3  15          0.01          0.50         0.76 o                         
  -1   3  15        157.11        151.31         2.86 o                         
   0   3  15         44.18         46.11         2.09 o                         
   1   3  15         11.01         14.82         1.79 o                         
   2   3  15         44.63         38.87         1.45 o                         
   3   3  15          4.85          5.44         1.05 o                         
   4   3  15          2.74          1.59         0.75 o                         
  -5   4  15          1.16          2.83         0.86 o                         
  -4   4  15          0.50          1.04         0.50 o                         
  -3   4  15         21.45         26.51         1.17 o                         
  -2   4  15         61.40         63.03         1.66 o                         
  -1   4  15          2.96          0.65         0.82 o                         
   0   4  15         14.98         14.70         1.03 o                         
   1   4  15         14.35         16.53         1.46 o                         
   2   4  15         14.11         11.85         1.11 o                         
   3   4  15          0.65         -0.64         0.99 o                         
  -4   5  15          0.02          1.14         0.79 o                         
  -3   5  15         26.09         24.56         1.61 o                         
  -2   5  15         22.87         25.32         1.68 o                         
  -1   5  15         37.37         35.73         1.73 o                         
   0   5  15          0.79          1.18         0.57 o                         
   1   5  15          9.18         11.11         1.05 o                         
   2   5  15          1.88          2.48         0.90 o                         
   3   5  15          0.00          2.18         0.87 o                         
  -3   6  15          1.33          0.62         1.11 o                         
  -2   6  15          7.57          6.65         0.99 o                         
  -1   6  15         16.85         22.23         1.54 o                         
   0   6  15          5.63          5.29         1.05 o                         
   1   6  15          1.56          1.98         1.01 o                         
   2   6  15         17.29         19.64         1.49 o                         
  -2   7  15          1.11          0.75         0.56 o                         
  -1   7  15          1.34          3.48         1.11 o                         
   0   7  15          0.60         -1.01         1.23 o                         
   0  -8  16          6.31          7.40         1.76 o                         
   1  -8  16          3.11          6.74         1.38 o                         
  -2  -7  16          2.97          0.88         1.01 o                         
  -1  -7  16          5.15          5.37         1.28 o                         
   0  -7  16          8.16          4.73         0.85 o                         
   1  -7  16         11.45         17.13         1.55 o                         
   2  -7  16          0.19          0.67         0.50 o                         
   3  -7  16         31.71         35.97         2.36 o                         
  -3  -6  16          0.90          0.98         0.74 o                         
  -2  -6  16         23.25         21.86         1.23 o                         
  -1  -6  16          0.45         -0.45         0.86 o                         
   0  -6  16          3.67          3.40         0.89 o                         
   1  -6  16          9.76          8.95         0.93 o                         
   2  -6  16          3.78          4.28         0.91 o                         
   3  -6  16         13.01         14.42         1.01 o                         
   4  -6  16         52.03         60.49         1.86 o                         
  -3  -5  16         15.69         19.99         0.92 o                         
  -2  -5  16          1.36          0.96         0.50 o                         
  -1  -5  16         30.05         32.59         1.51 o                         
   0  -5  16         14.89         11.84         0.81 o                         
   1  -5  16         12.81         17.05         1.80 o                         
   2  -5  16         36.01         38.38         1.37 o                         
   3  -5  16          9.11          8.07         0.94 o                         
   4  -5  16         36.78         41.48         1.66 o                         
  -4  -4  16         38.25         50.90         2.29 o                         
  -3  -4  16          0.00          0.02         0.40 o                         
  -2  -4  16          8.49          7.93         0.55 o                         
  -1  -4  16         98.93         91.52         1.78 o                         
   0  -4  16        112.02        114.30         2.25 o                         
   1  -4  16        169.75        163.96         4.23 o                         
   2  -4  16          1.23          2.34         1.05 o                         
   3  -4  16          1.06          1.95         1.03 o                         
   4  -4  16          5.73          3.01         0.69 o                         
   5  -4  16          8.58         10.30         1.23 o                         
  -4  -3  16          1.05          0.55         0.70 o                         
  -3  -3  16         27.07         24.68         1.03 o                         
  -2  -3  16          1.63         -0.53         0.67 o                         
  -1  -3  16         15.55         18.93         0.95 o                         
   0  -3  16          3.62          1.57         0.70 o                         
   1  -3  16        108.38        107.42         2.19 o                         
   2  -3  16        151.02        151.78         2.54 o                         
   3  -3  16         15.38         13.34         1.17 o                         
   4  -3  16          8.05          8.07         0.90 o                         
   5  -3  16         25.59         25.02         1.19 o                         
  -5  -2  16          4.09          5.75         1.39 o                         
  -4  -2  16          0.19         -0.31         0.80 o                         
  -3  -2  16          6.67          5.53         0.66 o                         
  -2  -2  16         14.05         16.72         0.89 o                         
  -1  -2  16         22.83         25.65         1.01 o                         
   0  -2  16        153.28        142.77         2.52 o                         
   1  -2  16        215.38        213.01         2.53 o                         
   2  -2  16         51.15         47.31         1.29 o                         
   3  -2  16          3.03          3.41         0.74 o                         
   4  -2  16          4.39          5.62         0.64 o                         
   5  -2  16          0.45          0.64         0.61 o                         
  -5  -1  16          2.33          2.99         0.88 o                         
  -4  -1  16         42.74         46.33         2.14 o                         
  -3  -1  16        197.24        192.73         2.27 o                         
  -2  -1  16          0.80          0.69         0.69 o                         
  -1  -1  16         28.85         30.93         0.80 o                         
   0  -1  16         23.62         22.99         1.20 o                         
   1  -1  16         20.05         24.53         1.03 o                         
   2  -1  16         75.15         78.33         1.54 o                         
   3  -1  16          2.01          1.97         0.61 o                         
   4  -1  16         18.43         18.82         0.84 o                         
   5  -1  16          0.16          0.61         0.55 o                         
  -5   0  16         17.00         18.05         1.66 o                         
  -4   0  16         13.54         11.74         1.12 o                         
  -3   0  16          0.62         -0.14         0.60 o                         
  -2   0  16         83.99         83.78         1.57 o                         
  -1   0  16         80.61         78.95         1.57 o                         
   0   0  16          2.05          3.89         0.99 o                         
   1   0  16         89.36         89.02         1.50 o                         
   2   0  16         79.76         75.28         2.47 o                         
   3   0  16         18.57         17.96         0.88 o                         
   4   0  16          0.00          0.48         0.60 o                         
   5   0  16         11.26         13.01         0.81 o                         
  -5   1  16          0.09         -0.81         0.90 o                         
  -4   1  16         20.51         20.29         1.11 o                         
  -3   1  16         39.41         35.85         1.02 o                         
  -2   1  16         27.92         30.05         1.03 o                         
  -1   1  16         14.60         15.53         0.90 o                         
   0   1  16        116.09        118.60         1.85 o                         
   1   1  16         28.63         24.47         0.90 o                         
   2   1  16         32.54         31.33         1.36 o                         
   3   1  16         28.01         30.45         0.87 o                         
   4   1  16          3.70          2.11         0.52 o                         
  -5   2  16          3.67          1.29         1.28 o                         
  -4   2  16          1.56          1.07         0.56 o                         
  -3   2  16         94.80         91.97         1.46 o                         
  -2   2  16         42.77         43.13         1.17 o                         
  -1   2  16         13.14         14.50         1.21 o                         
   0   2  16         32.60         32.00         1.48 o                         
   1   2  16          0.74         -0.25         0.91 o                         
   2   2  16          3.76          3.34         0.81 o                         
   3   2  16          5.08          3.36         0.71 o                         
   4   2  16          0.42         -0.31         0.87 o                         
  -5   3  16          0.65          1.40         0.87 o                         
  -4   3  16          8.73          8.00         0.80 o                         
  -3   3  16          0.08         -0.55         0.65 o                         
  -2   3  16         39.30         41.26         2.40 o                         
  -1   3  16          0.05         -0.02         0.72 o                         
   0   3  16         46.63         42.69         2.79 o                         
   1   3  16          3.93          2.57         1.17 o                         
   2   3  16         13.58         16.66         1.20 o                         
   3   3  16          2.85          3.90         0.89 o                         
   4   3  16          4.04          3.97         0.88 o                         
  -4   4  16          9.41         10.39         0.98 o                         
  -3   4  16         22.86         20.82         1.04 o                         
  -2   4  16          8.08          6.58         0.86 o                         
  -1   4  16          3.35          1.93         0.91 o                         
   0   4  16         12.46         15.65         1.43 o                         
   1   4  16          6.97          4.77         1.03 o                         
   2   4  16          0.11         -0.82         1.04 o                         
   3   4  16         11.72         15.51         1.28 o                         
  -4   5  16          0.06         -0.35         0.58 o                         
  -3   5  16         26.86         27.77         1.60 o                         
  -2   5  16          2.53          1.93         0.86 o                         
  -1   5  16         11.23          9.28         1.07 o                         
   0   5  16          0.21         -0.03         0.72 o                         
   1   5  16          7.98          8.14         1.20 o                         
   2   5  16          1.26          1.00         1.04 o                         
  -3   6  16         11.74         13.30         1.22 o                         
  -2   6  16          0.32          0.02         0.84 o                         
  -1   6  16         28.38         21.97         1.35 o                         
   0   6  16          2.53          1.52         0.74 o                         
   1   6  16          0.38          0.43         1.03 o                         
  -1  -7  17          2.40          3.22         1.04 o                         
   0  -7  17          0.66          1.61         0.83 o                         
   1  -7  17         33.54         35.08         1.61 o                         
   2  -7  17          9.97         12.03         1.26 o                         
  -2  -6  17          0.02          0.48         0.49 o                         
  -1  -6  17          9.26         11.29         1.09 o                         
   0  -6  17         14.61         15.01         1.37 o                         
   1  -6  17          2.74          1.75         0.75 o                         
   2  -6  17          1.84          1.64         0.82 o                         
   3  -6  17          1.32          0.87         1.02 o                         
  -3  -5  17          5.82          5.50         0.67 o                         
  -2  -5  17         16.40         15.32         0.86 o                         
  -1  -5  17          1.51          1.18         0.78 o                         
   0  -5  17         50.10         47.00         1.10 o                         
   1  -5  17         68.64         71.58         2.02 o                         
   2  -5  17          2.19          3.15         0.73 o                         
   3  -5  17          0.15          1.70         0.79 o                         
   4  -5  17          0.76          0.72         0.76 o                         
  -3  -4  17          6.50          7.89         0.72 o                         
  -2  -4  17         16.70         15.15         0.87 o                         
  -1  -4  17          5.94          5.21         0.78 o                         
   0  -4  17         46.42         44.75         1.96 o                         
   1  -4  17        165.92        164.16         3.18 o                         
   2  -4  17         12.76         18.04         1.41 o                         
   3  -4  17         79.37         70.88         1.94 o                         
   4  -4  17          0.30         -0.81         0.85 o                         
  -4  -3  17          2.48          2.25         0.82 o                         
  -3  -3  17          3.68          2.26         0.60 o                         
  -2  -3  17          1.64          1.71         0.71 o                         
  -1  -3  17         21.59         19.62         0.98 o                         
   0  -3  17         17.67         18.59         1.09 o                         
   1  -3  17         27.64         22.88         1.94 o                         
   2  -3  17          7.54          7.08         1.34 o                         
   3  -3  17         15.65         15.79         1.25 o                         
   4  -3  17         23.54         25.19         1.35 o                         
  -4  -2  17          4.98          6.33         0.89 o                         
  -3  -2  17         35.06         36.50         1.38 o                         
  -2  -2  17        197.67        196.34         2.68 o                         
  -1  -2  17          8.06          7.00         0.77 o                         
   0  -2  17          2.42          3.85         1.12 o                         
   1  -2  17         39.12         42.26         1.61 o                         
   2  -2  17         15.78         14.18         0.91 o                         
   3  -2  17         32.66         35.71         1.66 o                         
   4  -2  17          8.57         10.53         0.73 o                         
  -4  -1  17         11.01         10.52         1.51 o                         
  -3  -1  17          4.27          3.71         0.76 o                         
  -2  -1  17         57.54         50.43         1.62 o                         
  -1  -1  17        103.35        103.89         2.00 o                         
   0  -1  17          4.19          4.32         0.76 o                         
   1  -1  17        159.10        149.51         2.02 o                         
   2  -1  17          5.79          5.07         0.71 o                         
   3  -1  17        155.82        154.92         2.23 o                         
   4  -1  17         22.64         23.35         1.11 o                         
  -5   0  17          9.84         10.14         1.80 o                         
  -4   0  17          0.47          0.74         1.20 o                         
  -3   0  17          9.37          9.59         0.75 o                         
  -2   0  17        218.28        219.93         2.42 o                         
  -1   0  17          3.48          2.72         0.63 o                         
   0   0  17         57.21         55.98         1.50 o                         
   1   0  17         32.30         34.80         1.46 o                         
   2   0  17          3.45          1.97         0.65 o                         
   3   0  17         25.01         22.85         1.05 o                         
   4   0  17         35.21         35.37         1.09 o                         
  -5   1  17          3.55         -2.27         2.32 o                         
  -4   1  17          1.17          0.26         0.47 o                         
  -3   1  17          1.24          1.48         0.57 o                         
  -2   1  17        110.97        116.28         1.82 o                         
  -1   1  17          1.79          2.08         0.73 o                         
   0   1  17        188.16        205.66         2.99 o                         
   1   1  17         51.70         50.54         1.64 o                         
   2   1  17         11.99         11.66         0.69 o                         
   3   1  17          2.00          2.25         0.71 o                         
   4   1  17          3.21          4.19         0.66 o                         
  -4   2  17          0.00          0.08         0.81 o                         
  -3   2  17         22.10         28.72         1.46 o                         
  -2   2  17         32.25         36.55         1.35 o                         
  -1   2  17         18.94         23.28         1.20 o                         
   0   2  17         43.56         45.40         1.99 o                         
   1   2  17          3.76          1.57         1.37 o                         
   2   2  17          0.94         -0.73         0.73 o                         
   3   2  17          0.52          0.95         0.79 o                         
   4   2  17          0.29         -0.08         0.68 o                         
  -4   3  17          0.97         -0.06         0.93 o                         
  -3   3  17          0.02         -0.16         0.60 o                         
  -2   3  17          3.62          2.76         0.83 o                         
  -1   3  17         21.68         20.55         1.51 o                         
   0   3  17         15.44         18.89         1.80 o                         
   1   3  17         17.25         18.96         1.41 o                         
   2   3  17         22.20         23.01         1.19 o                         
   3   3  17          1.89          2.86         0.78 o                         
  -4   4  17          8.12         10.34         0.91 o                         
  -3   4  17         25.65         23.29         2.28 o                         
  -2   4  17          0.00          0.79         1.20 o                         
  -1   4  17          0.00          0.36         0.57 o                         
   0   4  17         48.24         45.91         1.68 o                         
   1   4  17          1.19          0.84         1.05 o                         
   2   4  17          0.54         -0.03         0.87 o                         
   3   4  17          2.07          1.39         1.03 o                         
  -3   5  17          2.27          0.99         1.06 o                         
  -2   5  17          1.35          0.79         0.77 o                         
  -1   5  17          3.02          1.14         0.55 o                         
   0   5  17         52.04         51.04         1.78 o                         
   1   5  17         13.80         17.98         1.48 o                         
   2   5  17          0.02         -0.71         0.98 o                         
  -2   6  17          0.41          2.97         2.86 o                         
  -1   6  17          5.49          8.10         1.37 o                         
   0   6  17          7.60          9.93         1.39 o                         
   0  -7  18         11.61         12.09         1.50 o                         
   1  -7  18          6.35          5.36         0.97 o                         
  -2  -6  18         26.68         31.72         1.36 o                         
  -1  -6  18          9.05          8.48         1.07 o                         
   0  -6  18          1.72          2.20         0.77 o                         
   1  -6  18          0.27          0.01         0.67 o                         
   2  -6  18         59.62         67.40         2.17 o                         
   3  -6  18          7.26          7.54         1.04 o                         
  -2  -5  18          0.42          1.65         0.61 o                         
  -1  -5  18         12.68         15.28         1.69 o                         
   0  -5  18         40.87         43.85         1.66 o                         
   1  -5  18          0.57          0.03         0.90 o                         
   2  -5  18          0.22          1.97         2.04 o                         
   3  -5  18         60.97         61.90         2.52 o                         
  -3  -4  18          7.59         10.14         0.81 o                         
  -2  -4  18         31.03         31.98         1.37 o                         
  -1  -4  18         46.80         50.32         1.61 o                         
   0  -4  18          0.31          0.53         0.83 o                         
   1  -4  18          1.15          1.05         0.96 o                         
   2  -4  18          2.83          1.71         0.92 o                         
   3  -4  18          0.09          0.20         0.91 o                         
   4  -4  18         27.98         29.12         1.23 o                         
  -4  -3  18          7.36         10.58         1.05 o                         
  -3  -3  18         10.58         10.09         0.98 o                         
  -2  -3  18          7.39          7.66         0.83 o                         
  -1  -3  18         41.29         39.58         1.35 o                         
   0  -3  18        102.09         95.79         2.56 o                         
   1  -3  18          0.02         -0.26         0.74 o                         
   2  -3  18          1.56          1.99         0.99 o                         
   3  -3  18         12.24         10.56         1.18 o                         
   4  -3  18         26.13         28.09         1.30 o                         
  -4  -2  18         11.87         16.29         1.12 o                         
  -3  -2  18         26.23         23.56         1.07 o                         
  -2  -2  18         58.30         61.88         1.68 o                         
  -1  -2  18         20.42         20.91         1.01 o                         
   0  -2  18          1.88          1.00         0.74 o                         
   1  -2  18        142.77        147.47         2.75 o                         
   2  -2  18          0.80          0.38         0.74 o                         
   3  -2  18          0.10          0.44         0.62 o                         
   4  -2  18         10.06          9.92         0.82 o                         
  -4  -1  18         12.11         12.66         1.16 o                         
  -3  -1  18         32.29         30.63         1.21 o                         
  -2  -1  18         12.18         15.34         0.94 o                         
  -1  -1  18          2.14          4.05         0.72 o                         
   0  -1  18          1.68          0.53         0.61 o                         
   1  -1  18         38.21         38.54         1.76 o                         
   2  -1  18         30.95         33.26         1.66 o                         
   3  -1  18         14.16         13.01         1.17 o                         
   4  -1  18          2.06          2.27         0.64 o                         
  -4   0  18          0.00          0.94         0.41 o                         
  -3   0  18          2.55          1.59         0.66 o                         
  -2   0  18          2.01          2.95         0.63 o                         
  -1   0  18         35.06         37.18         1.18 o                         
   0   0  18         70.33         63.68         1.73 o                         
   1   0  18         85.34         83.71         1.86 o                         
   2   0  18          0.03         -0.54         0.64 o                         
   3   0  18          0.01          0.13         0.57 o                         
   4   0  18         27.90         28.34         1.08 o                         
  -4   1  18          2.83          0.92         0.50 o                         
  -3   1  18         32.72         34.62         1.10 o                         
  -2   1  18          1.86          1.15         0.89 o                         
  -1   1  18         40.42         39.37         1.43 o                         
   0   1  18          1.96          2.52         0.80 o                         
   1   1  18         48.00         53.30         1.65 o                         
   2   1  18          0.43          0.30         0.35 o                         
   3   1  18          0.08          0.38         0.74 o                         
   4   1  18          6.89          4.53         0.83 o                         
  -4   2  18          0.57          1.58         0.49 o                         
  -3   2  18         39.49         38.34         1.19 o                         
  -2   2  18          5.33          6.18         0.79 o                         
  -1   2  18          8.15          9.05         1.05 o                         
   0   2  18         12.72         11.85         1.22 o                         
   1   2  18          0.21         -0.92         0.92 o                         
   2   2  18         17.34         18.23         1.19 o                         
   3   2  18         20.63         20.62         1.13 o                         
  -4   3  18          0.59         -0.12         0.48 o                         
  -3   3  18          9.62         12.62         0.83 o                         
  -2   3  18         19.33         16.21         1.08 o                         
  -1   3  18         62.38         70.99         2.08 o                         
   0   3  18          0.01         -0.97         0.97 o                         
   1   3  18         33.46         32.02         1.51 o                         
   2   3  18          1.86          3.43         0.97 o                         
   3   3  18          4.27          3.45         1.03 o                         
  -3   4  18          3.30          1.84         0.82 o                         
  -2   4  18         16.39         16.55         1.36 o                         
  -1   4  18          2.17          2.99         1.13 o                         
   0   4  18          5.05          4.01         1.14 o                         
   1   4  18          5.84          5.98         1.11 o                         
   2   4  18          0.09          0.93         1.38 o                         
  -2   5  18          7.73          8.81         1.38 o                         
  -1   5  18          2.17          0.21         0.53 o                         
   0   5  18         18.10         18.40         1.58 o                         
   1   5  18          1.87          1.94         1.38 o                         
  -1  -6  19         12.11         11.32         1.02 o                         
   0  -6  19         28.76         33.18         1.70 o                         
   1  -6  19          3.34          3.60         1.10 o                         
   2  -6  19          0.98          3.20         0.83 o                         
  -2  -5  19          2.67          3.86         0.79 o                         
  -1  -5  19         24.60         21.57         1.09 o                         
   0  -5  19          2.59          1.32         0.81 o                         
   1  -5  19          2.87          5.20         1.44 o                         
   2  -5  19         10.26         11.43         1.22 o                         
   3  -5  19          0.34          0.13         1.07 o                         
  -3  -4  19         25.80         24.49         1.11 o                         
  -2  -4  19          9.18          9.12         0.77 o                         
  -1  -4  19          9.13          9.36         1.19 o                         
   0  -4  19         54.78         54.11         1.63 o                         
   1  -4  19          4.62          3.39         0.97 o                         
   2  -4  19          4.77          3.42         1.18 o                         
   3  -4  19          2.44         -0.17         1.13 o                         
  -3  -3  19          1.98          2.92         0.65 o                         
  -2  -3  19          1.22          2.48         0.79 o                         
  -1  -3  19          0.22          0.82         0.81 o                         
   0  -3  19         99.24         99.21         1.81 o                         
   1  -3  19         43.36         46.46         1.43 o                         
   2  -3  19         46.40         51.39         1.82 o                         
   3  -3  19         25.84         29.01         1.39 o                         
  -3  -2  19         32.59         34.19         1.31 o                         
  -2  -2  19          1.98          0.91         0.74 o                         
  -1  -2  19          3.31          2.49         0.75 o                         
   0  -2  19         37.13         37.50         1.57 o                         
   1  -2  19         33.62         35.63         1.23 o                         
   2  -2  19          3.75          4.11         0.67 o                         
   3  -2  19         75.28         74.05         1.94 o                         
   4  -2  19          7.67          6.51         0.96 o                         
  -4  -1  19          0.25          1.16         0.60 o                         
  -3  -1  19          7.58         10.08         1.03 o                         
  -2  -1  19          7.01          7.39         0.94 o                         
  -1  -1  19         45.03         42.59         1.61 o                         
   0  -1  19          7.12          5.39         0.97 o                         
   1  -1  19         14.38         14.00         1.09 o                         
   2  -1  19         25.12         19.46         1.28 o                         
   3  -1  19          0.18          0.74         0.68 o                         
   4  -1  19         27.41         28.85         1.33 o                         
  -4   0  19          0.46          1.09         0.65 o                         
  -3   0  19         15.16         16.96         0.93 o                         
  -2   0  19         89.29         92.49         1.57 o                         
  -1   0  19         26.91         25.85         1.08 o                         
   0   0  19         48.23         50.97         1.67 o                         
   1   0  19          2.00          3.62         0.77 o                         
   2   0  19          8.89          9.15         1.06 o                         
   3   0  19          1.72          1.34         0.55 o                         
  -4   1  19          8.25         10.60         1.29 o                         
  -3   1  19         56.05         54.20         1.18 o                         
  -2   1  19          0.37          0.18         0.63 o                         
  -1   1  19         15.52         14.57         1.05 o                         
   0   1  19          6.04          6.82         0.91 o                         
   1   1  19         13.21         14.06         1.09 o                         
   2   1  19          1.94          1.18         0.59 o                         
   3   1  19          7.53          5.62         1.11 o                         
  -3   2  19         10.85         12.47         1.25 o                         
  -2   2  19         36.75         32.72         1.92 o                         
  -1   2  19          9.71         10.43         1.02 o                         
   0   2  19        106.73        106.06         2.22 o                         
   1   2  19          3.38          3.44         1.00 o                         
   2   2  19          0.30         -0.27         0.57 o                         
   3   2  19          0.00          1.67         0.59 o                         
  -3   3  19          0.13          0.20         0.68 o                         
  -2   3  19         17.88         18.10         1.09 o                         
  -1   3  19          4.70          7.00         1.35 o                         
   0   3  19         51.94         55.83         2.41 o                         
   1   3  19         44.57         46.50         1.79 o                         
   2   3  19         11.25         11.97         1.28 o                         
  -2   4  19          8.90          9.19         1.29 o                         
  -1   4  19          5.05          6.31         1.39 o                         
   0   4  19         25.76         22.92         1.58 o                         
   1   4  19          6.46          8.35         1.20 o                         
  -1   5  19          6.70          7.48         2.90 o                         
  -1  -5  20          0.36         -0.45         0.78 o                         
   0  -5  20         44.31         48.23         1.79 o                         
   1  -5  20          0.80          0.24         0.96 o                         
   2  -5  20          2.47          1.03         1.22 o                         
  -2  -4  20         35.20         34.33         1.48 o                         
  -1  -4  20         33.14         38.20         1.63 o                         
   0  -4  20          0.86          0.12         0.86 o                         
   1  -4  20          1.56          1.18         0.83 o                         
   2  -4  20          0.08          0.49         1.05 o                         
   3  -4  20          3.85          4.06         1.28 o                         
  -3  -3  20          0.35          0.65         1.41 o                         
  -2  -3  20         75.55         77.34         1.91 o                         
  -1  -3  20          1.87          1.59         0.84 o                         
   0  -3  20         31.59         36.50         1.62 o                         
   1  -3  20          0.72          0.75         0.82 o                         
   2  -3  20          2.01          1.01         1.00 o                         
   3  -3  20         26.14         27.23         1.56 o                         
  -3  -2  20         12.47         11.34         0.96 o                         
  -2  -2  20          3.33          2.57         0.70 o                         
  -1  -2  20        111.39        113.60         2.03 o                         
   0  -2  20         33.95         35.66         1.27 o                         
   1  -2  20         14.99         16.02         0.93 o                         
   2  -2  20          0.08          0.05         0.54 o                         
   3  -2  20          9.05          8.54         1.27 o                         
  -3  -1  20          0.01          0.13         0.82 o                         
  -2  -1  20          8.95         10.30         1.04 o                         
  -1  -1  20        140.43        137.61         2.50 o                         
   0  -1  20         30.64         29.59         1.47 o                         
   1  -1  20         20.39         20.00         1.22 o                         
   2  -1  20          4.05          2.21         1.00 o                         
   3  -1  20          0.50          1.53         0.92 o                         
  -3   0  20          0.44          0.28         0.53 o                         
  -2   0  20         13.44         13.25         0.91 o                         
  -1   0  20          0.06          0.10         0.60 o                         
   0   0  20         11.51          9.01         0.91 o                         
   1   0  20          0.72          1.04         0.81 o                         
   2   0  20          7.74          4.97         0.78 o                         
   3   0  20         15.23         18.16         1.31 o                         
  -3   1  20         17.14         22.14         1.49 o                         
  -2   1  20         23.86         23.47         1.52 o                         
  -1   1  20         10.81         11.02         0.99 o                         
   0   1  20          0.02          0.47         0.79 o                         
   1   1  20         43.66         36.74         1.86 o                         
   2   1  20         11.90         11.54         1.35 o                         
   3   1  20          2.19          1.92         0.61 o                         
  -3   2  20          6.45          6.10         1.43 o                         
  -2   2  20          3.97          4.04         1.29 o                         
  -1   2  20          0.25          0.66         0.90 o                         
   0   2  20          0.62          1.96         1.09 o                         
   1   2  20         64.30         68.44         2.11 o                         
   2   2  20         14.33         12.00         1.15 o                         
  -2   3  20          0.00          0.23         1.13 o                         
  -1   3  20          0.19         -0.68         1.28 o                         
   0   3  20          2.77          3.28         1.22 o                         
   1   3  20         24.83         26.39         1.51 o                         
  -1   4  20          2.80          7.83         1.65 o                         
   0   4  20          7.10          6.31         1.57 o                         
  -1  -4  21          9.81         10.08         1.21 o                         
   0  -4  21          1.84          2.28         0.85 o                         
   1  -4  21          4.63          5.66         1.07 o                         
   2  -4  21          2.41          2.95         1.19 o                         
  -2  -3  21          0.35          1.34         0.91 o                         
  -1  -3  21         45.92         45.47         1.65 o                         
   0  -3  21         12.93         13.64         1.03 o                         
   1  -3  21          9.88          8.47         0.92 o                         
   2  -3  21          0.01         -0.51         0.73 o                         
  -2  -2  21         10.23         11.44         1.16 o                         
  -1  -2  21          1.08          0.89         0.75 o                         
   0  -2  21          0.07          0.74         0.70 o                         
   1  -2  21         19.89         20.09         1.06 o                         
   2  -2  21         10.90         11.15         1.15 o                         
  -2  -1  21          0.96          0.36         0.87 o                         
  -1  -1  21          9.72          9.45         0.99 o                         
   0  -1  21          8.26          9.83         0.95 o                         
   1  -1  21          1.32          2.05         0.84 o                         
   2  -1  21          0.86          0.35         0.66 o                         
  -3   0  21          1.53          3.06         2.34 o                         
  -2   0  21          9.94          9.02         1.53 o                         
  -1   0  21         22.99         23.82         1.19 o                         
   0   0  21          5.37          7.62         0.95 o                         
   1   0  21         11.64         10.24         0.94 o                         
   2   0  21          2.32          2.05         0.52 o                         
  -2   1  21          1.05          2.27         0.69 o                         
  -1   1  21         28.38         32.88         1.45 o                         
   0   1  21          0.23          1.88         0.84 o                         
   1   1  21          4.93          6.85         1.05 o                         
   2   1  21          1.37         -0.12         0.90 o                         
  -2   2  21         29.60         31.18         1.45 o                         
  -1   2  21          0.03          0.89         1.12 o                         
   0   2  21         13.20         15.27         1.40 o                         
   1   2  21          0.04         -0.27         0.95 o                         
  -1   3  21          0.27          1.24         1.52 o                         
   0   3  21          6.47          6.84         1.73 o                         
  -1  -3  22          0.18          0.43         0.84 o                         
   0  -3  22         13.99         15.74         1.13 o                         
   1  -3  22          3.30          2.76         1.40 o                         
  -1  -2  22          6.20          8.48         1.13 o                         
   0  -2  22          0.02          0.32         0.89 o                         
   1  -2  22          0.14          0.01         0.98 o                         
  -2  -1  22         32.25         30.08         2.04 o                         
  -1  -1  22          1.33          3.51         1.22 o                         
   0  -1  22          0.41         -0.73         0.86 o                         
   1  -1  22          0.40          0.25         0.81 o                         
   2  -1  22          0.00          1.74         3.13 o                         
  -2   0  22         17.30         19.64         1.76 o                         
  -1   0  22          3.05          1.49         1.00 o                         
   0   0  22         49.23         48.89         1.67 o                         
   1   0  22         15.45         14.20         1.34 o                         
  -1   1  22         57.21         58.52         1.81 o                         
   0   1  22          0.58          0.56         0.91 o                         
   1   1  22          9.00          8.21         1.54 o                         
                                                                                
